# Supplementary material for: Deciphering the code of resistance: a genomic and transcriptomic exploration of the Cystoisospora suis Holland-I strain
Source: Sci Rep. 2025 Feb 14;15:5461. doi: 10.1038/s41598-025-89372-8 (PMC11828913; doi:10.1038/s41598-025-89372-8)
Supplement: Supplementary file 1 — Supplementary Material 1 [file 41598_2025_89372_MOESM1_ESM.xlsx]

## Sheet: Sheet1
		freebayes_Holland-I	freebayes_Wien-I
	Type	Total	Total
	SNP (single nucleotide polymorphism)	9.771	3.146
	MNP (multi-nucleotide polymorphism, e.g. a dinucleotide substitution)	1.067	615
	INS	264	66
	DEL	249	61
	MIXED (combination of SNPs and indels at a single position)	134	56
	INV	0	0
	DUP	0	0
	BND	0	0
	INTERVAL	0	0
	Number of effects by impact	freebayes_Holland-I		freebayes_Wien-I
	Type (alphabetical order)	Count	Percent	Count	Percent
	HIGH	28	0.136%	4	0.077%
	LOW	606	2.949%	66	1.277%
	MODERATE	840	4.087%	99	1.915%
	MODIFIER	19.078	92.828%	5	96.731%
	Number of effects by functional class
	Type (alphabetical order)	Count	Percent	Count	Percent
	MISSENSE	752	59.306%	80	60.15%
	NONSENSE	4	0.315%	1	0.752%
	SILENT	512	40.379%	52	39.098%
Annotation		freebayes_Holland-I				freebayes_Wien-I
	Type (alphabetical order)	Count	Percent		Type (alphabetical order)	Count	Percent
	3_prime_UTR_variant	354	1.719%		3_prime_UTR_variant	16	0.309%
	5_prime_UTR_premature_start_codon_gain_variant	50	0.243%		5_prime_UTR_premature_start_codon_gain_variant	4	0.077%
	5_prime_UTR_variant	433	2.102%		5_prime_UTR_variant	19	0.367%
	conservative_inframe_deletion	8	0.039%		conservative_inframe_deletion	1	0.019%
	conservative_inframe_insertion	12	0.058%
	disruptive_inframe_deletion	3	0.015%
	disruptive_inframe_insertion	2	0.01%
	downstream_gene_variant	4.579	22.231%		downstream_gene_variant	603	11.661%
	frameshift_variant	13	0.063%		frameshift_variant	3	0.058%
	intergenic_region	7.785	37.797%		intergenic_region	3.687	71.301%
	intron_variant	1.559	7.569%		intron_variant	61	1.18%
	missense_variant	818	3.971%		missense_variant	99	1.915%
	splice_acceptor_variant	3	0.015%
	splice_donor_variant	1	0.005%
	splice_region_variant	39	0.189%		splice_region_variant	2	0.039%
	start_lost	2	0.01%
	stop_gained	5	0.024%		stop_gained	1	0.019%
	stop_lost	4	0.019%
	stop_retained_variant	2	0.01%
	synonymous_variant	531	2.578%		synonymous_variant	60	1.16%
	upstream_gene_variant	4.394	21.333%		upstream_gene_variant	615	11.893%
Region
	Type (alphabetical order)	Count	Percent		Type (alphabetical order)	Count	Percent
	DOWNSTREAM	4.579	22.28%		DOWNSTREAM	603	11.666%
	EXON	1.391	6.768%		EXON	163	3.153%
	INTERGENIC	7.785	37.88%		INTERGENIC	3.687	71.329%
	INTRON	1.533	7.459%		INTRON	60	1.161%
	SPLICE_SITE_ACCEPTOR	3	0.015%
	SPLICE_SITE_DONOR	1	0.005%
	SPLICE_SITE_REGION	29	0.141%		SPLICE_SITE_REGION	2	0.039%
	UPSTREAM	4.394	21.38%		UPSTREAM	615	11.898%
	UTR_3_PRIME	354	1.722%		UTR_3_PRIME	16	0.31%
	UTR_5_PRIME	483	2.35%		UTR_5_PRIME	23	0.445%
