# Supplementary material for: Deciphering the code of resistance: a genomic and transcriptomic exploration of the Cystoisospora suis Holland-I strain
Source: Sci Rep. 2025 Feb 14;15:5461. doi: 10.1038/s41598-025-89372-8 (PMC11828913; doi:10.1038/s41598-025-89372-8)
Supplement: Supplementary file 2 — Supplementary Material 2 [file 41598_2025_89372_MOESM2_ESM.xlsx]

## Sheet: Holland-I
Description	GeneName	variants_impact_HIGH	variants_impact_LOW	variants_impact_MODERATE	variants_impact_MODIFIER	variants_effect_3_prime_UTR_variant	variants_effect_5_prime_UTR_premature_start_codon_gain_variant	variants_effect_5_prime_UTR_variant	variants_effect_conservative_inframe_deletion	variants_effect_conservative_inframe_insertion	variants_effect_disruptive_inframe_deletion	variants_effect_disruptive_inframe_insertion	variants_effect_downstream_gene_variant	variants_effect_frameshift_variant	variants_effect_intron_variant	variants_effect_missense_variant	variants_effect_splice_acceptor_variant	variants_effect_splice_donor_variant	variants_effect_splice_region_variant	variants_effect_start_lost	variants_effect_stop_gained	variants_effect_stop_lost	variants_effect_stop_retained_variant	variants_effect_synonymous_variant	variants_effect_upstream_gene_variant
phosphoglycerate mutase family protein	CSUI_005666	0	11	17	109	0	0	0	0	0	0	0	62	0	16	17	0	0	0	0	0	0	0	11	31
retrotransposon ty3-gypsy subclass	CSUI_000118	1	9	16	6	0	0	0	0	0	0	0	0	1	1	16	0	0	0	0	0	0	0	10	5
sag-related sequence srs60a	CSUI_005472	0	9	11	68	3	0	0	0	0	0	0	27	0	0	11	0	0	0	0	0	0	0	9	38
transmembrane protein	CSUI_005668	0	8	7	131	4	3	16	0	0	0	0	27	0	26	7	0	0	1	0	0	0	0	5	58
m protein	CSUI_003606	0	7	4	66	0	0	0	0	0	0	0	16	0	24	4	0	0	1	0	0	0	0	6	27
hypothetical protein	CSUI_003607	0	7	4	37	15	0	0	0	0	0	0	22	0	0	4	0	0	0	0	0	0	0	7	0
wd g-beta repeat-containing protein	CSUI_006911	0	7	1	83	0	0	0	0	0	0	0	47	0	25	1	0	0	0	0	0	0	0	7	11
retrotransposon ty3-gypsy subclass	CSUI_005100	0	5	3	6	0	0	0	0	0	0	0	2	0	2	3	0	0	1	0	0	0	0	5	2
heat shock protein	CSUI_003605	0	5	1	56	0	0	0	0	0	0	0	20	0	22	1	0	0	1	0	0	0	0	4	15
dna rna polymerases superfamily protein	CSUI_001909	0	4	5	0	0	0	0	0	0	0	0	0	0	0	5	0	0	1	0	0	0	0	4	0
retrotransposon nucleocapsid related	CSUI_005617	1	4	4	6	0	0	0	0	0	0	0	1	0	6	4	0	0	1	0	1	0	0	3	0
ef hand domain-containing protein	CSUI_004903	0	4	4	13	0	0	0	0	0	0	0	12	0	0	4	0	0	0	0	0	0	0	4	1
retrotransposon ty3-gypsy subclass	CSUI_010574	0	4	3	2	0	0	0	0	0	0	0	1	0	0	3	0	0	0	0	0	0	0	4	1
retrotransposon ty3-gypsy subclass	CSUI_008870	0	4	3	1	0	0	0	0	0	0	0	1	0	0	3	0	0	0	0	0	0	0	4	0
camp-specific phosphodiesterase	CSUI_006912	0	4	0	60	0	0	0	0	0	0	0	23	0	20	0	0	0	0	0	0	0	0	4	17
srs domain-containing protein	CSUI_005469	0	3	7	48	3	1	2	0	0	0	0	5	0	1	7	0	0	0	0	0	0	0	2	37
hypothetical protein	CSUI_003349	0	3	7	16	0	0	0	0	0	0	0	8	0	2	7	0	0	0	0	0	0	0	3	6
hypothetical protein	CSUI_004247	0	3	5	68	0	0	0	0	0	0	0	20	0	0	5	0	0	0	0	0	0	0	3	48
hypothetical protein	CSUI_005751	0	3	5	13	0	0	0	0	0	0	0	8	0	0	5	0	0	0	0	0	0	0	3	5
hypothetical protein	CSUI_009919	0	3	5	2	0	0	0	0	0	0	0	2	0	0	5	0	0	0	0	0	0	0	3	0
hypothetical protein	CSUI_010483	0	3	5	2	2	0	0	0	0	0	0	0	0	0	5	0	0	0	0	0	0	0	3	0
transmembrane protein	CSUI_002824	0	3	3	18	0	2	12	0	0	0	0	1	0	1	3	0	0	0	0	0	0	0	1	4
hypothetical protein	CSUI_004033	0	3	3	3	0	0	0	0	0	0	0	0	0	3	3	0	0	0	0	0	0	0	3	0
retrotransposon ty3-gypsy subclass	CSUI_009888	0	3	3	2	0	0	0	0	0	0	0	1	0	0	3	0	0	0	0	0	0	0	3	1
retrotransposon ty3-gypsy subclass	CSUI_002070	0	3	2	11	0	0	0	0	0	0	0	0	0	0	2	0	0	0	0	0	0	0	3	11
cmgc kinase	CSUI_003182	0	3	1	4	0	1	3	0	0	0	0	1	0	0	1	0	0	0	0	0	0	0	2	0
retrotransposon ty3-gypsy subclass	CSUI_002784	0	3	1	1	0	0	0	0	0	0	0	0	0	0	1	0	0	0	0	0	0	0	3	1
hypothetical protein	CSUI_001580	0	3	0	0	0	0	0	0	0	0	0	0	0	0	0	0	0	0	0	0	0	0	3	0
hypothetical protein	CSUI_008208	0	2	18	5	0	0	0	0	1	1	0	0	0	0	16	0	0	0	0	0	0	0	2	5
sag-related sequence srs28	CSUI_005473	0	2	11	56	0	0	1	0	0	0	0	40	0	3	11	0	0	0	0	0	0	0	2	12
srs domain-containing protein	CSUI_008686	0	2	7	7	0	0	0	0	0	0	0	5	0	0	7	0	0	0	0	0	0	0	2	2
srs domain-containing protein	CSUI_003350	0	2	6	16	2	0	0	0	0	0	0	0	0	0	6	0	0	0	0	0	0	1	1	14
hypothetical protein	CSUI_005669	0	2	5	84	0	0	0	0	0	0	0	57	0	24	5	0	0	0	0	0	0	0	2	3
retrotransposon ty3-gypsy subclass	CSUI_009443	0	2	3	1	0	0	0	0	0	0	0	1	0	0	3	0	0	0	0	0	0	0	2	0
hypothetical protein	CSUI_007604	0	2	2	91	0	0	2	0	0	0	0	43	0	14	2	0	0	1	0	0	0	1	1	32
flagellar associated protein	CSUI_006910	0	2	2	69	1	1	1	0	0	0	0	33	0	28	2	0	0	0	0	0	0	0	1	6
srs domain-containing protein	CSUI_008559	0	2	2	11	0	0	0	0	0	1	0	1	0	0	1	0	0	0	0	0	0	0	2	10
hypothetical protein	CSUI_004400	0	2	2	2	0	0	0	0	0	0	0	2	0	0	2	0	0	0	0	0	0	0	2	0
hypothetical protein	CSUI_001746	0	2	2	1	0	0	0	0	0	0	0	0	0	0	2	0	0	0	0	0	0	0	2	1
enhancer of polycomb-like protein	CSUI_001263	0	2	2	0	0	0	0	0	0	0	0	0	0	1	2	0	0	1	0	0	0	0	1	0
retrotransposon ty3-gypsy subclass	CSUI_010721	0	2	2	0	0	0	0	0	0	0	0	0	0	0	2	0	0	0	0	0	0	0	2	0
hypothetical protein	CSUI_005411	2	2	1	44	0	2	20	0	0	0	0	0	0	26	1	1	1	1	0	0	0	0	0	0
hypothetical protein	CSUI_009600	1	2	1	10	0	0	0	0	0	0	0	9	0	0	1	0	0	0	0	1	0	0	2	1
hypothetical protein	CSUI_005290	0	2	1	5	0	0	0	0	0	0	0	4	0	0	1	0	0	0	0	0	0	0	2	1
hypothetical protein	CSUI_007475	0	2	1	5	0	0	0	0	0	0	0	3	0	1	1	0	0	0	0	0	0	0	2	1
nuc173 domain protein	CSUI_000657	0	2	1	3	0	0	0	0	0	0	0	2	0	1	1	0	0	0	0	0	0	0	2	0
c2 domain-containing protein	CSUI_007335	0	2	1	2	0	0	0	0	0	0	0	0	0	2	1	0	0	0	0	0	0	0	2	0
fikk kinase	CSUI_002513	0	2	1	2	0	0	0	0	0	0	0	0	0	1	1	0	0	0	0	0	0	0	2	1
retrotransposon ty3-gypsy subclass	CSUI_008006	0	2	1	2	0	0	0	0	0	0	0	1	0	1	1	0	0	0	0	0	0	0	2	0
transposon tf2-1 polyprotein	CSUI_003367	0	2	1	1	0	0	0	0	0	0	0	0	0	1	1	0	0	0	0	0	0	0	2	0
hypothetical protein	CSUI_009986	0	2	1	0	0	0	0	0	0	0	0	0	0	0	1	0	0	0	0	0	0	0	2	0
microneme protein	CSUI_003616	0	2	1	0	0	0	0	0	0	0	0	0	0	0	1	0	0	0	0	0	0	0	2	0
hypothetical protein	CSUI_004902	0	2	0	32	0	0	0	0	0	0	0	0	0	24	0	0	0	1	0	0	0	0	1	9
membrane protein 1	CSUI_004249	0	2	0	29	1	0	0	0	0	0	0	27	0	1	0	0	0	0	0	0	0	0	2	0
protein kinase	CSUI_008664	0	2	0	6	0	1	4	0	0	0	0	1	0	0	0	0	0	0	0	0	0	0	1	1
hypothetical protein	CSUI_000125	0	2	0	5	1	0	0	0	0	0	0	4	0	0	0	0	0	0	0	0	0	0	2	0
hypothetical protein	CSUI_010995	0	2	0	5	0	0	0	0	0	0	0	5	0	0	0	0	0	0	0	0	0	0	2	0
flavodoxin domain-containing protein	CSUI_002843	0	2	0	4	0	1	2	0	0	0	0	1	0	1	0	0	0	0	0	0	0	0	1	0
hypothetical protein	CSUI_000631	0	2	0	3	0	2	2	0	0	0	0	0	0	0	0	0	0	0	0	0	0	0	0	1
hypothetical protein	CSUI_010155	0	2	0	3	1	1	1	0	0	0	0	0	0	0	0	0	0	0	0	0	0	0	1	1
iron-containing superoxide dismutase	CSUI_003321	0	2	0	3	0	1	2	0	0	0	0	0	0	1	0	0	0	0	0	0	0	0	1	0
signal peptidase	CSUI_008154	0	2	0	3	0	0	1	0	0	0	0	0	0	0	0	0	0	0	0	0	0	0	2	2
surface-exposed virulence protein biga	CSUI_000355	0	2	0	3	0	0	0	0	0	0	0	0	0	2	0	0	0	0	0	0	0	0	2	1
glycosyl transferase family 8 protein	CSUI_003717	0	2	0	2	0	0	0	0	0	0	0	1	0	0	0	0	0	0	0	0	0	0	2	1
helicase	CSUI_004959	0	2	0	2	0	0	1	0	0	0	0	0	0	2	0	0	0	1	0	0	0	0	1	0
hypothetical protein	CSUI_005494	0	2	0	2	0	0	0	0	0	0	0	1	0	0	0	0	0	0	0	0	0	0	2	1
pentatricopeptide repeat domain-containing protein	CSUI_005155	0	2	0	2	0	0	0	0	0	0	0	0	0	0	0	0	0	0	0	0	0	0	2	2
transmembrane protein	CSUI_000527	0	2	0	2	0	0	0	0	0	0	0	1	0	0	0	0	0	0	0	0	0	0	2	1
rab5-interacting protein	CSUI_000804	0	2	0	1	0	0	0	0	0	0	0	1	0	2	0	0	0	2	0	0	0	0	0	0
unchacterized apicomplexan-specific serine rich low complexity protein	CSUI_009612	0	2	0	1	0	0	0	0	0	0	0	0	0	0	0	0	0	0	0	0	0	0	2	1
ap2 domain transcription factor ap2ix-5	CSUI_003667	0	2	0	0	0	0	0	0	0	0	0	0	0	0	0	0	0	0	0	0	0	0	2	0
hypothetical protein	CSUI_003401	0	2	0	0	0	0	0	0	0	0	0	0	0	0	0	0	0	0	0	0	0	0	2	0
hypothetical protein	CSUI_004268	0	2	0	0	0	0	0	0	0	0	0	0	0	0	0	0	0	0	0	0	0	0	2	0
hypothetical protein	CSUI_004428	0	2	0	0	0	0	0	0	0	0	0	0	0	1	0	0	0	1	0	0	0	0	1	0
kelch repeat-containing protein	CSUI_010242	0	2	0	0	0	0	0	0	0	0	0	0	0	0	0	0	0	0	0	0	0	0	2	0
srs domain-containing protein	CSUI_009011	0	2	0	0	0	0	0	0	0	0	0	0	0	0	0	0	0	0	0	0	0	0	2	0
transmembrane protein	CSUI_001804	0	2	0	0	0	0	0	0	0	0	0	0	0	0	0	0	0	0	0	0	0	0	2	0
transmembrane protein	CSUI_010106	0	2	0	0	0	0	0	0	0	0	0	0	0	0	0	0	0	0	0	0	0	0	2	0
xpa binding protein 2 family protein	CSUI_004388	0	2	0	0	0	0	0	0	0	0	0	0	0	0	0	0	0	0	0	0	0	0	2	0
hypothetical protein	CSUI_007605	0	1	14	80	0	0	0	0	0	0	0	0	0	0	14	0	0	0	0	0	0	0	1	80
retrotransposon gag protein	CSUI_009198	2	1	5	9	0	0	0	0	0	0	0	8	2	0	6	0	0	0	0	0	0	0	1	1
hypothetical protein	CSUI_003396	2	1	4	8	0	0	0	0	0	0	0	5	2	0	4	0	0	0	0	0	0	0	1	3
srs domain-containing protein	CSUI_009013	0	1	4	2	0	0	0	0	0	0	0	2	0	0	4	0	0	0	0	0	0	0	1	0
gag-pol related	CSUI_009704	0	1	4	0	0	0	0	0	0	0	0	0	0	0	4	0	0	0	0	0	0	0	1	0
hypothetical protein	CSUI_002799	0	1	4	0	0	0	0	0	0	0	0	0	0	0	4	0	0	0	0	0	0	0	1	0
hypothetical protein	CSUI_006913	0	1	3	37	0	0	0	0	0	0	0	19	0	0	3	0	0	0	0	0	0	0	1	18
retrotransposon ty3-gypsy subclass	CSUI_008461	0	1	3	4	0	0	0	0	0	0	0	2	0	0	3	0	0	0	0	0	0	0	1	2
transposon related	CSUI_007527	0	1	3	4	0	0	0	0	0	0	0	0	0	2	3	0	0	0	0	0	0	0	1	2
hypothetical protein	CSUI_010643	0	1	3	1	0	0	0	0	0	0	0	0	0	0	3	0	0	0	0	0	0	0	1	1
vacuolar protein sorting-associated protein	CSUI_001867	0	1	3	1	0	0	0	0	0	0	0	0	0	1	3	0	0	0	0	0	0	0	1	0
retrotransposon ty3-gypsy subclass	CSUI_002866	1	1	2	1	0	0	0	0	0	0	0	1	0	0	2	0	0	1	0	0	1	0	1	0
hypothetical protein	CSUI_007591	1	1	2	0	0	0	0	0	0	0	0	0	0	0	2	0	0	0	1	0	0	0	1	0
sag-related sequence srs28	CSUI_005667	0	1	2	110	0	0	0	0	0	0	0	37	0	0	2	0	0	0	0	0	0	0	1	73
f-box protein	CSUI_002536	0	1	2	5	0	0	0	0	0	0	0	4	0	0	2	0	0	0	0	0	0	0	1	1
protein transport protein sec31	CSUI_003603	0	1	2	4	0	0	0	0	0	0	0	2	0	2	2	0	0	0	0	0	0	0	1	0
serpin (serine proteinase inhibitor) superfamily protein	CSUI_003154	0	1	2	3	0	0	0	0	0	0	0	0	0	0	2	0	0	0	0	0	0	0	1	3
cmcg kinase (incomplete catalytic triad)	CSUI_001174	0	1	2	2	0	0	0	0	0	0	0	2	0	0	2	0	0	0	0	0	0	0	1	0
hypothetical protein	CSUI_002537	0	1	2	2	0	0	0	0	0	0	0	0	0	1	2	0	0	0	0	0	0	0	1	1
hypothetical protein	CSUI_005263	0	1	2	2	0	0	0	0	0	0	0	2	0	0	2	0	0	0	0	0	0	0	1	0
retrotransposable element tf2 155 kda protein type 1	CSUI_003309	0	1	2	2	0	1	1	0	0	0	0	0	0	0	2	0	0	0	0	0	0	0	0	1
tetratricopeptide repeat-containing protein	CSUI_003168	0	1	2	2	0	0	1	0	0	0	0	1	0	0	2	0	0	0	0	0	0	0	1	0
atpase family associated with various cellular activities subfamily protein	CSUI_001856	0	1	2	1	0	0	0	0	0	0	0	0	0	1	2	0	0	0	0	0	0	0	1	0
p-type atpase pma1	CSUI_001057	0	1	2	0	0	0	0	0	0	0	0	0	0	0	2	0	0	0	0	0	0	0	1	0
retrotransposon ty3-gypsy subclass	CSUI_000938	0	1	2	0	0	0	0	0	0	0	0	0	0	0	2	0	0	0	0	0	0	0	1	0
retrovirus-related pol polyprotein from transposon	CSUI_011093	0	1	2	0	0	0	0	0	0	0	0	0	0	0	2	0	0	0	0	0	0	0	1	0
serine threonine-protein	CSUI_011337	0	1	2	0	0	0	0	0	0	0	0	0	0	0	2	0	0	0	0	0	0	0	1	0
sag-related sequence srs26j	CSUI_004246	0	1	1	64	0	0	0	0	0	0	0	53	0	0	1	0	0	0	0	0	0	0	1	11
hypothetical protein	CSUI_005665	0	1	1	28	0	0	0	0	0	0	0	28	0	0	1	0	0	0	0	0	0	0	1	0
retrotransposon ty3-gypsy subclass	CSUI_005618	0	1	1	8	0	0	0	0	0	0	0	4	0	0	1	0	0	0	0	0	0	0	1	4
tetratricopeptide repeat-containing protein	CSUI_002224	0	1	1	7	0	0	0	0	0	0	0	5	0	0	1	0	0	0	0	0	0	0	1	2
rna binding protein	CSUI_005292	0	1	1	6	0	0	0	0	0	0	0	5	0	0	1	0	0	0	0	0	0	0	1	1
septin	CSUI_005284	0	1	1	6	0	0	0	0	0	0	0	3	0	2	1	0	0	0	0	0	0	0	1	1
amine-terminal domain cyclin	CSUI_007003	0	1	1	5	0	0	0	0	0	0	0	2	0	1	1	0	0	0	0	0	0	0	1	2
hypothetical protein	CSUI_005766	0	1	1	5	0	0	1	0	0	0	0	2	0	2	1	0	0	0	0	0	0	0	1	0
hypothetical protein	CSUI_005767	0	1	1	5	0	0	0	0	0	0	0	3	0	0	1	0	0	0	0	0	0	0	1	2
hypothetical protein	CSUI_006040	0	1	1	5	0	0	0	0	0	0	0	5	0	1	1	0	0	1	0	0	0	0	0	0
nudix -type motif 9 isoform a family protein	CSUI_004002	0	1	1	5	0	0	0	0	0	0	0	0	0	2	1	0	0	0	0	0	0	0	1	3
shikimate dehydrogenase substrate binding domain-containing protein	CSUI_005285	0	1	1	5	0	0	0	0	0	0	0	3	0	1	1	0	0	0	0	0	0	0	1	1
gda1 cd39 (nucleoside phosphatase) family protein	CSUI_001132	0	1	1	4	0	0	1	0	0	0	0	2	0	0	1	0	0	0	0	0	0	0	1	1
hypothetical protein	CSUI_011051	0	1	1	4	0	0	0	0	0	0	0	3	0	0	1	0	0	0	0	0	0	0	1	1
fasciclin domain-containing protein	CSUI_006459	0	1	1	3	0	0	0	0	0	0	0	0	0	1	1	0	0	0	0	0	0	0	1	2
gag-pol polyprotein	CSUI_006180	0	1	1	3	0	0	0	0	0	0	0	0	0	0	1	0	0	0	0	0	0	0	1	3
hect-domain (ubiquitin-transferase) domain-containing protein	CSUI_004311	0	1	1	3	0	0	0	0	0	0	0	2	0	0	1	0	0	0	0	0	0	0	1	1
hypothetical protein	CSUI_000963	0	1	1	3	0	0	0	0	0	0	0	0	0	0	1	0	0	0	0	0	0	0	1	3
hypothetical protein	CSUI_002124	0	1	1	3	0	0	0	0	0	0	0	0	0	0	1	0	0	0	0	0	0	0	1	3
myosin j	CSUI_000108	0	1	1	3	1	0	0	0	0	0	0	1	0	1	1	0	0	0	0	0	0	0	1	0
tetratricopeptide repeat-containing protein	CSUI_003940	0	1	1	3	0	0	0	0	0	0	0	1	0	0	1	0	0	0	0	0	0	0	1	2
vrr-nuc domain-containing protein	CSUI_009026	0	1	1	3	1	0	0	0	0	0	0	0	0	0	1	0	0	0	0	0	0	0	1	2
dbp7p	CSUI_006521	0	1	1	2	0	0	0	0	0	0	0	2	0	0	1	0	0	0	0	0	0	0	1	0
hypothetical protein	CSUI_000116	0	1	1	2	0	0	0	0	0	0	0	0	0	0	1	0	0	0	0	0	0	0	1	2
transmembrane protein	CSUI_005958	0	1	1	2	1	0	0	0	1	0	0	0	0	0	0	0	0	0	0	0	0	0	1	1
ap2 domain transcription factor ap2viia-6	CSUI_000651	0	1	1	1	0	0	0	0	0	0	0	0	0	0	1	0	0	0	0	0	0	0	1	1
hect-domain (ubiquitin-transferase) domain-containing	CSUI_002616	0	1	1	1	0	0	0	0	0	0	0	0	0	1	1	0	0	0	0	0	0	0	1	0
hypothetical protein	CSUI_003141	0	1	1	1	0	0	0	0	0	0	0	1	0	0	1	0	0	0	0	0	0	0	1	0
hypothetical protein	CSUI_005805	0	1	1	1	0	0	0	0	0	0	0	0	0	0	1	0	0	0	0	0	0	0	1	1
retrotransposon ty3-gypsy subclass	CSUI_009848	0	1	1	1	0	0	0	0	0	0	0	0	0	0	1	0	0	0	0	0	0	0	1	1
transmembrane protein	CSUI_008327	0	1	1	1	0	0	0	0	0	0	0	0	0	0	1	0	0	0	0	0	0	0	1	1
transmembrane protein	CSUI_009976	0	1	1	1	1	0	0	0	0	0	0	0	0	0	1	0	0	0	0	0	0	0	1	0
zinc finger (ccch type) motif-containing protein	CSUI_001744	0	1	1	1	0	0	0	0	0	0	0	0	0	1	1	0	0	0	0	0	0	0	1	0
ap2 domain transcription factor ap2viii-3	CSUI_006100	0	1	1	0	0	0	0	0	0	0	0	0	0	0	1	0	0	0	0	0	0	0	1	0
cdp-alcohol phosphatidyltransferase superfamily protein	CSUI_002551	0	1	1	0	0	0	0	0	0	0	0	0	0	0	1	0	0	0	0	0	0	0	1	0
dna polymerase i	CSUI_001888	0	1	1	0	0	0	0	0	0	0	0	0	0	1	1	0	0	1	0	0	0	0	0	0
hypothetical protein	CSUI_003405	0	1	1	0	0	0	0	0	0	0	0	0	0	0	1	0	0	0	0	0	0	0	1	0
hypothetical protein	CSUI_003953	0	1	1	0	0	0	0	0	0	0	0	0	0	0	1	0	0	0	0	0	0	0	1	0
hypothetical protein	CSUI_009404	0	1	1	0	0	0	0	0	0	0	0	0	0	0	1	0	0	0	0	0	0	0	1	0
hypothetical protein	CSUI_010585	0	1	1	0	0	0	0	0	0	0	0	0	0	0	1	0	0	0	0	0	0	0	1	0
hypothetical protein	CSUI_011179	0	1	1	0	0	0	0	0	0	0	0	0	0	0	1	0	0	0	0	0	0	0	1	0
inner membrane protein	CSUI_001743	0	1	1	0	0	0	0	0	0	0	0	0	0	0	1	0	0	0	0	0	0	0	1	0
myosin heavy chain	CSUI_001266	0	1	1	0	0	0	0	0	0	0	0	0	0	0	1	0	0	0	0	0	0	0	1	0
pan domain-containing protein	CSUI_010737	0	1	1	0	0	0	0	0	0	0	0	0	0	0	1	0	0	0	0	0	0	0	1	0
plasma membrane-type ca(2+)-atpase a1 pmcaa1	CSUI_009512	0	1	1	0	0	0	0	0	0	0	0	0	0	0	1	0	0	0	0	0	0	0	1	0
rna recognition motif-containing protein	CSUI_004540	0	1	1	0	0	0	0	0	0	0	0	0	0	1	1	0	0	2	0	0	0	0	0	0
subtilisin sub4	CSUI_005044	0	1	1	0	0	0	0	0	0	0	0	0	0	0	1	0	0	0	0	0	0	0	1	0
retrotransposon ty3-gypsy subclass	CSUI_004666	1	1	0	8	0	0	0	0	0	0	0	0	1	0	1	0	0	0	0	0	0	0	1	8
hypothetical protein	CSUI_006963	1	1	0	4	0	0	0	0	0	0	0	4	1	0	0	0	0	0	0	0	0	0	2	0
hypothetical protein	CSUI_010540	1	1	0	2	0	0	0	0	0	0	0	2	1	0	0	0	0	0	0	0	0	0	1	0
retrotransposon ty3-gypsy subclass	CSUI_008144	1	1	0	0	0	0	0	0	0	0	0	0	1	0	0	0	0	0	0	0	0	0	1	0
ribosomal rna-processing protein 7	CSUI_006914	0	1	0	37	0	0	0	0	0	0	0	24	0	13	0	0	0	0	0	0	0	0	1	0
embryo sac development arrest eda7	CSUI_003604	0	1	0	29	0	0	0	0	0	0	0	16	0	11	0	0	0	0	0	0	0	0	1	2
hypothetical protein	CSUI_009175	0	1	0	22	0	0	0	0	0	0	0	14	0	0	0	0	0	0	0	0	0	0	1	8
adenylate and guanylate cyclase catalytic domain-containing protein	CSUI_002073	0	1	0	15	0	1	1	0	0	0	0	0	0	0	0	0	0	0	0	0	0	0	0	14
elongation factor	CSUI_002779	0	1	0	14	1	0	1	0	0	0	0	5	0	2	0	0	0	1	0	0	0	0	0	6
gag-pol	CSUI_001476	0	1	0	14	0	0	0	0	0	0	0	6	0	0	0	0	0	0	0	0	0	0	1	8
hypothetical protein	CSUI_006308	0	1	0	11	5	0	0	0	0	0	0	4	0	0	0	0	0	0	0	0	0	0	1	2
integral membrane protein	CSUI_002781	0	1	0	10	0	1	3	0	0	0	0	1	0	0	0	0	0	0	0	0	0	0	0	6
major facilitator family protein	CSUI_004056	0	1	0	10	2	0	0	0	0	0	0	1	0	1	0	0	0	0	0	0	0	0	1	6
sag-related sequence srs53c	CSUI_007477	0	1	0	9	0	0	0	0	0	0	0	6	0	0	0	0	0	0	0	0	0	0	1	3
srs domain-containing protein	CSUI_006282	0	1	0	9	0	0	0	0	0	0	0	8	0	0	0	0	0	0	0	0	0	0	1	1
hypothetical protein	CSUI_005283	0	1	0	8	4	1	1	0	0	0	0	2	0	0	0	0	0	0	0	0	0	0	0	1
atp-citrate synthase isoform x1	CSUI_006457	0	1	0	7	0	0	0	0	0	0	0	2	0	2	0	0	0	0	0	0	0	0	1	3
gtp-binding amine-terminal protein	CSUI_005043	0	1	0	7	0	1	1	0	0	0	0	1	0	0	0	0	0	0	0	0	0	0	0	5
hypothetical protein	CSUI_000229	0	1	0	7	1	0	0	0	0	0	0	3	0	2	0	0	0	0	0	0	0	0	1	1
hypothetical protein	CSUI_009619	0	1	0	7	0	1	1	0	0	0	0	3	0	1	0	0	0	0	0	0	0	0	0	2
hypothetical protein	CSUI_009835	0	1	0	7	2	0	0	0	0	0	0	5	0	0	0	0	0	0	0	0	0	0	1	0
sag-related sequence srs60a	CSUI_005466	0	1	0	7	0	0	1	0	0	0	0	1	0	0	0	0	0	0	0	0	0	0	1	5
transmembrane protein	CSUI_002365	0	1	0	7	0	0	0	0	0	0	0	2	0	1	0	0	0	0	0	0	0	0	1	4
domain k- type rna binding proteins family protein	CSUI_000246	0	1	0	6	2	0	0	0	0	0	0	1	0	2	0	0	0	1	0	0	0	0	0	1
stas domain-containing protein	CSUI_007712	0	1	0	6	0	0	1	0	0	0	0	0	0	5	0	0	0	0	0	0	0	0	1	0
3 5 -cyclic nucleotide phosphodiesterase domain-containing protein	CSUI_002570	0	1	0	5	0	0	0	0	0	0	0	0	0	2	0	0	0	1	0	0	0	0	0	4
adhesion regulating molecule region protein	CSUI_005458	0	1	0	5	0	0	0	0	0	0	0	0	0	2	0	0	0	1	0	0	0	0	0	4
chaperonin protein	CSUI_008158	0	1	0	5	0	0	2	0	0	0	0	2	0	0	0	0	0	0	0	0	0	0	1	1
hypothetical protein	CSUI_006247	0	1	0	5	0	0	0	0	0	0	0	1	0	0	0	0	0	0	0	0	0	0	1	4
hypothetical protein	CSUI_006545	0	1	0	5	0	0	0	0	0	0	0	3	0	1	0	0	0	0	0	0	0	0	1	1
serine threonine protein kinase	CSUI_003311	0	1	0	5	0	0	1	0	0	0	0	1	0	2	0	0	0	0	0	0	0	0	1	1
actin	CSUI_009032	0	1	0	4	0	0	0	0	0	0	0	3	0	0	0	0	0	0	0	0	0	0	1	1
dhhc zinc finger domain-containing protein	CSUI_009065	0	1	0	4	1	1	1	0	0	0	0	2	0	0	0	0	0	0	0	0	0	0	0	0
dullard family phosphatase domain-containing protein	CSUI_006631	0	1	0	4	0	1	1	0	0	0	0	0	0	2	0	0	0	0	0	0	0	0	0	1
heavy chain 2 family protein	CSUI_000245	0	1	0	4	0	0	0	0	0	0	0	0	0	2	0	0	0	0	0	0	0	0	1	2
hypothetical protein	CSUI_001137	0	1	0	4	0	1	2	0	0	0	0	0	0	2	0	0	0	0	0	0	0	0	0	0
hypothetical protein	CSUI_001548	0	1	0	4	0	0	1	0	0	0	0	0	0	0	0	0	0	0	0	0	0	0	1	3
hypothetical protein	CSUI_002702	0	1	0	4	0	1	4	0	0	0	0	0	0	0	0	0	0	0	0	0	0	0	0	0
hypothetical protein	CSUI_003147	0	1	0	4	0	0	0	0	0	0	0	3	0	0	0	0	0	0	0	0	0	0	1	1
hypothetical protein	CSUI_004322	0	1	0	4	0	0	0	0	0	0	0	0	0	3	0	0	0	0	0	0	0	0	1	1
imc sub-compartment protein isp3	CSUI_005485	0	1	0	4	0	0	0	0	0	0	0	2	0	0	0	0	0	0	0	0	0	0	1	2
nucleoporin fg repeat-containing	CSUI_003508	0	1	0	4	0	0	0	0	0	0	0	1	0	0	0	0	0	0	0	0	0	0	1	3
transmembrane protein	CSUI_004255	0	1	0	4	0	0	0	0	0	0	0	4	0	0	0	0	0	0	0	0	0	0	1	0
wd g-beta repeat protein	CSUI_004668	0	1	0	4	1	1	1	0	0	0	0	0	0	1	0	0	0	0	0	0	0	0	0	1
wd g-beta repeat-containing protein	CSUI_002362	0	1	0	4	0	0	0	0	0	0	0	3	0	1	0	0	0	0	0	0	0	0	1	0
3 5 -cyclic nucleotide phosphodiesterase domain-containing protein	CSUI_002886	0	1	0	3	1	0	0	0	0	0	0	1	0	1	0	0	0	0	0	0	0	0	1	0
40s ribosomal protein s27	CSUI_009921	0	1	0	3	0	1	1	0	0	0	0	2	0	0	0	0	0	0	0	0	0	0	0	0
ap2 domain transcription factor ap2ix-7	CSUI_002302	0	1	0	3	0	0	1	0	0	0	0	0	0	0	0	0	0	0	0	0	0	0	1	2
ap2 domain transcription factor ap2x-9	CSUI_002445	0	1	0	3	1	0	0	0	0	0	0	1	0	1	0	0	0	0	0	0	0	0	1	0
b-block-binding subunit of tfiiic protein	CSUI_000339	0	1	0	3	0	0	0	0	0	0	0	0	0	1	0	0	0	0	0	0	0	0	1	2
cmgc mapk mek kinase-related (incomplete catalytic triad)	CSUI_009684	0	1	0	3	0	0	1	0	0	0	0	0	0	1	0	0	0	0	0	0	0	0	1	1
creatinase domain-containing protein	CSUI_007595	0	1	0	3	0	0	0	0	0	0	0	0	0	0	0	0	0	0	0	0	0	0	1	3
dead deah box helicase domain-containing protein	CSUI_001957	0	1	0	3	1	0	1	0	0	0	0	1	0	0	0	0	0	0	0	0	0	0	1	0
fatty acyl	CSUI_005646	0	1	0	3	0	0	0	0	0	0	0	0	0	3	0	0	0	0	0	0	0	0	1	0
hypothetical protein	CSUI_000649	0	1	0	3	0	1	3	0	0	0	0	0	0	0	0	0	0	0	0	0	0	0	0	0
hypothetical protein	CSUI_001277	0	1	0	3	0	0	0	0	0	0	0	0	0	0	0	0	0	0	0	0	0	0	1	3
hypothetical protein	CSUI_002245	0	1	0	3	0	0	0	0	0	0	0	1	0	0	0	0	0	0	0	0	0	0	1	2
hypothetical protein	CSUI_004339	0	1	0	3	0	0	0	0	0	0	0	2	0	0	0	0	0	0	0	0	0	0	1	1
hypothetical protein	CSUI_004340	0	1	0	3	0	0	0	0	0	0	0	3	0	0	0	0	0	0	0	0	0	0	1	0
hypothetical protein	CSUI_005586	0	1	0	3	0	0	0	0	0	0	0	3	0	0	0	0	0	0	0	0	0	0	1	0
internal kinesin motor domain protein	CSUI_009734	0	1	0	3	0	0	0	0	0	0	0	2	0	1	0	0	0	0	0	0	0	0	1	0
protein kinase domain-containing protein	CSUI_009872	0	1	0	3	0	0	0	0	0	0	0	0	0	3	0	0	0	0	0	0	0	0	1	0
putative udp-n-acetylglucosamine--peptide n-acetylglucosaminyltransferase spindly	CSUI_003151	0	1	0	3	1	0	0	0	0	0	0	0	0	2	0	0	0	0	0	0	0	0	1	0
scp family extracellular subfamily protein	CSUI_001885	0	1	0	3	0	0	0	0	0	0	0	1	0	0	0	0	0	0	0	0	0	0	1	2
swi2 snf2-containing protein	CSUI_000728	0	1	0	3	0	1	3	0	0	0	0	0	0	0	0	0	0	0	0	0	0	0	0	0
target of rapamycin	CSUI_001692	0	1	0	3	0	0	0	0	0	0	0	0	0	2	0	0	0	0	0	0	0	0	1	1
tbc domain-containing protein	CSUI_004464	0	1	0	3	0	0	0	0	0	0	0	2	0	1	0	0	0	1	0	0	0	0	0	1
transmembrane protein	CSUI_001257	0	1	0	3	0	0	0	0	0	0	0	1	0	0	0	0	0	0	0	0	0	0	1	2
troponin isotype gamma	CSUI_003306	0	1	0	3	0	0	0	0	0	0	0	0	0	3	0	0	0	0	0	0	0	0	1	0
40s ribosomal protein	CSUI_000047	0	1	0	2	0	0	0	0	0	0	0	0	0	0	0	0	0	0	0	0	0	0	1	2
abc transporter transmembrane region domain-containing protein	CSUI_003729	0	1	0	2	0	0	0	0	0	0	0	1	0	0	0	0	0	0	0	0	0	0	1	1
atp-dependent dna ligase domain-containing protein	CSUI_006415	0	1	0	2	0	1	1	0	0	0	0	0	0	0	0	0	0	0	0	0	0	0	0	1
atypical mek-related kinase (incomplete catalytic triad)	CSUI_003619	0	1	0	2	0	0	0	0	0	0	0	1	0	0	0	0	0	0	0	0	0	0	1	1
cation-transporting	CSUI_001128	0	1	0	2	0	0	0	0	0	0	0	1	0	1	0	0	0	0	0	0	0	0	1	0
cd2 antigen cytoplasmic tail-binding protein 2	CSUI_007085	0	1	0	2	0	0	0	0	0	0	0	0	0	0	0	0	0	0	0	0	0	0	1	2
dihydrolipoamide acyltransferase	CSUI_000494	0	1	0	2	0	1	1	0	0	0	0	0	0	0	0	0	0	0	0	0	0	0	0	1
dna topoisomerase i	CSUI_002340	0	1	0	2	0	0	0	0	0	0	0	1	0	1	0	0	0	0	0	0	0	0	1	0
dynein heavy chain 2	CSUI_000037	0	1	0	2	0	0	0	0	0	0	0	1	0	1	0	0	0	0	0	0	0	0	1	0
f5 8 type c domain-containing protein	CSUI_009245	0	1	0	2	0	0	0	0	0	0	0	1	0	1	0	0	0	1	0	0	0	0	0	1
fibronectin-binding a domain protein	CSUI_009992	0	1	0	2	0	0	0	0	0	0	0	1	0	0	0	0	0	0	0	0	0	0	1	1
histidine acid phosphatase superfamily protein	CSUI_008494	0	1	0	2	0	1	1	0	0	0	0	0	0	1	0	0	0	0	0	0	0	0	0	0
hypothetical protein	CSUI_000395	0	1	0	2	0	0	0	0	0	0	0	0	0	2	0	0	0	0	0	0	0	0	1	0
hypothetical protein	CSUI_000903	0	1	0	2	0	0	0	0	0	0	0	0	0	0	0	0	0	0	0	0	0	0	1	2
hypothetical protein	CSUI_001213	0	1	0	2	0	0	0	0	0	0	0	1	0	0	0	0	0	0	0	0	0	0	1	1
hypothetical protein	CSUI_001643	0	1	0	2	0	1	2	0	0	0	0	0	0	0	0	0	0	0	0	0	0	0	0	0
hypothetical protein	CSUI_001778	0	1	0	2	0	0	1	0	0	0	0	0	0	1	0	0	0	0	0	0	0	0	1	0
hypothetical protein	CSUI_002661	0	1	0	2	0	0	0	0	0	0	0	1	0	0	0	0	0	0	0	0	0	0	1	1
hypothetical protein	CSUI_002833	0	1	0	2	1	0	0	0	0	0	0	1	0	0	0	0	0	0	0	0	0	0	1	0
hypothetical protein	CSUI_002925	0	1	0	2	0	0	0	0	0	0	0	1	0	0	0	0	0	0	0	0	0	0	1	1
hypothetical protein	CSUI_003134	0	1	0	2	0	0	0	0	0	0	0	1	0	0	0	0	0	0	0	0	0	0	1	1
hypothetical protein	CSUI_003250	0	1	0	2	0	0	1	0	0	0	0	0	0	0	0	0	0	0	0	0	0	0	1	1
hypothetical protein	CSUI_003578	0	1	0	2	0	1	1	0	0	0	0	1	0	0	0	0	0	0	0	0	0	0	0	0
hypothetical protein	CSUI_003695	0	1	0	2	0	1	2	0	0	0	0	0	0	0	0	0	0	0	0	0	0	0	0	0
hypothetical protein	CSUI_003730	0	1	0	2	1	0	0	0	0	0	0	0	0	0	0	0	0	0	0	0	0	0	1	1
hypothetical protein	CSUI_004905	0	1	0	2	0	0	0	0	0	0	0	1	0	0	0	0	0	0	0	0	0	0	1	1
hypothetical protein	CSUI_005431	0	1	0	2	0	0	1	0	0	0	0	0	0	0	0	0	0	0	0	0	0	0	1	1
hypothetical protein	CSUI_005737	0	1	0	2	0	0	0	0	0	0	0	1	0	0	0	0	0	0	0	0	0	0	1	1
hypothetical protein	CSUI_006456	0	1	0	2	0	0	0	0	0	0	0	1	0	1	0	0	0	0	0	0	0	0	1	0
hypothetical protein	CSUI_006556	0	1	0	2	0	0	0	0	0	0	0	0	0	0	0	0	0	0	0	0	0	0	1	2
hypothetical protein	CSUI_006892	0	1	0	2	0	1	1	0	0	0	0	1	0	0	0	0	0	0	0	0	0	0	0	0
hypothetical protein	CSUI_009136	0	1	0	2	1	0	0	0	0	0	0	1	0	0	0	0	0	1	0	0	0	0	0	0
hypothetical protein	CSUI_010345	0	1	0	2	0	0	0	0	0	0	0	2	0	0	0	0	0	0	0	0	0	0	1	0
intraconoid microtubule associated protein	CSUI_002561	0	1	0	2	0	1	1	0	0	0	0	0	0	0	0	0	0	0	0	0	0	0	0	1
iq calmodulin-binding motif domain-containing protein	CSUI_007623	0	1	0	2	0	0	0	0	0	0	0	0	0	0	0	0	0	0	0	0	0	0	1	2
methionine aminopeptidase	CSUI_002850	0	1	0	2	0	1	2	0	0	0	0	0	0	0	0	0	0	0	0	0	0	0	0	0
mitochondrial carrier domain-containing	CSUI_000073	0	1	0	2	0	1	1	0	0	0	0	0	0	1	0	0	0	0	0	0	0	0	0	0
primary ciliary dyskinesia protein 1	CSUI_007467	0	1	0	2	0	0	0	0	0	0	0	1	0	0	0	0	0	0	0	0	0	0	1	1
protoheme ferro-lyase	CSUI_009096	0	1	0	2	0	0	1	0	0	0	0	1	0	0	0	0	0	0	0	0	0	0	1	0
pumilio domain-containing protein kiaa0020	CSUI_003581	0	1	0	2	0	1	1	0	0	0	0	0	0	1	0	0	0	0	0	0	0	0	0	0
ribosomal protein rpl29	CSUI_001739	0	1	0	2	0	0	0	0	0	0	0	0	0	0	0	0	0	0	0	0	0	0	1	2
serpin (serine proteinase inhibitor) superfamily protein	CSUI_006232	0	1	0	2	0	0	0	0	0	0	0	2	0	0	0	0	0	0	0	0	0	0	1	0
sjoegren syndrome nuclear autoantigen 1 family protein	CSUI_010004	0	1	0	2	0	0	1	0	0	0	0	1	0	0	0	0	0	1	0	0	0	0	0	0
srs domain-containing protein	CSUI_009424	0	1	0	2	0	0	0	0	0	0	0	0	0	0	0	0	0	0	0	0	0	0	1	2
srs domain-containing protein	CSUI_009427	0	1	0	2	0	0	0	0	0	0	0	2	0	0	0	0	0	0	0	0	0	0	1	0
swi2 snf2-containing protein rad16	CSUI_001465	0	1	0	2	0	0	0	0	0	0	0	2	0	0	0	0	0	0	0	0	0	0	1	0
t-cell activation protein phosphatase	CSUI_008110	0	1	0	2	0	0	0	0	0	0	0	0	0	0	0	0	0	0	0	0	0	0	1	2
transmembrane protein	CSUI_001417	0	1	0	2	0	0	0	0	0	0	0	2	0	0	0	0	0	0	0	0	0	0	1	0
transmembrane protein	CSUI_001897	0	1	0	2	0	0	1	0	0	0	0	1	0	0	0	0	0	0	0	0	0	0	1	0
transmembrane protein	CSUI_002944	0	1	0	2	0	0	0	0	0	0	0	1	0	2	0	0	0	1	0	0	0	0	0	0
transmembrane protein	CSUI_005959	0	1	0	2	0	0	0	0	0	0	0	1	0	0	0	0	0	0	0	0	0	0	1	1
transmembrane protein	CSUI_010971	0	1	0	2	0	1	1	0	0	0	0	0	0	1	0	0	0	0	0	0	0	0	0	0
type i fatty acid synthase	CSUI_010346	0	1	0	2	0	0	1	0	0	0	0	0	0	1	0	0	0	1	0	0	0	0	0	1
ubiquitin-60s ribosomal protein l40 isoform x1	CSUI_008016	0	1	0	2	0	0	0	0	0	0	0	1	0	0	0	0	0	0	0	0	0	0	1	1
5-aminolevulinic acid synthase domain-containing protein	CSUI_003324	0	1	0	1	0	0	0	0	0	0	0	0	0	0	0	0	0	0	0	0	0	0	1	1
aaa family protein	CSUI_001207	0	1	0	1	0	0	0	0	0	0	0	0	0	1	0	0	0	0	0	0	0	0	1	0
abc transporter transmembrane region domain-containing protein	CSUI_006272	0	1	0	1	0	0	0	0	0	0	0	0	0	1	0	0	0	0	0	0	0	0	1	0
alanine transaminase	CSUI_010336	0	1	0	1	0	0	0	0	0	0	0	0	0	1	0	0	0	0	0	0	0	0	1	0
ap2 domain transcription factor ap2vi-1	CSUI_000112	0	1	0	1	0	1	1	0	0	0	0	0	0	0	0	0	0	0	0	0	0	0	0	0
autophagy-related cysteine peptidase atg4	CSUI_001165	0	1	0	1	0	0	0	0	0	0	0	0	0	0	0	0	0	0	0	0	0	0	1	1
c6orf165-like protein	CSUI_001538	0	1	0	1	0	0	0	0	0	0	0	1	0	0	0	0	0	0	0	0	0	0	1	0
cam cdpk	CSUI_002319	0	1	0	1	0	0	0	0	0	0	0	0	0	1	0	0	0	0	0	0	0	0	1	0
camk protein kinase	CSUI_008035	0	1	0	1	0	0	0	0	0	0	0	0	0	1	0	0	0	0	0	0	0	0	1	0
egf family domain-containing protein	CSUI_009667	0	1	0	1	1	0	0	0	0	0	0	0	0	0	0	0	0	0	0	0	0	0	1	0
endonuclease exonuclease phosphatase domain-containing	CSUI_009592	0	1	0	1	0	1	1	0	0	0	0	0	0	0	0	0	0	0	0	0	0	0	0	0
ethylene-responsive rna helicase	CSUI_003756	0	1	0	1	0	0	1	0	0	0	0	0	0	0	0	0	0	0	0	0	0	0	1	0
flagellar associated protein	CSUI_007325	0	1	0	1	0	0	0	0	0	0	0	0	0	0	0	0	0	0	0	0	0	0	1	1
guanylyl cyclase	CSUI_003554	0	1	0	1	0	0	0	0	0	0	0	0	0	1	0	0	0	0	0	0	0	0	1	0
heat repeat-containing protein	CSUI_006640	0	1	0	1	0	0	0	0	0	0	0	1	0	0	0	0	0	0	0	0	0	0	1	0
hxxee motif protein	CSUI_003524	0	1	0	1	0	0	0	0	0	0	0	0	0	0	0	0	0	0	0	0	0	0	1	1
hypothetical protein	CSUI_002662	0	1	0	1	0	0	0	0	0	0	0	1	0	0	0	0	0	0	0	0	0	0	1	0
hypothetical protein	CSUI_002907	0	1	0	1	0	1	1	0	0	0	0	0	0	0	0	0	0	0	0	0	0	0	0	0
hypothetical protein	CSUI_003055	0	1	0	1	0	0	0	0	0	0	0	1	0	0	0	0	0	0	0	0	0	0	1	0
hypothetical protein	CSUI_003106	0	1	0	1	0	0	0	0	0	0	0	0	0	0	0	0	0	0	0	0	0	0	1	1
hypothetical protein	CSUI_003420	0	1	0	1	0	1	1	0	0	0	0	0	0	0	0	0	0	0	0	0	0	0	0	0
hypothetical protein	CSUI_003467	0	1	0	1	0	0	0	0	0	0	0	1	0	0	0	0	0	0	0	0	0	0	1	0
hypothetical protein	CSUI_003521	0	1	0	1	0	0	0	0	0	0	0	1	0	0	0	0	0	0	0	0	0	0	1	0
hypothetical protein	CSUI_004361	0	1	0	1	0	0	0	0	0	0	0	0	0	1	0	0	0	0	0	0	0	0	1	0
hypothetical protein	CSUI_005532	0	1	0	1	0	0	0	0	0	0	0	0	0	0	0	0	0	0	0	0	0	0	1	1
hypothetical protein	CSUI_005886	0	1	0	1	0	0	0	0	0	0	0	0	0	0	0	0	0	0	0	0	0	0	1	1
hypothetical protein	CSUI_006003	0	1	0	1	0	0	0	0	0	0	0	1	0	0	0	0	0	0	0	0	0	0	1	0
hypothetical protein	CSUI_006117	0	1	0	1	0	0	0	0	0	0	0	0	0	0	0	0	0	0	0	0	0	0	1	1
hypothetical protein	CSUI_006630	0	1	0	1	0	0	0	0	0	0	0	0	0	0	0	0	0	0	0	0	0	0	1	1
hypothetical protein	CSUI_007091	0	1	0	1	0	0	1	0	0	0	0	0	0	0	0	0	0	0	0	0	0	0	1	0
hypothetical protein	CSUI_007092	0	1	0	1	0	0	0	0	0	0	0	1	0	0	0	0	0	0	0	0	0	0	1	0
hypothetical protein	CSUI_007238	0	1	0	1	0	0	0	0	0	0	0	0	0	0	0	0	0	0	0	0	0	0	1	1
hypothetical protein	CSUI_007633	0	1	0	1	0	0	0	0	0	0	0	0	0	0	0	0	0	0	0	0	0	0	1	1
hypothetical protein	CSUI_007829	0	1	0	1	0	0	0	0	0	0	0	0	0	1	0	0	0	0	0	0	0	0	1	0
hypothetical protein	CSUI_008040	0	1	0	1	1	0	0	0	0	0	0	0	0	0	0	0	0	0	0	0	0	0	1	0
hypothetical protein	CSUI_008210	0	1	0	1	0	0	0	0	0	0	0	1	0	0	0	0	0	0	0	0	0	0	1	0
hypothetical protein	CSUI_008217	0	1	0	1	0	1	1	0	0	0	0	0	0	0	0	0	0	0	0	0	0	0	0	0
hypothetical protein	CSUI_008563	0	1	0	1	0	1	1	0	0	0	0	0	0	0	0	0	0	0	0	0	0	0	0	0
hypothetical protein	CSUI_009073	0	1	0	1	0	0	0	0	0	0	0	1	0	0	0	0	0	0	0	0	0	0	1	0
hypothetical protein	CSUI_009621	0	1	0	1	0	0	0	0	0	0	0	1	0	0	0	0	0	0	0	0	0	0	1	0
hypothetical protein	CSUI_010507	0	1	0	1	0	0	0	0	0	0	0	0	0	0	0	0	0	0	0	0	0	0	1	1
inner membrane complex protein 18	CSUI_009164	0	1	0	1	0	1	1	0	0	0	0	0	0	0	0	0	0	0	0	0	0	0	0	0
ion channel protein	CSUI_006276	0	1	0	1	0	0	0	0	0	0	0	0	0	0	0	0	0	0	0	0	0	0	1	1
iron only hydrogenase large c-terminal domain-containing protein	CSUI_004549	0	1	0	1	0	0	0	0	0	0	0	1	0	0	0	0	0	0	0	0	0	0	1	0
loc397781 related	CSUI_002729	0	1	0	1	0	0	0	0	0	0	0	0	0	0	0	0	0	0	0	0	0	0	1	1
morn repeat-containing protein	CSUI_004816	0	1	0	1	0	0	1	0	0	0	0	0	0	0	0	0	0	0	0	0	0	0	1	0
myosin a	CSUI_004127	0	1	0	1	0	0	0	0	0	0	0	0	0	0	0	0	0	0	0	0	0	0	1	1
n-acetylglucosaminyl-phosphatidylinositol biosynthetic protein family gt4 protein	CSUI_003341	0	1	0	1	0	0	0	0	0	0	0	1	0	0	0	0	0	0	0	0	0	0	1	0
proliferating cell nuclear antigen	CSUI_008853	0	1	0	1	0	0	0	0	0	0	0	0	0	0	0	0	0	0	0	0	0	0	1	1
protein kinase (incomplete catalytic triad)	CSUI_003539	0	1	0	1	0	0	0	0	0	0	0	1	0	0	0	0	0	0	0	0	0	0	1	0
protein phosphatase 2c domain-containing protein	CSUI_004091	0	1	0	1	0	0	0	0	0	0	0	0	0	1	0	0	0	0	0	0	0	0	1	0
pst-a-like protein	CSUI_002688	0	1	0	1	0	0	0	0	0	0	0	1	0	0	0	0	0	0	0	0	0	0	1	0
retrotransposable element tf2 kda protein type 1	CSUI_005386	0	1	0	1	0	0	0	0	0	0	0	1	0	0	0	0	0	0	0	0	0	0	1	0
retrotransposable element tf2 kda protein type 1	CSUI_010945	0	1	0	1	0	0	0	0	0	0	0	1	0	0	0	0	0	0	0	0	0	0	1	0
retrotransposon ty3-gypsy subclass	CSUI_006462	0	1	0	1	0	0	0	0	0	0	0	0	0	0	0	0	0	0	0	0	0	0	1	1
rhoptry protein	CSUI_002990	0	1	0	1	0	0	0	0	0	0	0	1	0	0	0	0	0	0	0	0	0	0	1	0
ribonucleoside-diphosphate reductase large subunit	CSUI_005724	0	1	0	1	0	0	0	0	0	0	0	0	0	1	0	0	0	0	0	0	0	0	1	0
rna pseudouridine synthase superfamily protein	CSUI_005672	0	1	0	1	0	0	0	0	0	0	0	1	0	0	0	0	0	0	0	0	0	0	1	0
rna recognition motif-containing	CSUI_005037	0	1	0	1	0	0	0	0	0	0	0	1	0	0	0	0	0	0	0	0	0	0	1	0
snare protein	CSUI_001617	0	1	0	1	0	0	0	0	0	0	0	0	0	0	0	0	0	0	0	0	0	0	1	1
thiamine catalytic domain-containing protein	CSUI_008643	0	1	0	1	0	1	1	0	0	0	0	0	0	0	0	0	0	0	0	0	0	0	0	0
tpr repeat-containing protein	CSUI_004740	0	1	0	1	0	0	0	0	0	0	0	0	0	0	0	0	0	0	0	0	0	0	1	1
transmembrane	CSUI_008931	0	1	0	1	0	0	0	0	0	0	0	1	0	0	0	0	0	0	0	0	0	0	1	0
transmembrane protein	CSUI_001172	0	1	0	1	0	0	0	0	0	0	0	0	0	0	0	0	0	0	0	0	0	0	1	1
transmembrane protein	CSUI_003034	0	1	0	1	0	0	0	0	0	0	0	1	0	0	0	0	0	0	0	0	0	0	1	0
transmembrane protein	CSUI_007638	0	1	0	1	0	0	0	0	0	0	0	0	0	0	0	0	0	0	0	0	0	0	1	1
ubiquitin-conjugating enzyme subfamily protein	CSUI_010908	0	1	0	1	0	0	0	0	0	0	0	0	0	1	0	0	0	0	0	0	0	0	1	0
3 (2) -bisphosphate nucleotidase	CSUI_004787	0	1	0	0	0	0	0	0	0	0	0	0	0	0	0	0	0	0	0	0	0	0	1	0
3 5 -cyclic nucleotide phosphodiesterase domain-containing protein	CSUI_005937	0	1	0	0	0	0	0	0	0	0	0	0	0	0	0	0	0	0	0	0	0	0	1	0
3-ketoacyl-(acyl-carrier-protein) reductase	CSUI_002612	0	1	0	0	0	0	0	0	0	0	0	0	0	0	0	0	0	0	0	0	0	0	1	0
abc transporter transmembrane region domain-containing protein	CSUI_009035	0	1	0	0	0	0	0	0	0	0	0	0	0	0	0	0	0	0	0	0	0	0	1	0
acetyl-coa carboxylase acc2	CSUI_000669	0	1	0	0	0	0	0	0	0	0	0	0	0	0	0	0	0	0	0	0	0	0	1	0
actin like protein alp1	CSUI_011119	0	1	0	0	0	0	0	0	0	0	0	0	0	0	0	0	0	0	0	0	0	0	1	0
adp-ribosylation factor	CSUI_004638	0	1	0	0	0	0	0	0	0	0	0	0	0	0	0	0	0	0	0	0	0	0	1	0
alanine dehydrogenase	CSUI_010317	0	1	0	0	0	0	0	0	0	0	0	0	0	0	0	0	0	0	0	0	0	0	1	0
alpha beta fold family protein	CSUI_003754	0	1	0	0	0	0	0	0	0	0	0	0	0	0	0	0	0	0	0	0	0	0	1	0
amine-terminal region of a tm vesicle-mediated sorter	CSUI_004404	0	1	0	0	0	0	0	0	0	0	0	0	0	0	0	0	0	0	0	0	0	0	1	0
amp deaminase	CSUI_007047	0	1	0	0	0	0	0	0	0	0	0	0	0	0	0	0	0	0	0	0	0	0	1	0
ap2 domain transcription factor ap2xi-1	CSUI_000465	0	1	0	0	0	0	0	0	0	0	0	0	0	0	0	0	0	0	0	0	0	0	1	0
arid bright dna binding domain-containing protein	CSUI_001682	0	1	0	0	0	0	0	0	0	0	0	0	0	0	0	0	0	0	0	0	0	0	1	0
atp synthase subunit mitochondrial	CSUI_004872	0	1	0	0	0	0	0	0	0	0	0	0	0	0	0	0	0	0	0	0	0	0	1	0
atp-dependent rna helicase	CSUI_006393	0	1	0	0	0	0	0	0	0	0	0	0	0	0	0	0	0	0	0	0	0	0	1	0
bax inhibitor related	CSUI_005327	0	1	0	0	0	0	0	0	0	0	0	0	0	0	0	0	0	0	0	0	0	0	1	0
camp-dependent protein kinase regulatory	CSUI_010999	0	1	0	0	0	0	0	0	0	0	0	0	0	0	0	0	0	0	0	0	0	0	1	0
cmgc cdk protein kinase	CSUI_001400	0	1	0	0	0	0	0	0	0	0	0	0	0	0	0	0	0	0	0	0	0	0	1	0
cytochrome c oxidase subunit	CSUI_009401	0	1	0	0	0	0	0	0	0	0	0	0	0	0	0	0	0	0	0	0	0	0	1	0
cytoplasmic dynein 2 heavy chain 1	CSUI_006709	0	1	0	0	0	0	0	0	0	0	0	0	0	0	0	0	0	0	0	0	0	0	1	0
cytoplasmic protein	CSUI_001015	0	1	0	0	0	0	0	0	0	0	0	0	0	0	0	0	0	0	0	0	0	0	1	0
deoxyuridine 5 -triphosphate	CSUI_005053	0	1	0	0	0	0	0	0	0	0	0	0	0	0	0	0	0	0	0	0	0	0	1	0
dynein heavy chain family protein	CSUI_008375	0	1	0	0	0	0	0	0	0	0	0	0	0	0	0	0	0	0	0	0	0	0	1	0
elongation factor p	CSUI_002827	0	1	0	0	0	0	0	0	0	0	0	0	0	0	0	0	0	0	0	0	0	0	1	0
eukaryotic translation initiation factor 3 subunit	CSUI_003128	0	1	0	0	0	0	0	0	0	0	0	0	0	1	0	0	0	1	0	0	0	0	0	0
fha domain-containing protein	CSUI_000168	0	1	0	0	0	0	0	0	0	0	0	0	0	0	0	0	0	0	0	0	0	0	1	0
helicase associated domain	CSUI_002966	0	1	0	0	0	0	0	0	0	0	0	0	0	0	0	0	0	0	0	0	0	0	1	0
hypothetical protein	CSUI_000143	0	1	0	0	0	0	0	0	0	0	0	0	0	0	0	0	0	0	0	0	0	0	1	0
hypothetical protein	CSUI_000316	0	1	0	0	0	0	0	0	0	0	0	0	0	0	0	0	0	0	0	0	0	0	1	0
hypothetical protein	CSUI_000522	0	1	0	0	0	0	0	0	0	0	0	0	0	0	0	0	0	0	0	0	0	0	1	0
hypothetical protein	CSUI_000945	0	1	0	0	0	0	0	0	0	0	0	0	0	0	0	0	0	0	0	0	0	0	1	0
hypothetical protein	CSUI_001475	0	1	0	0	0	0	0	0	0	0	0	0	0	0	0	0	0	0	0	0	0	0	1	0
hypothetical protein	CSUI_002280	0	1	0	0	0	0	0	0	0	0	0	0	0	0	0	0	0	0	0	0	0	0	1	0
hypothetical protein	CSUI_002300	0	1	0	0	0	0	0	0	0	0	0	0	0	0	0	0	0	0	0	0	0	0	1	0
hypothetical protein	CSUI_003148	0	1	0	0	0	0	0	0	0	0	0	0	0	0	0	0	0	0	0	0	0	0	1	0
hypothetical protein	CSUI_003212	0	1	0	0	0	0	0	0	0	0	0	0	0	0	0	0	0	0	0	0	0	0	1	0
hypothetical protein	CSUI_003239	0	1	0	0	0	0	0	0	0	0	0	0	0	0	0	0	0	0	0	0	0	0	1	0
hypothetical protein	CSUI_003714	0	1	0	0	0	0	0	0	0	0	0	0	0	0	0	0	0	0	0	0	0	0	1	0
hypothetical protein	CSUI_003820	0	1	0	0	0	0	0	0	0	0	0	0	0	0	0	0	0	0	0	0	0	0	1	0
hypothetical protein	CSUI_004182	0	1	0	0	0	0	0	0	0	0	0	0	0	0	0	0	0	0	0	0	0	0	1	0
hypothetical protein	CSUI_004708	0	1	0	0	0	0	0	0	0	0	0	0	0	0	0	0	0	0	0	0	0	0	1	0
hypothetical protein	CSUI_004980	0	1	0	0	0	0	0	0	0	0	0	0	0	0	0	0	0	0	0	0	0	0	1	0
hypothetical protein	CSUI_005028	0	1	0	0	0	0	0	0	0	0	0	0	0	0	0	0	0	0	0	0	0	0	1	0
hypothetical protein	CSUI_005354	0	1	0	0	0	0	0	0	0	0	0	0	0	0	0	0	0	0	0	0	0	0	1	0
hypothetical protein	CSUI_005545	0	1	0	0	0	0	0	0	0	0	0	0	0	0	0	0	0	1	0	0	0	0	1	0
hypothetical protein	CSUI_005815	0	1	0	0	0	0	0	0	0	0	0	0	0	0	0	0	0	0	0	0	0	0	1	0
hypothetical protein	CSUI_006701	0	1	0	0	0	0	0	0	0	0	0	0	0	1	0	0	0	1	0	0	0	0	0	0
hypothetical protein	CSUI_007083	0	1	0	0	0	0	0	0	0	0	0	0	0	0	0	0	0	0	0	0	0	0	1	0
hypothetical protein	CSUI_007306	0	1	0	0	0	0	0	0	0	0	0	0	0	0	0	0	0	0	0	0	0	0	1	0
hypothetical protein	CSUI_007529	0	1	0	0	0	0	0	0	0	0	0	0	0	0	0	0	0	0	0	0	0	0	1	0
hypothetical protein	CSUI_008671	0	1	0	0	0	0	0	0	0	0	0	0	0	0	0	0	0	0	0	0	0	0	1	0
hypothetical protein	CSUI_008705	0	1	0	0	0	0	0	0	0	0	0	0	0	0	0	0	0	0	0	0	0	0	1	0
hypothetical protein	CSUI_008885	0	1	0	0	0	0	0	0	0	0	0	0	0	0	0	0	0	0	0	0	0	0	1	0
hypothetical protein	CSUI_009138	0	1	0	0	0	0	0	0	0	0	0	0	0	0	0	0	0	0	0	0	0	0	1	0
hypothetical protein	CSUI_009325	0	1	0	0	0	0	0	0	0	0	0	0	0	0	0	0	0	0	0	0	0	0	1	0
hypothetical protein	CSUI_010227	0	1	0	0	0	0	0	0	0	0	0	0	0	0	0	0	0	0	0	0	0	0	1	0
hypothetical protein	CSUI_010446	0	1	0	0	0	0	0	0	0	0	0	0	0	0	0	0	0	0	0	0	0	0	1	0
hypothetical protein	CSUI_010523	0	1	0	0	0	0	0	0	0	0	0	0	0	0	0	0	0	0	0	0	0	0	1	0
hypothetical protein	CSUI_011254	0	1	0	0	0	0	0	0	0	0	0	0	0	0	0	0	0	0	0	0	0	0	1	0
kinesin heavy chain	CSUI_007819	0	1	0	0	0	0	0	0	0	0	0	0	0	0	0	0	0	0	0	0	0	0	1	0
kinesin motor domain-containing protein	CSUI_006136	0	1	0	0	0	0	0	0	0	0	0	0	0	0	0	0	0	0	0	0	0	0	1	0
lectin-domain	CSUI_011292	0	1	0	0	0	0	0	0	0	0	0	0	0	0	0	0	0	0	0	0	0	0	1	0
membrane protein	CSUI_004185	0	1	0	0	0	0	0	0	0	0	0	0	0	0	0	0	0	0	0	0	0	0	1	0
methyltransferase trm13	CSUI_008096	0	1	0	0	0	0	0	0	0	0	0	0	0	0	0	0	0	0	0	0	0	0	1	0
microneme protein mic14	CSUI_010822	0	1	0	0	0	0	0	0	0	0	0	0	0	0	0	0	0	0	0	0	0	0	1	0
non-muscle myosin heavy	CSUI_000854	0	1	0	0	0	0	0	0	0	0	0	0	0	0	0	0	0	0	0	0	0	0	1	0
nucleoporin autopeptidase	CSUI_001311	0	1	0	0	0	0	0	0	0	0	0	0	0	0	0	0	0	0	0	0	0	0	1	0
nucleoside-diphosphatase	CSUI_003597	0	1	0	0	0	0	0	0	0	0	0	0	0	0	0	0	0	0	0	0	0	0	1	0
origin recognition complex subunit 5	CSUI_001509	0	1	0	0	0	0	0	0	0	0	0	0	0	0	0	0	0	0	0	0	0	0	1	0
oxidoreductase	CSUI_000421	0	1	0	0	0	0	0	0	0	0	0	0	0	0	0	0	0	0	0	0	0	0	1	0
p25-alpha family protein	CSUI_003198	0	1	0	0	0	0	0	0	0	0	0	0	0	0	0	0	0	0	0	0	0	0	1	0
pex2 pex12 amino terminal region protein	CSUI_005443	0	1	0	0	0	0	0	0	0	0	0	0	0	0	0	0	0	0	0	0	0	0	1	0
phosphatidylinositol-4-phosphate 5-kinase	CSUI_010514	0	1	0	0	0	0	0	0	0	0	0	0	0	0	0	0	0	0	0	0	0	0	1	0
phosphorylase family protein	CSUI_003117	0	1	0	0	0	0	0	0	0	0	0	0	0	0	0	0	0	0	0	0	0	0	1	0
protein nlrc5 isoform x1	CSUI_003365	0	1	0	0	0	0	0	0	0	0	0	0	0	0	0	0	0	0	0	0	0	0	1	0
protein serine threonine phosphatase	CSUI_000592	0	1	0	0	0	0	0	0	0	0	0	0	0	0	0	0	0	0	0	0	0	0	1	0
proteophosphoglycan related	CSUI_009850	0	1	0	0	0	0	0	0	0	0	0	0	0	0	0	0	0	0	0	0	0	0	1	0
putative atp-dependent rna helicase spindle-e	CSUI_001593	0	1	0	0	0	0	0	0	0	0	0	0	0	0	0	0	0	0	0	0	0	0	1	0
pyridoxal phosphate family protein	CSUI_008340	0	1	0	0	0	0	0	0	0	0	0	0	0	0	0	0	0	0	0	0	0	0	1	0
r3h domain-containing protein	CSUI_003440	0	1	0	0	0	0	0	0	0	0	0	0	0	0	0	0	0	0	0	0	0	0	1	0
rap domain-containing protein	CSUI_001959	0	1	0	0	0	0	0	0	0	0	0	0	0	0	0	0	0	0	0	0	0	0	1	0
rep helicase domain-containing protein	CSUI_002995	0	1	0	0	0	0	0	0	0	0	0	0	0	0	0	0	0	0	0	0	0	0	1	0
retrotransposon ty3-gypsy subclass	CSUI_006038	0	1	0	0	0	0	0	0	0	0	0	0	0	0	0	0	0	0	0	0	0	0	1	0
rhoptry neck protein	CSUI_007315	0	1	0	0	0	0	0	0	0	0	0	0	0	0	0	0	0	0	0	0	0	0	1	0
rhoptry protein rop14	CSUI_005438	0	1	0	0	0	0	0	0	0	0	0	0	0	0	0	0	0	0	0	0	0	0	1	0
rio1 family protein	CSUI_004848	0	1	0	0	0	0	0	0	0	0	0	0	0	0	0	0	0	0	0	0	0	0	1	0
rna recognition motif-containing protein	CSUI_002546	0	1	0	0	0	0	0	0	0	0	0	0	0	0	0	0	0	0	0	0	0	0	1	0
rna recognition motif-containing protein	CSUI_010445	0	1	0	0	0	0	0	0	0	0	0	0	0	0	0	0	0	0	0	0	0	0	1	0
rpap1 c-terminal protein	CSUI_003576	0	1	0	0	0	0	0	0	0	0	0	0	0	0	0	0	0	0	0	0	0	0	1	0
serine threonine specific protein phosphatase	CSUI_006083	0	1	0	0	0	0	0	0	0	0	0	0	0	0	0	0	0	0	0	0	0	0	1	0
snf2 family n-terminal domain-containing protein	CSUI_002876	0	1	0	0	0	0	0	0	0	0	0	0	0	0	0	0	0	0	0	0	0	0	1	0
tic22-like family protein	CSUI_010226	0	1	0	0	0	0	0	0	0	0	0	0	0	0	0	0	0	0	0	0	0	0	1	0
toxoplasma gondii family a protein	CSUI_010909	0	1	0	0	0	0	0	0	0	0	0	0	0	0	0	0	0	0	0	0	0	0	1	0
toxoplasma gondii family d protein	CSUI_003908	0	1	0	0	0	0	0	0	0	0	0	0	0	0	0	0	0	0	0	0	0	0	1	0
transcription initiation factor tfiid complex subunit taf8	CSUI_001271	0	1	0	0	0	0	0	0	0	0	0	0	0	0	0	0	0	0	0	0	0	0	1	0
transmembrane	CSUI_003977	0	1	0	0	0	0	0	0	0	0	0	0	0	0	0	0	0	0	0	0	0	0	1	0
transmembrane domain protein	CSUI_000624	0	1	0	0	0	0	0	0	0	0	0	0	0	0	0	0	0	0	0	0	0	0	1	0
transmembrane protein	CSUI_000654	0	1	0	0	0	0	0	0	0	0	0	0	0	1	0	0	0	1	0	0	0	0	0	0
transmembrane protein	CSUI_004480	0	1	0	0	0	0	0	0	0	0	0	0	0	0	0	0	0	0	0	0	0	0	1	0
transmembrane protein	CSUI_006441	0	1	0	0	0	0	0	0	0	0	0	0	0	0	0	0	0	0	0	0	0	0	1	0
transmembrane protein	CSUI_009223	0	1	0	0	0	0	0	0	0	0	0	0	0	0	0	0	0	0	0	0	0	0	1	0
trna ligase class ii core domain (s and t) domain-containing protein	CSUI_003288	0	1	0	0	0	0	0	0	0	0	0	0	0	0	0	0	0	0	0	0	0	0	1	0
u5 snrnp-associated 102 kda	CSUI_003371	0	1	0	0	0	0	0	0	0	0	0	0	0	0	0	0	0	0	0	0	0	0	1	0
uba ts-n domain-containing protein	CSUI_003498	0	1	0	0	0	0	0	0	0	0	0	0	0	0	0	0	0	0	0	0	0	0	1	0
uridine kinase	CSUI_005673	0	1	0	0	0	0	0	0	0	0	0	0	0	0	0	0	0	0	0	0	0	0	1	0
vps52 sac2 family protein	CSUI_011514	0	1	0	0	0	0	0	0	0	0	0	0	0	0	0	0	0	0	0	0	0	0	1	0
wd g-beta repeat-containing protein	CSUI_001595	0	1	0	0	0	0	0	0	0	0	0	0	0	0	0	0	0	0	0	0	0	0	1	0
wd g-beta repeat-containing protein	CSUI_003165	0	1	0	0	0	0	0	0	0	0	0	0	0	0	0	0	0	0	0	0	0	0	1	0
wd g-beta repeat-containing protein	CSUI_007462	0	1	0	0	0	0	0	0	0	0	0	0	0	0	0	0	0	0	0	0	0	0	1	0
hypothetical protein	CSUI_009784	0	0	6	2	0	0	0	0	0	0	0	2	0	0	6	0	0	0	0	0	0	0	0	0
srs domain-containing protein	CSUI_006281	0	0	5	4	0	0	0	0	0	0	0	1	0	0	5	0	0	0	0	0	0	0	0	3
hypothetical protein	CSUI_006190	2	0	4	71	0	0	0	0	0	0	0	56	0	0	4	0	0	0	1	1	0	0	0	15
hypothetical protein	CSUI_009649	0	0	4	1	0	0	0	0	0	0	0	1	0	0	4	0	0	0	0	0	0	0	0	0
os07g0510800 related	CSUI_004368	0	0	3	22	0	0	0	0	0	0	0	13	0	2	3	0	0	1	0	0	0	0	0	7
hypothetical protein	CSUI_002071	0	0	3	12	0	0	0	0	0	0	0	8	0	0	3	0	0	0	0	0	0	0	0	4
hypothetical protein	CSUI_003397	0	0	3	12	0	0	0	0	0	0	0	12	0	0	3	0	0	0	0	0	0	0	0	0
asparagine synthetase b	CSUI_006041	0	0	3	4	0	0	0	0	0	0	0	2	0	0	3	0	0	0	0	0	0	0	0	2
elongation factor p (ef-p) kow family domain-containing protein	CSUI_009266	0	0	3	2	1	0	0	0	0	0	0	1	0	0	3	0	0	0	0	0	0	0	0	0
beta-casp domain protein	CSUI_002677	0	0	3	0	0	0	0	0	0	0	0	0	0	0	3	0	0	0	0	0	0	0	0	0
retrotransposon ty3-gypsy subclass	CSUI_006648	0	0	2	7	0	0	0	0	0	0	0	5	0	0	2	0	0	0	0	0	0	0	0	2
rna methyltransferase	CSUI_009530	0	0	2	7	0	0	0	0	0	0	0	0	0	5	2	0	0	0	0	0	0	0	0	2
hypothetical protein	CSUI_001491	0	0	2	4	0	0	0	0	0	0	0	2	0	0	2	0	0	0	0	0	0	0	0	2
hypothetical protein	CSUI_001526	0	0	2	4	0	0	0	0	0	0	0	2	0	1	2	0	0	0	0	0	0	0	0	1
dna rna polymerases superfamily protein	CSUI_007046	0	0	2	3	0	0	0	0	0	0	0	1	0	0	2	0	0	0	0	0	0	0	0	2
retrotransposon ty3-gypsy subclass	CSUI_005619	0	0	2	3	0	0	0	0	0	0	0	1	0	1	2	0	0	0	0	0	0	0	0	1
tf1 related	CSUI_007534	0	0	2	3	0	0	0	0	0	0	0	0	0	0	2	0	0	0	0	0	0	0	0	3
camk camkl protein kinase	CSUI_010130	0	0	2	2	0	0	0	0	0	0	0	0	0	1	2	0	0	0	0	0	0	0	0	1
chromosome condensation regulator repeat protein	CSUI_001196	0	0	2	2	0	0	1	0	0	0	0	0	0	0	2	0	0	0	0	0	0	0	0	1
hypothetical protein	CSUI_001063	0	0	2	2	0	0	0	0	0	0	0	1	0	0	2	0	0	0	0	0	0	0	0	1
hypothetical protein	CSUI_001694	0	0	2	2	0	0	0	0	0	0	0	0	0	0	2	0	0	0	0	0	0	0	0	2
hypothetical protein	CSUI_007699	0	0	2	2	0	0	0	0	0	0	0	0	0	0	2	0	0	0	0	0	0	0	0	2
hypothetical protein	CSUI_008374	0	0	2	2	0	0	0	0	0	0	0	2	0	0	2	0	0	0	0	0	0	0	0	0
btb poz domain protein	CSUI_000909	0	0	2	1	0	0	0	0	0	0	0	1	0	0	2	0	0	0	0	0	0	0	0	0
guanylate binding	CSUI_000690	0	0	2	1	0	0	0	0	0	0	0	0	0	1	2	0	0	0	0	0	0	0	0	0
homeodomain-like domain protein	CSUI_005057	0	0	2	1	0	0	0	0	0	0	0	1	0	0	2	0	0	0	0	0	0	0	0	0
hypothetical protein	CSUI_000814	0	0	2	1	0	0	0	0	0	0	0	0	0	1	2	0	0	0	0	0	0	0	0	0
hypothetical protein	CSUI_005922	0	0	2	1	0	0	0	0	0	0	0	0	0	0	2	0	0	0	0	0	0	0	0	1
hypothetical protein	CSUI_009335	0	0	2	1	0	0	0	0	0	0	0	1	0	0	2	0	0	0	0	0	0	0	0	0
prpf39 related	CSUI_005002	0	0	2	1	0	0	0	0	0	0	0	1	0	0	2	0	0	0	0	0	0	0	0	0
retrotransposon ty3-gypsy subclass	CSUI_004151	0	0	2	1	0	0	0	0	0	0	0	0	0	1	2	0	0	0	0	0	0	0	0	0
sac3 ganp family protein	CSUI_000129	0	0	2	1	0	0	0	0	0	0	0	1	0	0	2	0	0	0	0	0	0	0	0	0
srs domain-containing protein	CSUI_002410	0	0	2	1	0	0	0	0	0	0	0	1	0	0	2	0	0	0	0	0	0	0	0	0
transposon tf2-1	CSUI_005708	0	0	2	1	0	0	0	0	0	0	0	1	0	0	2	0	0	0	0	0	0	0	0	0
galactose oxidase	CSUI_002352	0	0	2	0	0	0	0	0	0	0	0	0	0	0	2	0	0	0	0	0	0	0	0	0
hypothetical protein	CSUI_002043	0	0	2	0	0	0	0	0	0	0	0	0	0	0	2	0	0	0	0	0	0	0	0	0
hypothetical protein	CSUI_004679	0	0	2	0	0	0	0	0	0	0	1	0	0	0	1	0	0	0	0	0	0	0	0	0
hypothetical protein	CSUI_005627	0	0	2	0	0	0	0	0	0	0	0	0	0	0	2	0	0	0	0	0	0	0	0	0
hypothetical protein	CSUI_007084	0	0	2	0	0	0	0	0	0	0	0	0	0	0	2	0	0	0	0	0	0	0	0	0
hypothetical protein	CSUI_007223	0	0	2	0	0	0	0	0	0	0	0	0	0	0	2	0	0	0	0	0	0	0	0	0
hypothetical protein	CSUI_009332	0	0	2	0	0	0	0	0	0	0	0	0	0	0	2	0	0	0	0	0	0	0	0	0
leucine rich repeat-containing protein	CSUI_003006	0	0	2	0	0	0	0	0	0	0	0	0	0	0	2	0	0	0	0	0	0	0	0	0
ubiquitin carboxyl-terminal hydrolase	CSUI_002631	0	0	2	0	0	0	0	0	0	0	0	0	0	0	2	0	0	0	0	0	0	0	0	0
hypothetical protein	CSUI_001268	1	0	1	20	0	0	11	0	0	0	0	5	1	0	1	0	0	0	0	0	0	0	0	4
hypothetical protein	CSUI_002617	1	0	1	3	0	0	0	0	0	0	0	3	1	0	1	0	0	0	0	0	0	0	0	0
hypothetical protein	CSUI_010837	1	0	1	1	0	0	0	0	0	0	0	1	1	0	1	0	0	0	0	0	0	0	0	0
hypothetical protein	CSUI_007113	1	0	1	0	0	0	0	0	0	0	0	0	0	0	1	0	0	0	0	1	0	0	0	0
sag-related sequence srs60a	CSUI_005468	0	0	1	37	0	0	0	0	0	0	0	7	0	0	1	0	0	0	0	0	0	0	0	30
peroxisome biogenesis factor	CSUI_002823	0	0	1	15	0	0	0	1	0	0	0	0	0	1	0	0	0	0	0	0	0	0	0	14
hypothetical protein	CSUI_002072	0	0	1	14	0	0	0	0	0	0	0	11	0	0	1	0	0	0	0	0	0	0	0	3
alanine--trna ligase-like	CSUI_010485	0	0	1	11	0	0	0	0	0	0	0	0	0	9	1	0	0	0	0	0	0	0	0	2
hypothetical protein	CSUI_006309	0	0	1	10	0	0	0	0	0	0	0	2	0	0	1	0	0	0	0	0	0	0	0	8
hypothetical protein	CSUI_005291	0	0	1	8	0	0	0	0	0	0	0	7	0	0	1	0	0	0	0	0	0	0	0	1
an1 family zinc finger domain-containing protein	CSUI_002778	0	0	1	7	0	0	0	0	0	0	0	0	0	4	1	0	0	0	0	0	0	0	0	3
hypothetical protein	CSUI_002613	0	0	1	7	0	0	0	0	0	0	0	0	0	0	1	0	0	0	0	0	0	0	0	7
hypothetical protein	CSUI_004266	0	0	1	7	0	0	0	0	0	0	0	4	0	0	1	0	0	0	0	0	0	0	0	3
hypothetical protein	CSUI_009971	0	0	1	7	0	0	0	0	0	0	0	0	0	2	1	0	0	0	0	0	0	0	0	5
patatin family protein	CSUI_002223	0	0	1	7	2	0	1	0	0	0	0	2	0	1	1	0	0	0	0	0	0	0	0	1
hypothetical protein	CSUI_003179	0	0	1	6	0	0	0	0	0	0	0	0	0	1	1	0	0	0	0	0	0	0	0	5
hypothetical protein	CSUI_006724	0	0	1	6	0	0	0	0	0	0	0	4	0	0	1	0	0	0	0	0	0	0	0	2
hypothetical protein	CSUI_009480	0	0	1	6	0	0	0	0	0	0	0	2	0	0	1	0	0	0	0	0	0	0	0	4
sag-related sequence srs22c	CSUI_009618	0	0	1	6	0	0	0	0	0	0	0	3	0	1	1	0	0	0	0	0	0	0	0	2
sag-related sequence srs44	CSUI_009377	0	0	1	6	1	0	0	0	0	0	0	5	0	0	1	0	0	0	0	0	0	0	0	0
sag-related sequence srs53f	CSUI_007474	0	0	1	6	0	0	4	0	0	0	0	0	0	0	1	0	0	0	0	0	0	0	0	2
zn-finger in ran binding protein and others domain-containing protein	CSUI_002363	0	0	1	6	0	0	0	0	0	0	0	4	0	0	1	0	0	0	0	0	0	0	0	2
alaserpin isoform x2	CSUI_006230	0	0	1	5	0	0	0	1	0	0	0	1	0	0	0	0	0	0	0	0	0	0	0	4
ap2 domain transcription factor ap2xi-3	CSUI_005587	0	0	1	5	0	0	1	0	1	0	0	1	0	3	0	0	0	0	0	0	0	0	0	0
hypothetical protein	CSUI_001557	0	0	1	5	1	0	3	0	0	0	0	0	0	0	1	0	0	0	0	0	0	0	0	1
hypothetical protein	CSUI_006716	0	0	1	5	0	0	0	0	0	0	0	1	0	2	1	0	0	0	0	0	0	0	0	2
hypothetical protein	CSUI_007379	0	0	1	5	0	0	0	0	0	0	0	4	0	0	1	0	0	0	0	0	0	0	0	1
microtubule-binding protein	CSUI_010140	0	0	1	5	1	0	1	0	0	0	0	1	0	2	1	0	0	0	0	0	0	0	0	0
srs domain-containing protein	CSUI_010203	0	0	1	5	0	0	0	0	0	0	0	5	0	0	1	0	0	0	0	0	0	0	0	0
toxoplasma gondii family d protein	CSUI_007378	0	0	1	5	0	0	0	0	0	0	0	5	0	0	1	0	0	0	0	0	0	0	0	0
alg8 glycosyltransferase family protein	CSUI_000818	0	0	1	4	0	0	0	0	0	0	0	1	0	2	1	0	0	0	0	0	0	0	0	1
aspartyl protease asp1	CSUI_002930	0	0	1	4	0	0	0	0	0	0	0	1	0	0	1	0	0	0	0	0	0	0	0	3
bt1 family protein	CSUI_002026	0	0	1	4	0	0	0	0	0	0	0	2	0	0	1	0	0	0	0	0	0	0	0	2
ctp synthase	CSUI_000935	0	0	1	4	0	0	0	0	0	0	0	4	0	0	1	0	0	0	0	0	0	0	0	0
heat shock protein	CSUI_004251	0	0	1	4	0	0	0	0	0	0	0	0	0	1	1	0	0	0	0	0	0	0	0	3
hypothetical protein	CSUI_002149	0	0	1	4	0	0	1	0	0	0	0	2	0	0	1	0	0	0	0	0	0	0	0	1
hypothetical protein	CSUI_002742	0	0	1	4	1	0	0	0	0	0	0	0	0	1	1	0	0	0	0	0	0	0	0	2
hypothetical protein	CSUI_004254	0	0	1	4	0	0	0	0	0	0	0	3	0	0	1	0	0	0	0	0	0	0	0	1
hypothetical protein	CSUI_009370	0	0	1	4	0	0	0	0	0	0	0	1	0	0	1	0	0	0	0	0	0	0	0	3
inner membrane complex protein imc2a	CSUI_002095	0	0	1	4	1	0	0	0	0	0	0	2	0	1	1	0	0	0	0	0	0	0	0	0
mandelonitrile lyase	CSUI_000415	0	0	1	4	0	0	0	0	0	0	0	1	0	0	1	0	0	0	0	0	0	0	0	3
patatin family protein	CSUI_006053	0	0	1	4	0	0	0	0	0	0	0	1	0	0	1	0	0	0	0	0	0	0	0	3
ras-associated protein rap1 isoform 1 family protein	CSUI_004139	0	0	1	4	0	0	0	0	0	0	0	2	0	1	1	0	0	0	0	0	0	0	0	1
retrotransposon ty3-gypsy subclass	CSUI_001285	0	0	1	4	0	0	0	0	0	0	0	4	0	0	1	0	0	0	0	0	0	0	0	0
retrotransposon ty3-gypsy subclass	CSUI_006463	0	0	1	4	0	0	0	0	0	0	0	1	0	0	1	0	0	0	0	0	0	0	0	3
subtilisin sub8	CSUI_000247	0	0	1	4	1	0	0	0	0	0	0	0	0	0	1	0	0	0	0	0	0	0	0	3
triacylglycerol lipase	CSUI_003072	0	0	1	4	0	0	0	0	0	0	0	1	0	0	1	0	0	0	0	0	0	0	0	3
tubulin-tyrosine ligase family protein	CSUI_005558	0	0	1	4	0	0	0	0	0	0	0	2	0	2	1	0	0	0	0	0	0	0	0	0
tyrosine kinase-like protein	CSUI_002705	0	0	1	4	0	0	0	0	0	0	0	0	0	0	1	0	0	0	0	0	0	0	0	4
wd g-beta repeat-containing protein	CSUI_003718	0	0	1	4	0	0	0	0	0	0	0	3	0	0	1	0	0	0	0	0	0	0	0	1
zinc finger (ccch type) motif-containing protein	CSUI_003359	0	0	1	4	0	0	0	0	0	0	0	2	0	1	1	0	0	0	0	0	0	0	0	1
ap2 domain transcription factor ap2viii-1	CSUI_009072	0	0	1	3	0	0	0	0	0	0	0	2	0	0	1	0	0	0	0	0	0	0	0	1
armadillo beta-catenin-like repeat-containing protein	CSUI_003356	0	0	1	3	0	0	1	0	0	0	0	2	0	0	1	0	0	0	0	0	0	0	0	0
asparagine synthetase	CSUI_003412	0	0	1	3	0	0	0	0	0	0	0	0	0	3	1	0	0	0	0	0	0	0	0	0
clasp amine-terminal protein	CSUI_002150	0	0	1	3	0	0	0	0	0	0	0	0	0	1	1	0	0	0	0	0	0	0	0	2
cs domain protein	CSUI_001061	0	0	1	3	0	0	0	0	0	0	0	0	0	2	1	0	0	0	0	0	0	0	0	1
duf51 family protein	CSUI_003084	0	0	1	3	0	0	1	0	0	0	0	0	0	2	1	0	0	0	0	0	0	0	0	0
fyve zinc finger domain-containing protein	CSUI_004189	0	0	1	3	0	0	0	0	0	0	0	0	0	0	1	0	0	0	0	0	0	0	0	3
histone lysine set	CSUI_000950	0	0	1	3	0	0	0	0	0	0	0	3	0	0	1	0	0	0	0	0	0	0	0	0
hypothetical protein	CSUI_001356	0	0	1	3	0	0	0	0	0	0	0	0	0	2	1	0	0	0	0	0	0	0	0	1
hypothetical protein	CSUI_002607	0	0	1	3	0	0	0	0	0	0	0	2	0	0	1	0	0	0	0	0	0	0	0	1
hypothetical protein	CSUI_002931	0	0	1	3	0	0	0	0	0	0	0	0	0	1	1	0	0	0	0	0	0	0	0	2
hypothetical protein	CSUI_002994	0	0	1	3	2	0	0	0	0	0	0	1	0	0	1	0	0	0	0	0	0	0	0	0
hypothetical protein	CSUI_003551	0	0	1	3	0	0	0	0	0	0	0	1	0	0	1	0	0	0	0	0	0	0	0	2
hypothetical protein	CSUI_003916	0	0	1	3	1	0	0	0	0	0	0	0	0	0	1	0	0	0	0	0	0	0	0	2
hypothetical protein	CSUI_005830	0	0	1	3	0	0	0	0	0	0	0	1	0	0	1	0	0	0	0	0	0	0	0	2
hypothetical protein	CSUI_009301	0	0	1	3	0	0	0	0	0	0	0	0	0	0	1	0	0	0	0	0	0	0	0	3
hypothetical protein	CSUI_010469	0	0	1	3	0	0	0	0	0	0	0	3	0	0	1	0	0	0	0	0	0	0	0	0
hypothetical protein	CSUI_010491	0	0	1	3	0	0	1	0	0	0	0	0	0	0	1	0	0	0	0	0	0	0	0	2
macro domain-containing protein	CSUI_003813	0	0	1	3	0	0	0	0	0	0	0	1	0	1	1	0	0	0	0	0	0	0	0	1
methylmalonate-semialdehyde dehydrogenase	CSUI_003037	0	0	1	3	0	0	0	0	0	0	0	1	0	0	1	0	0	0	0	0	0	0	0	2
moesin	CSUI_006357	0	0	1	3	0	0	1	0	0	0	0	0	0	2	1	0	0	0	0	0	0	0	0	0
n-acyl-phosphatidylethanolamine-hydrolyzing phospholipase d family protein	CSUI_008310	0	0	1	3	2	0	1	0	0	0	0	0	0	0	1	0	0	0	0	0	0	0	0	0
retrotransposon protein	CSUI_007242	0	0	1	3	0	0	0	0	0	0	0	3	0	0	1	0	0	0	0	0	0	0	0	0
ribosomal protein rpl4	CSUI_006302	0	0	1	3	0	0	0	0	0	0	0	2	0	0	1	0	0	0	0	0	0	0	0	1
ring finger protein	CSUI_001357	0	0	1	3	0	0	0	0	0	0	0	0	0	0	1	0	0	0	0	0	0	0	0	3
spc97 spc98 family	CSUI_000486	0	0	1	3	0	0	0	0	0	0	0	2	0	0	1	0	0	0	0	0	0	0	0	1
tetratricopeptide repeat-containing protein	CSUI_001457	0	0	1	3	0	0	0	0	0	0	0	0	0	2	1	0	0	0	0	0	0	0	0	1
transmembrane protein	CSUI_002942	0	0	1	3	0	0	0	0	0	0	0	3	0	0	1	0	0	0	0	0	0	0	0	0
transmembrane protein	CSUI_009050	0	0	1	3	1	0	1	0	0	0	0	0	0	0	1	0	0	0	0	0	0	0	0	1
40s ribosomal protein	CSUI_002243	0	0	1	2	0	0	0	0	0	0	0	0	0	0	1	0	0	0	0	0	0	0	0	2
ankyrin repeat-containing protein	CSUI_006436	0	0	1	2	1	0	0	0	0	0	0	0	0	0	1	0	0	0	0	0	0	0	0	1
ap2 domain transcription factor ap2viii-6	CSUI_009147	0	0	1	2	0	0	0	0	0	0	0	0	0	0	1	0	0	0	0	0	0	0	0	2
bromodomain-containing protein	CSUI_003089	0	0	1	2	0	0	1	0	1	0	0	0	0	0	0	0	0	0	0	0	0	0	0	1
bromodomain-containing protein	CSUI_003223	0	0	1	2	0	0	0	0	1	0	0	1	0	1	0	0	0	0	0	0	0	0	0	0
cilia- and flagella-associated protein 61	CSUI_001259	0	0	1	2	0	0	0	0	0	0	0	0	0	0	1	0	0	0	0	0	0	0	0	2
dihydrouridine synthase	CSUI_009913	0	0	1	2	0	0	0	0	0	0	0	2	0	0	1	0	0	0	0	0	0	0	0	0
dynein heavy chain axonemal protein	CSUI_000038	0	0	1	2	0	0	0	0	0	0	0	0	0	0	1	0	0	0	0	0	0	0	0	2
dynein heavy chain axonemal protein	CSUI_006250	0	0	1	2	0	0	0	0	0	0	0	0	0	2	1	0	0	0	0	0	0	0	0	0
f-box protein	CSUI_003167	0	0	1	2	0	0	0	0	0	0	0	2	0	0	1	0	0	0	0	0	0	0	0	0
gag-pol fusion protein	CSUI_009428	0	0	1	2	0	0	0	0	0	0	0	1	0	0	1	0	0	0	0	0	0	0	0	1
heat repeat-containing protein	CSUI_006666	0	0	1	2	0	0	0	0	0	0	0	0	0	2	1	0	0	0	0	0	0	0	0	0
hypothetical protein	CSUI_000520	0	0	1	2	0	0	0	0	0	0	0	1	0	1	1	0	0	0	0	0	0	0	0	0
hypothetical protein	CSUI_000996	0	0	1	2	0	0	0	0	0	0	0	0	0	1	1	0	0	0	0	0	0	0	0	1
hypothetical protein	CSUI_001118	0	0	1	2	0	0	0	0	0	0	0	1	0	1	1	0	0	0	0	0	0	0	0	0
hypothetical protein	CSUI_001360	0	0	1	2	0	0	0	0	0	0	0	1	0	0	1	0	0	0	0	0	0	0	0	1
hypothetical protein	CSUI_001884	0	0	1	2	0	0	0	0	0	0	0	0	0	0	1	0	0	0	0	0	0	0	0	2
hypothetical protein	CSUI_002035	0	0	1	2	0	0	0	0	0	0	0	2	0	0	1	0	0	0	0	0	0	0	0	0
hypothetical protein	CSUI_002190	0	0	1	2	0	0	0	0	0	0	0	0	0	2	1	0	0	0	0	0	0	0	0	0
hypothetical protein	CSUI_002291	0	0	1	2	1	0	1	0	0	0	0	0	0	0	1	0	0	0	0	0	0	0	0	0
hypothetical protein	CSUI_002579	0	0	1	2	0	0	0	0	0	0	0	0	0	0	1	0	0	0	0	0	0	0	0	2
hypothetical protein	CSUI_002586	0	0	1	2	0	0	0	0	0	0	0	1	0	1	1	0	0	0	0	0	0	0	0	0
hypothetical protein	CSUI_002741	0	0	1	2	0	0	1	0	0	0	0	0	0	0	1	0	0	0	0	0	0	0	0	1
hypothetical protein	CSUI_003025	0	0	1	2	0	0	0	0	0	0	0	1	0	0	1	0	0	0	0	0	0	0	0	1
hypothetical protein	CSUI_003088	0	0	1	2	0	0	0	0	1	0	0	0	0	0	0	0	0	0	0	0	0	0	0	2
hypothetical protein	CSUI_003445	0	0	1	2	0	0	0	0	0	0	0	1	0	0	1	0	0	0	0	0	0	0	0	1
hypothetical protein	CSUI_003778	0	0	1	2	0	0	1	0	0	0	0	0	0	0	1	0	0	0	0	0	0	0	0	1
hypothetical protein	CSUI_003923	0	0	1	2	2	0	0	0	0	0	0	0	0	0	1	0	0	0	0	0	0	0	0	0
hypothetical protein	CSUI_004170	0	0	1	2	0	0	0	0	0	0	0	0	0	0	1	0	0	0	0	0	0	0	0	2
hypothetical protein	CSUI_005067	0	0	1	2	0	0	0	0	0	0	0	0	0	0	1	0	0	0	0	0	0	0	0	2
hypothetical protein	CSUI_005281	0	0	1	2	0	0	0	0	0	0	0	1	0	0	1	0	0	0	0	0	0	0	0	1
hypothetical protein	CSUI_005308	0	0	1	2	0	0	0	0	0	0	0	0	0	1	1	0	0	0	0	0	0	0	0	1
hypothetical protein	CSUI_005504	0	0	1	2	0	0	0	0	0	0	0	2	0	0	1	0	0	0	0	0	0	0	0	0
hypothetical protein	CSUI_005778	0	0	1	2	0	0	0	0	0	0	0	0	0	0	1	0	0	0	0	0	0	0	0	2
hypothetical protein	CSUI_006347	0	0	1	2	0	0	0	0	0	0	0	0	0	0	1	0	0	0	0	0	0	0	0	2
hypothetical protein	CSUI_006547	0	0	1	2	0	0	0	0	0	0	0	0	0	0	1	0	0	0	0	0	0	0	0	2
hypothetical protein	CSUI_006730	0	0	1	2	0	0	0	0	0	0	0	2	0	0	1	0	0	0	0	0	0	0	0	0
hypothetical protein	CSUI_006760	0	0	1	2	0	0	0	0	0	0	0	0	0	0	1	0	0	0	0	0	0	0	0	2
hypothetical protein	CSUI_006955	0	0	1	2	0	0	0	0	0	0	0	0	0	2	1	0	0	0	0	0	0	0	0	0
hypothetical protein	CSUI_007164	0	0	1	2	0	0	0	0	0	0	0	2	0	0	1	0	0	0	0	0	0	0	0	0
hypothetical protein	CSUI_008012	0	0	1	2	0	0	0	0	0	0	0	2	0	0	1	0	0	0	0	0	0	0	0	0
hypothetical protein	CSUI_008156	0	0	1	2	0	0	0	0	0	0	0	2	0	0	1	0	0	0	0	0	0	0	0	0
hypothetical protein	CSUI_009064	0	0	1	2	0	0	0	0	0	0	0	0	0	0	1	0	0	0	0	0	0	0	0	2
hypothetical protein	CSUI_009316	0	0	1	2	0	0	0	0	0	0	0	2	0	0	1	0	0	0	0	0	0	0	0	0
hypothetical protein	CSUI_009336	0	0	1	2	0	0	0	0	0	0	0	0	0	0	1	0	0	0	0	0	0	0	0	2
hypothetical protein	CSUI_009484	0	0	1	2	0	0	0	0	0	0	0	2	0	0	1	0	0	0	0	0	0	0	0	0
hypothetical protein	CSUI_010253	0	0	1	2	0	0	0	0	0	0	0	2	0	0	1	0	0	0	0	0	0	0	0	0
hypothetical protein	CSUI_010831	0	0	1	2	0	0	0	0	0	0	0	2	0	0	1	0	0	0	0	0	0	0	0	0
pik3r4 kinase-related protein (incomplete catalytic triad)	CSUI_000687	0	0	1	2	0	0	0	0	0	0	0	1	0	1	1	0	0	0	0	0	0	0	0	0
poly cid1 family protein	CSUI_002306	0	0	1	2	0	0	0	0	0	0	0	0	0	0	1	0	0	0	0	0	0	0	0	2
proteophosphoglycan protein ppg4	CSUI_002770	0	0	1	2	0	0	0	0	0	0	0	1	0	0	1	0	0	0	0	0	0	0	0	1
proteophosphoglycan related	CSUI_006635	0	0	1	2	1	0	0	0	0	0	0	1	0	0	1	0	0	0	0	0	0	0	0	0
rhoptry neck protein ron2	CSUI_001101	0	0	1	2	0	0	0	0	0	0	0	1	0	0	1	0	0	0	0	0	0	0	0	1
srs domain-containing protein	CSUI_009058	0	0	1	2	0	0	0	0	0	0	0	0	0	0	1	0	0	0	0	0	0	0	0	2
subtilisin sub12	CSUI_001225	0	0	1	2	0	0	0	0	0	0	0	0	0	1	1	0	0	0	0	0	0	0	0	1
transmembrane protein	CSUI_003403	0	0	1	2	0	0	0	0	0	0	0	0	0	0	1	0	0	0	0	0	0	0	0	2
trna dimethylallyltransferase	CSUI_002147	0	0	1	2	0	0	0	0	0	0	0	1	0	1	1	0	0	0	0	0	0	0	0	0
zinc c3hc4 type (ring finger) domain-containing protein	CSUI_000743	0	0	1	2	0	0	1	0	0	0	0	0	0	1	1	0	0	0	0	0	0	0	0	0
zn-finger in ran binding protein and others domain-containing protein	CSUI_010376	0	0	1	2	0	0	0	0	0	0	1	0	0	0	0	0	0	0	0	0	0	0	0	2
3 5 -cyclic nucleotide phosphodiesterase domain-containing protein	CSUI_003602	0	0	1	1	0	0	0	0	0	0	0	0	0	1	1	0	0	0	0	0	0	0	0	0
amine-terminal region of a tm vesicle-mediated sorter	CSUI_000541	0	0	1	1	0	0	1	0	0	0	0	0	0	0	1	0	0	0	0	0	0	0	0	0
ap2 domain transcription factor ap2ix-1	CSUI_000155	0	0	1	1	0	0	0	0	0	0	0	0	0	0	1	0	0	0	0	0	0	0	0	1
asparagine synthase	CSUI_003573	0	0	1	1	0	0	0	0	0	0	0	0	0	0	1	0	0	0	0	0	0	0	0	1
c2 domain protein	CSUI_008491	0	0	1	1	0	0	1	0	0	0	0	0	0	0	1	0	0	0	0	0	0	0	0	0
cmgc kinase	CSUI_009792	0	0	1	1	0	0	0	0	0	0	0	1	0	0	1	0	0	0	0	0	0	0	0	0
coiled-coil vesicle tethering subfamily a protein 1	CSUI_007423	0	0	1	1	0	0	0	0	0	0	0	1	0	0	1	0	0	0	0	0	0	0	0	0
cytoplasmic protein cyt16	CSUI_007104	0	0	1	1	0	0	0	0	0	0	0	1	0	0	1	0	0	0	0	0	0	0	0	0
dense granule protein gra12	CSUI_001322	0	0	1	1	0	0	0	0	0	0	0	0	0	0	1	0	0	0	0	0	0	0	0	1
dna replication licensing factor	CSUI_009120	0	0	1	1	0	0	0	0	0	0	0	0	0	0	1	0	0	0	0	0	0	0	0	1
dynein heavy chain family protein	CSUI_001718	0	0	1	1	0	0	0	0	0	0	0	0	0	1	1	0	0	0	0	0	0	0	0	0
elongation factor 1-alpha	CSUI_003361	0	0	1	1	0	0	0	0	0	0	0	0	0	0	1	0	0	0	0	0	0	0	0	1
eukaryotic translation initiation	CSUI_009918	0	0	1	1	0	0	0	0	0	0	0	0	0	1	1	0	0	0	0	0	0	0	0	0
general transcription factor iih polypeptide 4 gtf2h4	CSUI_008749	0	0	1	1	0	0	0	0	0	0	0	1	0	0	1	0	0	0	0	0	0	0	0	0
histone lysine demethylase jmjd6a	CSUI_002063	0	0	1	1	0	0	0	0	0	0	0	1	0	0	1	0	0	0	0	0	0	0	0	0
hypothetical protein	CSUI_000008	0	0	1	1	0	0	0	0	1	0	0	1	0	0	0	0	0	0	0	0	0	0	0	0
hypothetical protein	CSUI_001168	0	0	1	1	0	0	0	0	0	0	0	0	0	0	1	0	0	0	0	0	0	0	0	1
hypothetical protein	CSUI_001170	0	0	1	1	0	0	0	0	0	0	0	0	0	1	1	0	0	0	0	0	0	0	0	0
hypothetical protein	CSUI_001684	0	0	1	1	0	0	0	0	0	0	0	0	0	0	1	0	0	0	0	0	0	0	0	1
hypothetical protein	CSUI_002457	0	0	1	1	1	0	0	0	0	0	0	0	0	0	1	0	0	0	0	0	0	0	0	0
hypothetical protein	CSUI_003079	0	0	1	1	0	0	0	0	0	0	0	1	0	0	1	0	0	0	0	0	0	0	0	0
hypothetical protein	CSUI_003174	0	0	1	1	0	0	0	0	0	0	0	0	0	1	1	0	0	0	0	0	0	0	0	0
hypothetical protein	CSUI_003183	0	0	1	1	0	0	0	0	0	0	0	0	0	0	1	0	0	0	0	0	0	0	0	1
hypothetical protein	CSUI_003583	0	0	1	1	0	0	0	0	0	0	0	0	0	1	1	0	0	0	0	0	0	0	0	0
hypothetical protein	CSUI_003620	0	0	1	1	0	0	0	0	0	0	0	1	0	0	1	0	0	0	0	0	0	0	0	0
hypothetical protein	CSUI_003827	0	0	1	1	0	0	0	0	0	0	0	1	0	0	1	0	0	0	0	0	0	0	0	0
hypothetical protein	CSUI_003929	0	0	1	1	0	0	0	0	0	0	0	0	0	0	1	0	0	0	0	0	0	0	0	1
hypothetical protein	CSUI_004240	0	0	1	1	0	0	0	0	0	0	0	0	0	0	1	0	0	0	0	0	0	0	0	1
hypothetical protein	CSUI_004324	0	0	1	1	0	0	0	0	0	0	0	0	0	0	1	0	0	0	0	0	0	0	0	1
hypothetical protein	CSUI_004349	0	0	1	1	1	0	0	0	0	0	0	0	0	0	1	0	0	0	0	0	0	0	0	0
hypothetical protein	CSUI_004899	0	0	1	1	0	0	0	0	0	0	0	0	0	0	1	0	0	0	0	0	0	0	0	1
hypothetical protein	CSUI_005616	0	0	1	1	0	0	0	0	0	0	0	1	0	0	1	0	0	0	0	0	0	0	0	0
hypothetical protein	CSUI_005695	0	0	1	1	0	0	0	0	0	0	0	1	0	0	1	0	0	0	0	0	0	0	0	0
hypothetical protein	CSUI_005865	0	0	1	1	0	0	0	0	0	0	0	0	0	1	1	0	0	0	0	0	0	0	0	0
hypothetical protein	CSUI_006125	0	0	1	1	0	0	1	0	0	0	0	0	0	0	1	0	0	1	0	0	0	0	0	0
hypothetical protein	CSUI_006171	0	0	1	1	0	0	0	0	0	0	0	1	0	0	1	0	0	0	0	0	0	0	0	0
hypothetical protein	CSUI_006356	0	0	1	1	0	0	0	0	0	0	0	1	0	0	1	0	0	0	0	0	0	0	0	0
hypothetical protein	CSUI_006432	0	0	1	1	0	0	0	0	0	0	0	1	0	0	1	0	0	0	0	0	0	0	0	0
hypothetical protein	CSUI_006595	0	0	1	1	0	0	0	0	0	0	0	1	0	0	1	0	0	0	0	0	0	0	0	0
hypothetical protein	CSUI_006596	0	0	1	1	0	0	0	0	0	0	0	0	0	0	1	0	0	0	0	0	0	0	0	1
hypothetical protein	CSUI_006743	0	0	1	1	0	0	0	0	0	0	0	1	0	0	1	0	0	0	0	0	0	0	0	0
hypothetical protein	CSUI_006765	0	0	1	1	0	0	0	0	0	0	0	1	0	0	1	0	0	0	0	0	0	0	0	0
hypothetical protein	CSUI_007429	0	0	1	1	0	0	0	0	0	0	0	1	0	0	1	0	0	0	0	0	0	0	0	0
hypothetical protein	CSUI_007609	0	0	1	1	0	0	0	0	0	0	0	1	0	0	1	0	0	0	0	0	0	0	0	0
hypothetical protein	CSUI_007728	0	0	1	1	0	0	0	0	0	0	0	0	0	1	1	0	0	0	0	0	0	0	0	0
hypothetical protein	CSUI_007748	0	0	1	1	0	0	0	0	0	0	0	0	0	0	1	0	0	0	0	0	0	0	0	1
hypothetical protein	CSUI_008297	0	0	1	1	0	0	0	0	0	0	0	0	0	0	1	0	0	0	0	0	0	0	0	1
hypothetical protein	CSUI_008465	0	0	1	1	0	0	0	0	0	0	0	0	0	0	1	0	0	0	0	0	0	0	0	1
hypothetical protein	CSUI_008910	0	0	1	1	0	0	0	0	0	0	0	1	0	0	1	0	0	0	0	0	0	0	0	0
hypothetical protein	CSUI_008944	0	0	1	1	0	0	0	0	0	0	0	0	0	0	1	0	0	0	0	0	0	0	0	1
hypothetical protein	CSUI_008945	0	0	1	1	0	0	0	0	0	0	0	1	0	0	1	0	0	0	0	0	0	0	0	0
hypothetical protein	CSUI_009047	0	0	1	1	0	0	0	0	0	0	0	1	0	0	1	0	0	0	0	0	0	0	0	0
hypothetical protein	CSUI_009134	0	0	1	1	0	0	0	0	0	0	0	0	0	0	1	0	0	0	0	0	0	0	0	1
hypothetical protein	CSUI_009776	0	0	1	1	0	0	0	0	1	0	0	1	0	0	0	0	0	0	0	0	0	0	0	0
hypothetical protein	CSUI_010056	0	0	1	1	0	0	0	0	0	0	0	0	0	0	1	0	0	0	0	0	0	0	0	1
hypothetical protein	CSUI_010134	0	0	1	1	0	0	1	0	0	0	0	0	0	0	1	0	0	0	0	0	0	0	0	0
isoleucyl-trna synthetase	CSUI_006279	0	0	1	1	0	0	0	0	0	0	0	0	0	0	1	0	0	0	0	0	0	0	0	1
leucine rich repeat	CSUI_002554	0	0	1	1	1	0	0	0	0	0	0	0	0	0	1	0	0	0	0	0	0	0	0	0
m phase phosphoprotein mpp10	CSUI_003542	0	0	1	1	0	0	0	0	0	1	0	1	0	0	0	0	0	0	0	0	0	0	0	0
magnesium transporter nipa	CSUI_007221	0	0	1	1	0	0	1	0	1	0	0	0	0	0	0	0	0	0	0	0	0	0	0	0
membrane skeletal protein	CSUI_001390	0	0	1	1	0	0	0	0	0	0	0	0	0	1	1	0	0	0	0	0	0	0	0	0
metallo-beta-lactamase domain-containing protein	CSUI_007424	0	0	1	1	0	0	0	0	0	0	0	1	0	0	1	0	0	0	0	0	0	0	0	0
microneme protein 13	CSUI_001369	0	0	1	1	0	0	0	0	0	0	0	0	0	1	1	0	0	0	0	0	0	0	0	0
microneme protein 13	CSUI_001458	0	0	1	1	0	0	0	0	0	0	0	1	0	0	1	0	0	0	0	0	0	0	0	0
microneme protein mic12	CSUI_000791	0	0	1	1	0	0	0	0	0	0	0	1	0	0	1	0	0	0	0	0	0	0	0	0
non-specific serine threonine protein kinase	CSUI_000837	0	0	1	1	0	0	0	0	0	0	0	0	0	0	1	0	0	0	0	0	0	0	0	1
phosphatidate cytidylyltransferase	CSUI_007350	0	0	1	1	0	0	0	0	0	0	0	1	0	0	1	0	0	0	0	0	0	0	0	0
ppg3	CSUI_003917	0	0	1	1	0	0	1	0	0	0	0	0	0	0	1	0	0	0	0	0	0	0	0	0
proteinase inhibitor i4 serpin	CSUI_011150	0	0	1	1	0	0	0	0	0	0	0	1	0	0	1	0	0	0	0	0	0	0	0	0
proteophosphoglycan related protein	CSUI_001278	0	0	1	1	0	0	0	0	0	0	0	0	0	0	1	0	0	0	0	0	0	0	0	1
radical sam domain-containing	CSUI_001139	0	0	1	1	0	0	0	0	0	0	0	0	0	1	1	0	0	0	0	0	0	0	0	0
retrotransposon ty3-gypsy subclass	CSUI_009884	0	0	1	1	0	0	0	0	0	0	0	1	0	0	1	0	0	0	0	0	0	0	0	0
ribosomal protein l7ae	CSUI_005163	0	0	1	1	0	0	0	0	0	0	0	0	0	0	1	0	0	0	0	0	0	0	0	1
rna-directed dna polymerase	CSUI_001424	0	0	1	1	0	0	0	0	0	0	0	0	0	1	1	0	0	0	0	0	0	0	0	0
ser thr phosphatase family protein	CSUI_002264	0	0	1	1	0	0	0	0	0	0	0	0	0	1	1	0	0	0	0	0	0	0	0	0
serine esterase protein	CSUI_004897	0	0	1	1	0	0	0	0	0	0	0	0	0	0	1	0	0	0	0	0	0	0	0	1
set domain containing lysine methyltransferase kmtox	CSUI_010031	0	0	1	1	1	0	0	0	0	0	0	0	0	0	1	0	0	0	0	0	0	0	0	0
srs domain-containing protein	CSUI_009053	0	0	1	1	0	0	1	0	0	0	0	0	0	0	1	0	0	0	0	0	0	0	0	0
tata-box binding protein tbp2	CSUI_003325	0	0	1	1	0	0	0	0	0	0	0	0	0	0	1	0	0	0	0	0	0	0	0	1
tbc domain-containing kinase (incomplete catalytic triad)	CSUI_000644	0	0	1	1	0	0	0	0	0	0	0	0	0	0	1	0	0	0	0	0	0	0	0	1
tetratricopeptide repeat protein 11	CSUI_003056	0	0	1	1	0	0	0	0	0	0	0	1	0	0	1	0	0	0	0	0	0	0	0	0
tetratricopeptide repeat-containing protein	CSUI_002846	0	0	1	1	0	0	0	0	0	0	0	0	0	0	1	0	0	0	0	0	0	0	0	1
transmembrane protein	CSUI_000180	0	0	1	1	0	0	0	0	0	0	0	0	0	0	1	0	0	0	0	0	0	0	0	1
transmembrane protein	CSUI_000351	0	0	1	1	0	0	0	1	0	0	0	0	0	0	0	0	0	0	0	0	0	0	0	1
transmembrane protein	CSUI_001638	0	0	1	1	0	0	0	0	0	0	0	1	0	0	1	0	0	0	0	0	0	0	0	0
transmembrane protein	CSUI_003761	0	0	1	1	0	0	0	0	0	0	0	0	0	0	1	0	0	0	0	0	0	0	0	1
transmembrane protein	CSUI_003891	0	0	1	1	0	0	0	0	0	0	0	1	0	0	1	0	0	0	0	0	0	0	0	0
transmembrane protein	CSUI_007632	0	0	1	1	0	0	0	0	0	0	0	1	0	0	1	0	0	0	0	0	0	0	0	0
trna ligase class ii core domain (s and t) domain-containing protein	CSUI_004430	0	0	1	1	0	0	0	0	0	0	0	0	0	1	1	0	0	0	0	0	0	0	0	0
wd g-beta repeat-containing protein	CSUI_000595	0	0	1	1	0	0	0	0	0	0	0	1	0	0	1	0	0	0	0	0	0	0	0	0
wd g-beta repeat-containing protein	CSUI_003759	0	0	1	1	0	0	0	0	0	0	0	0	0	0	1	0	0	0	0	0	0	0	0	1
zinc c3hc4 type (ring finger) domain-containing protein	CSUI_009153	0	0	1	1	0	0	0	0	0	0	0	1	0	0	1	0	0	0	0	0	0	0	0	0
3 --cyclic-nucleotide	CSUI_010828	0	0	1	0	0	0	0	0	0	0	0	0	0	0	1	0	0	0	0	0	0	0	0	0
5 - c-terminal domain-containing protein	CSUI_009002	0	0	1	0	0	0	0	0	0	0	0	0	0	0	1	0	0	0	0	0	0	0	0	0
60s ribosomal protein	CSUI_009235	0	0	1	0	0	0	0	0	0	0	0	0	0	0	1	0	0	0	0	0	0	0	0	0
adenosine deaminase	CSUI_004742	0	0	1	0	0	0	0	0	0	0	0	0	0	0	1	0	0	0	0	0	0	0	0	0
alveolin domain containing intermediate filament imc15	CSUI_008865	0	0	1	0	0	0	0	0	0	0	0	0	0	0	1	0	0	0	0	0	0	0	0	0
amine-terminal region of a tm vesicle-mediated sorter	CSUI_004456	0	0	1	0	0	0	0	0	0	0	0	0	0	0	1	0	0	0	0	0	0	0	0	0
amp-binding enzyme	CSUI_006137	0	0	1	0	0	0	0	0	0	0	0	0	0	0	1	0	0	0	0	0	0	0	0	0
ap2 domain transcription factor ap2vi-3	CSUI_001971	0	0	1	0	0	0	0	0	0	0	0	0	0	0	1	0	0	0	0	0	0	0	0	0
ap2 domain transcription factor ap2xii-9	CSUI_007189	0	0	1	0	0	0	0	0	0	0	0	0	0	0	1	0	0	0	0	0	0	0	0	0
c2h2 type zinc-finger protein	CSUI_006568	0	0	1	0	0	0	0	0	0	0	0	0	0	0	1	0	0	0	0	0	0	0	0	0
calcium signaling protein kinase mark	CSUI_000404	0	0	1	0	0	0	0	0	0	0	0	0	0	0	1	0	0	0	0	0	0	0	0	0
calcium signaling protein kinase rad53	CSUI_002456	0	0	1	0	0	0	0	0	1	0	0	0	0	0	0	0	0	0	0	0	0	0	0	0
calcium-dependent protein kinase cdpk9	CSUI_006563	0	0	1	0	0	0	0	0	0	0	0	0	0	0	1	0	0	0	0	0	0	0	0	0
calmodulin-binding carboxy-terminal kinesin-like family protein	CSUI_007447	0	0	1	0	0	0	0	0	0	0	0	0	0	0	1	0	0	0	0	0	0	0	0	0
centrosomal	CSUI_006252	0	0	1	0	0	0	0	0	0	0	0	0	0	0	1	0	0	0	0	0	0	0	0	0
cral trio domain protein	CSUI_000259	0	0	1	0	0	0	0	0	0	0	0	0	0	0	1	0	0	0	0	0	0	0	0	0
cyclin-dependent kinase regulatory subunit protein	CSUI_000863	0	0	1	0	0	0	0	0	0	0	0	0	0	0	1	0	0	0	0	0	0	0	0	0
cysteine dioxygenase type i protein	CSUI_008369	0	0	1	0	0	0	0	0	0	0	0	0	0	0	1	0	0	0	0	0	0	0	0	0
defects in morphology 1 precursor	CSUI_004733	0	0	1	0	0	0	0	0	0	0	0	0	0	0	1	0	0	0	0	0	0	0	0	0
dna polymerase family b protein	CSUI_001088	0	0	1	0	0	0	0	0	0	0	0	0	0	0	1	0	0	0	0	0	0	0	0	0
dna-directed rna polymerase i largest	CSUI_003090	0	0	1	0	0	0	0	0	0	0	0	0	0	0	1	0	0	0	0	0	0	0	0	0
dna-directed rna polymerase iii rpc8	CSUI_007530	0	0	1	0	0	0	0	0	0	0	0	0	0	0	1	0	0	0	0	0	0	0	0	0
down-regulated in metastasis protein	CSUI_000336	0	0	1	0	0	0	0	0	0	0	0	0	0	0	1	0	0	0	0	0	0	0	0	0
dynein heavy chain family protein	CSUI_004917	0	0	1	0	0	0	0	0	0	0	0	0	0	0	1	0	0	0	0	0	0	0	0	0
endo- -beta-glucanase	CSUI_009696	0	0	1	0	0	0	0	1	0	0	0	0	0	0	0	0	0	0	0	0	0	0	0	0
eukaryotic translation initiation factor 2 alpha	CSUI_008378	0	0	1	0	0	0	0	0	0	0	0	0	0	0	1	0	0	0	0	0	0	0	0	0
family upf0121 protein	CSUI_005236	0	0	1	0	0	0	0	0	0	0	0	0	0	0	1	0	0	0	0	0	0	0	0	0
fyve zinc finger domain-containing protein	CSUI_009871	0	0	1	0	0	0	0	0	0	0	0	0	0	0	1	0	0	0	0	0	0	0	0	0
gnat family protein	CSUI_010286	0	0	1	0	0	0	0	0	0	0	0	0	0	0	1	0	0	0	0	0	0	0	0	0
hect-domain (ubiquitin-transferase) domain-containing	CSUI_003505	0	0	1	0	0	0	0	0	0	0	0	0	0	0	1	0	0	0	0	0	0	0	0	0
helicase	CSUI_001729	0	0	1	0	0	0	0	0	0	0	0	0	0	0	1	0	0	0	0	0	0	0	0	0
histone arginine methyltransferase prmt2	CSUI_004147	0	0	1	0	0	0	0	0	0	0	0	0	0	0	1	0	0	0	0	0	0	0	0	0
histone lysine set	CSUI_004701	0	0	1	0	0	0	0	0	0	0	0	0	0	0	1	0	0	0	0	0	0	0	0	0
hmg (high mobility group) box domain-containing protein	CSUI_010949	0	0	1	0	0	0	0	0	0	0	0	0	0	0	1	0	0	0	0	0	0	0	0	0
hydrolase alpha beta fold protein	CSUI_001642	0	0	1	0	0	0	0	0	0	0	0	0	0	0	1	0	0	0	0	0	0	0	0	0
hypothetical protein	CSUI_000508	0	0	1	0	0	0	0	0	0	0	0	0	0	0	1	0	0	0	0	0	0	0	0	0
hypothetical protein	CSUI_000785	0	0	1	0	0	0	0	0	0	0	0	0	0	0	1	0	0	0	0	0	0	0	0	0
hypothetical protein	CSUI_000807	0	0	1	0	0	0	0	0	0	0	0	0	0	0	1	0	0	0	0	0	0	0	0	0
hypothetical protein	CSUI_000984	0	0	1	0	0	0	0	0	0	0	0	0	0	0	1	0	0	0	0	0	0	0	0	0
hypothetical protein	CSUI_001157	0	0	1	0	0	0	0	0	0	0	0	0	0	0	1	0	0	0	0	0	0	0	0	0
hypothetical protein	CSUI_001284	0	0	1	0	0	0	0	0	0	0	0	0	0	0	1	0	0	0	0	0	0	0	0	0
hypothetical protein	CSUI_001410	0	0	1	0	0	0	0	0	0	0	0	0	0	0	1	0	0	0	0	0	0	0	0	0
hypothetical protein	CSUI_001500	0	0	1	0	0	0	0	0	0	0	0	0	0	0	1	0	0	0	0	0	0	0	0	0
hypothetical protein	CSUI_001702	0	0	1	0	0	0	0	0	0	0	0	0	0	0	1	0	0	0	0	0	0	0	0	0
hypothetical protein	CSUI_001881	0	0	1	0	0	0	0	0	0	0	0	0	0	0	1	0	0	0	0	0	0	0	0	0
hypothetical protein	CSUI_001893	0	0	1	0	0	0	0	0	0	0	0	0	0	0	1	0	0	0	0	0	0	0	0	0
hypothetical protein	CSUI_002086	0	0	1	0	0	0	0	0	0	0	0	0	0	0	1	0	0	0	0	0	0	0	0	0
hypothetical protein	CSUI_002103	0	0	1	0	0	0	0	0	0	0	0	0	0	0	1	0	0	0	0	0	0	0	0	0
hypothetical protein	CSUI_003010	0	0	1	0	0	0	0	0	0	0	0	0	0	0	1	0	0	0	0	0	0	0	0	0
hypothetical protein	CSUI_003225	0	0	1	0	0	0	0	0	0	0	0	0	0	0	1	0	0	0	0	0	0	0	0	0
hypothetical protein	CSUI_003281	0	0	1	0	0	0	0	0	0	0	0	0	0	0	1	0	0	0	0	0	0	0	0	0
hypothetical protein	CSUI_003381	0	0	1	0	0	0	0	1	0	0	0	0	0	0	0	0	0	0	0	0	0	0	0	0
hypothetical protein	CSUI_003456	0	0	1	0	0	0	0	0	0	0	0	0	0	0	1	0	0	0	0	0	0	0	0	0
hypothetical protein	CSUI_003490	0	0	1	0	0	0	0	0	0	0	0	0	0	0	1	0	0	0	0	0	0	0	0	0
hypothetical protein	CSUI_003555	0	0	1	0	0	0	0	0	0	0	0	0	0	0	1	0	0	0	0	0	0	0	0	0
hypothetical protein	CSUI_003776	0	0	1	0	0	0	0	0	0	0	0	0	0	0	1	0	0	0	0	0	0	0	0	0
hypothetical protein	CSUI_003860	0	0	1	0	0	0	0	0	0	0	0	0	0	0	1	0	0	0	0	0	0	0	0	0
hypothetical protein	CSUI_004028	0	0	1	0	0	0	0	0	0	0	0	0	0	0	1	0	0	0	0	0	0	0	0	0
hypothetical protein	CSUI_004040	0	0	1	0	0	0	0	0	0	0	0	0	0	0	1	0	0	0	0	0	0	0	0	0
hypothetical protein	CSUI_004398	0	0	1	0	0	0	0	0	0	0	0	0	0	0	1	0	0	0	0	0	0	0	0	0
hypothetical protein	CSUI_004485	0	0	1	0	0	0	0	0	0	0	0	0	0	0	1	0	0	0	0	0	0	0	0	0
hypothetical protein	CSUI_004772	0	0	1	0	0	0	0	0	0	0	0	0	0	0	1	0	0	0	0	0	0	0	0	0
hypothetical protein	CSUI_004906	0	0	1	0	0	0	0	0	0	0	0	0	0	0	1	0	0	0	0	0	0	0	0	0
hypothetical protein	CSUI_005080	0	0	1	0	0	0	0	0	0	0	0	0	0	0	1	0	0	0	0	0	0	0	0	0
hypothetical protein	CSUI_005244	0	0	1	0	0	0	0	0	0	0	0	0	0	0	1	0	0	0	0	0	0	0	0	0
hypothetical protein	CSUI_005334	0	0	1	0	0	0	0	0	0	0	0	0	0	0	1	0	0	0	0	0	0	0	0	0
hypothetical protein	CSUI_005425	0	0	1	0	0	0	0	0	0	0	0	0	0	0	1	0	0	0	0	0	0	0	0	0
hypothetical protein	CSUI_005428	0	0	1	0	0	0	0	0	0	0	0	0	0	0	1	0	0	0	0	0	0	0	0	0
hypothetical protein	CSUI_005598	0	0	1	0	0	0	0	0	0	0	0	0	0	0	1	0	0	0	0	0	0	0	0	0
hypothetical protein	CSUI_005905	0	0	1	0	0	0	0	0	0	0	0	0	0	0	1	0	0	0	0	0	0	0	0	0
hypothetical protein	CSUI_005989	0	0	1	0	0	0	0	0	0	0	0	0	0	0	1	0	0	0	0	0	0	0	0	0
hypothetical protein	CSUI_006088	0	0	1	0	0	0	0	0	0	0	0	0	0	0	1	0	0	0	0	0	0	0	0	0
hypothetical protein	CSUI_006094	0	0	1	0	0	0	0	0	0	0	0	0	0	0	1	0	0	0	0	0	0	0	0	0
hypothetical protein	CSUI_006143	0	0	1	0	0	0	0	0	0	0	0	0	0	0	1	0	0	0	0	0	0	0	0	0
hypothetical protein	CSUI_006696	0	0	1	0	0	0	0	0	0	0	0	0	0	0	1	0	0	0	0	0	0	0	0	0
hypothetical protein	CSUI_006739	0	0	1	0	0	0	0	0	0	0	0	0	0	0	1	0	0	0	0	0	0	0	0	0
hypothetical protein	CSUI_007100	0	0	1	0	0	0	0	0	0	0	0	0	0	0	1	0	0	0	0	0	0	0	0	0
hypothetical protein	CSUI_007180	0	0	1	0	0	0	0	0	0	0	0	0	0	0	1	0	0	0	0	0	0	0	0	0
hypothetical protein	CSUI_007370	0	0	1	0	0	0	0	0	0	0	0	0	0	0	1	0	0	0	0	0	0	0	0	0
hypothetical protein	CSUI_007523	0	0	1	0	0	0	0	0	0	0	0	0	0	0	1	0	0	0	0	0	0	0	0	0
hypothetical protein	CSUI_007726	0	0	1	0	0	0	0	0	0	0	0	0	0	0	1	0	0	0	0	0	0	0	0	0
hypothetical protein	CSUI_007820	0	0	1	0	0	0	0	0	0	0	0	0	0	0	1	0	0	0	0	0	0	0	0	0
hypothetical protein	CSUI_007839	0	0	1	0	0	0	0	0	0	0	0	0	0	0	1	0	0	0	0	0	0	0	0	0
hypothetical protein	CSUI_007989	0	0	1	0	0	0	0	0	0	0	0	0	0	0	1	0	0	0	0	0	0	0	0	0
hypothetical protein	CSUI_008043	0	0	1	0	0	0	0	0	0	0	0	0	0	0	1	0	0	0	0	0	0	0	0	0
hypothetical protein	CSUI_008328	0	0	1	0	0	0	0	0	0	0	0	0	0	0	1	0	0	0	0	0	0	0	0	0
hypothetical protein	CSUI_008380	0	0	1	0	0	0	0	0	0	0	0	0	0	0	1	0	0	0	0	0	0	0	0	0
hypothetical protein	CSUI_008551	0	0	1	0	0	0	0	0	0	0	0	0	0	0	1	0	0	0	0	0	0	0	0	0
hypothetical protein	CSUI_008606	0	0	1	0	0	0	0	0	0	0	0	0	0	0	1	0	0	0	0	0	0	0	0	0
hypothetical protein	CSUI_008794	0	0	1	0	0	0	0	1	0	0	0	0	0	0	0	0	0	0	0	0	0	0	0	0
hypothetical protein	CSUI_009251	0	0	1	0	0	0	0	0	0	0	0	0	0	0	1	0	0	0	0	0	0	0	0	0
hypothetical protein	CSUI_009340	0	0	1	0	0	0	0	0	0	0	0	0	0	0	1	0	0	0	0	0	0	0	0	0
hypothetical protein	CSUI_009366	0	0	1	0	0	0	0	0	0	0	0	0	0	0	1	0	0	0	0	0	0	0	0	0
hypothetical protein	CSUI_009423	0	0	1	0	0	0	0	0	0	0	0	0	0	0	1	0	0	0	0	0	0	0	0	0
hypothetical protein	CSUI_009529	0	0	1	0	0	0	0	0	1	0	0	0	0	0	0	0	0	1	0	0	0	0	0	0
hypothetical protein	CSUI_009727	0	0	1	0	0	0	0	0	0	0	0	0	0	0	1	0	0	0	0	0	0	0	0	0
hypothetical protein	CSUI_009744	0	0	1	0	0	0	0	0	0	0	0	0	0	0	1	0	0	0	0	0	0	0	0	0
hypothetical protein	CSUI_010013	0	0	1	0	0	0	0	0	0	0	0	0	0	0	1	0	0	0	0	0	0	0	0	0
hypothetical protein	CSUI_010076	0	0	1	0	0	0	0	0	0	0	0	0	0	0	1	0	0	0	0	0	0	0	0	0
hypothetical protein	CSUI_010264	0	0	1	0	0	0	0	0	0	0	0	0	0	0	1	0	0	0	0	0	0	0	0	0
hypothetical protein	CSUI_010267	0	0	1	0	0	0	0	0	0	0	0	0	0	0	1	0	0	0	0	0	0	0	0	0
hypothetical protein	CSUI_010272	0	0	1	0	0	0	0	0	0	0	0	0	0	0	1	0	0	0	0	0	0	0	0	0
hypothetical protein	CSUI_010423	0	0	1	0	0	0	0	0	0	0	0	0	0	0	1	0	0	0	0	0	0	0	0	0
hypothetical protein	CSUI_010534	0	0	1	0	0	0	0	0	0	0	0	0	0	0	1	0	0	0	0	0	0	0	0	0
hypothetical protein	CSUI_010764	0	0	1	0	0	0	0	0	0	0	0	0	0	0	1	0	0	0	0	0	0	0	0	0
hypothetical protein	CSUI_010791	0	0	1	0	0	0	0	0	0	0	0	0	0	0	1	0	0	0	0	0	0	0	0	0
hypothetical protein	CSUI_010804	0	0	1	0	0	0	0	0	0	0	0	0	0	0	1	0	0	0	0	0	0	0	0	0
hypothetical protein	CSUI_010857	0	0	1	0	0	0	0	0	0	0	0	0	0	0	1	0	0	0	0	0	0	0	0	0
hypothetical protein	CSUI_010868	0	0	1	0	0	0	0	0	0	0	0	0	0	0	1	0	0	0	0	0	0	0	0	0
hypothetical protein	CSUI_011222	0	0	1	0	0	0	0	0	0	0	0	0	0	0	1	0	0	0	0	0	0	0	0	0
hypothetical protein	CSUI_011277	0	0	1	0	0	0	0	0	1	0	0	0	0	0	0	0	0	0	0	0	0	0	0	0
hypothetical protein	CSUI_011455	0	0	1	0	0	0	0	0	0	0	0	0	0	0	1	0	0	0	0	0	0	0	0	0
isoprenylcysteine carboxyl methyltransferase family protein	CSUI_003222	0	0	1	0	0	0	0	0	0	0	0	0	0	0	1	0	0	0	0	0	0	0	0	0
kazal-type serine protease inhibitor domain-containing protein	CSUI_010382	0	0	1	0	0	0	0	0	0	0	0	0	0	0	1	0	0	0	0	0	0	0	0	0
methyltransferase	CSUI_007279	0	0	1	0	0	0	0	0	0	0	0	0	0	0	1	0	0	0	0	0	0	0	0	0
molybdopterin guanine dinucleotide synthesis protein b	CSUI_006284	0	0	1	0	0	0	0	0	0	0	0	0	0	0	1	0	0	0	0	0	0	0	0	0
morn repeat-containing protein	CSUI_002998	0	0	1	0	0	0	0	0	0	0	0	0	0	0	1	0	0	0	0	0	0	0	0	0
myosin heavy chain	CSUI_004661	0	0	1	0	0	0	0	0	0	0	0	0	0	0	1	0	0	0	0	0	0	0	0	0
myosin-light-chain kinase	CSUI_004537	0	0	1	0	0	0	0	0	0	0	0	0	0	0	1	0	0	0	0	0	0	0	0	0
n-terminal region (domain i and ii) domain-containing protein	CSUI_008025	0	0	1	0	0	0	0	0	0	0	0	0	0	0	1	0	0	0	0	0	0	0	0	0
otu family cysteine protease	CSUI_005914	0	0	1	0	0	0	0	0	0	0	0	0	0	0	1	0	0	0	0	0	0	0	0	0
oxidoreductase- amine-terminal protein	CSUI_004241	0	0	1	0	0	0	0	0	0	0	0	0	0	0	1	0	0	0	0	0	0	0	0	0
peroxin-3	CSUI_006303	0	0	1	0	0	0	0	0	0	0	0	0	0	0	1	0	0	0	0	0	0	0	0	0
pik3r4 kinase-related protein (incomplete catalytic triad)	CSUI_001609	0	0	1	0	0	0	0	0	0	0	0	0	0	0	1	0	0	0	0	0	0	0	0	0
polynucleotide adenylyltransferase	CSUI_002234	0	0	1	0	0	0	0	0	0	0	0	0	0	0	1	0	0	0	0	0	0	0	0	0
ppg3	CSUI_006333	0	0	1	0	0	0	0	0	0	0	0	0	0	0	1	0	0	0	0	0	0	0	0	0
proteophosphoglycan related	CSUI_001601	0	0	1	0	0	0	0	0	0	0	0	0	0	0	1	0	0	0	0	0	0	0	0	0
regulator of chromosome condensation rcc1	CSUI_002626	0	0	1	0	0	0	0	0	0	0	0	0	0	0	1	0	0	0	0	0	0	0	0	0
regulator of chromosome condensation repeat-containing protein	CSUI_004594	0	0	1	0	0	0	0	0	0	0	0	0	0	0	1	0	0	0	0	0	0	0	0	0
retrotransposon ty3-gypsy subclass	CSUI_000122	0	0	1	0	0	0	0	0	0	0	0	0	0	0	1	0	0	0	0	0	0	0	0	0
retrotransposon ty3-gypsy subclass	CSUI_006693	0	0	1	0	0	0	0	0	0	0	0	0	0	0	1	0	0	0	0	0	0	0	0	0
retrotransposon ty3-gypsy subclass	CSUI_009870	0	0	1	0	0	0	0	0	0	0	0	0	0	0	1	0	0	0	0	0	0	0	0	0
retrotransposon ty3-gypsy subclass	CSUI_010377	0	0	1	0	0	0	0	0	0	0	0	0	0	0	1	0	0	0	0	0	0	0	0	0
ribonuclease hi protein	CSUI_009523	0	0	1	0	0	0	0	0	0	0	0	0	0	0	1	0	0	0	0	0	0	0	0	0
ribosome biogenesis protein bop1	CSUI_004114	0	0	1	0	0	0	0	0	0	0	0	0	0	0	1	0	0	0	0	0	0	0	0	0
rna family protein	CSUI_000668	0	0	1	0	0	0	0	0	0	0	0	0	0	0	1	0	0	0	0	0	0	0	0	0
rna polymerase ii accessory factor cdc73	CSUI_007065	0	0	1	0	0	0	0	0	0	0	0	0	0	0	1	0	0	0	0	0	0	0	0	0
rna pseudouridine synthase superfamily protein	CSUI_010937	0	0	1	0	0	0	0	0	0	0	0	0	0	0	1	0	0	0	0	0	0	0	0	0
rna recognition motif-containing protein	CSUI_001161	0	0	1	0	0	0	0	0	0	0	0	0	0	0	1	0	0	0	0	0	0	0	0	0
rna recognition motif-containing protein	CSUI_003962	0	0	1	0	0	0	0	0	0	0	0	0	0	0	1	0	0	0	0	0	0	0	0	0
smc n terminal domain-containing protein	CSUI_011415	0	0	1	0	0	0	0	0	0	0	0	0	0	0	1	0	0	0	0	0	0	0	0	0
snrna-activating of 50 kda mw carboxy-terminal protein	CSUI_002200	0	0	1	0	0	0	0	0	0	0	0	0	0	0	1	0	0	0	0	0	0	0	0	0
sporozoite developmental protein	CSUI_005207	0	0	1	0	0	0	0	0	0	0	0	0	0	0	1	0	0	0	0	0	0	0	0	0
spry domain-containing related	CSUI_002654	0	0	1	0	0	0	0	0	0	0	0	0	0	0	1	0	0	0	0	0	0	0	0	0
srs domain-containing protein	CSUI_010845	0	0	1	0	0	0	0	0	0	0	0	0	0	0	1	0	0	0	0	0	0	0	0	0
subtilisin sub9	CSUI_002562	0	0	1	0	0	0	0	0	0	0	0	0	0	0	1	0	0	1	0	0	0	0	0	0
tbc domain-containing protein	CSUI_008203	0	0	1	0	0	0	0	0	0	0	0	0	0	0	1	0	0	0	0	0	0	0	0	0
tetratricopeptide repeat-containing protein	CSUI_006153	0	0	1	0	0	0	0	0	0	0	0	0	0	0	1	0	0	0	0	0	0	0	0	0
transcription factor nuclear export subunit 2	CSUI_008727	0	0	1	0	0	0	0	0	0	0	0	0	0	0	1	0	0	0	0	0	0	0	0	0
transmembrane	CSUI_008001	0	0	1	0	0	0	0	0	0	0	0	0	0	0	1	0	0	0	0	0	0	0	0	0
transmembrane	CSUI_008898	0	0	1	0	0	0	0	0	0	0	0	0	0	0	1	0	0	0	0	0	0	0	0	0
transmembrane protein	CSUI_000718	0	0	1	0	0	0	0	0	0	0	0	0	0	0	1	0	0	0	0	0	0	0	0	0
transmembrane protein	CSUI_001394	0	0	1	0	0	0	0	1	0	0	0	0	0	0	0	0	0	0	0	0	0	0	0	0
transmembrane protein	CSUI_001894	0	0	1	0	0	0	0	0	0	0	0	0	0	0	1	0	0	0	0	0	0	0	0	0
transmembrane protein	CSUI_002053	0	0	1	0	0	0	0	0	0	0	0	0	0	0	1	0	0	0	0	0	0	0	0	0
transmembrane protein	CSUI_002488	0	0	1	0	0	0	0	0	0	0	0	0	0	0	1	0	0	0	0	0	0	0	0	0
transmembrane protein	CSUI_002986	0	0	1	0	0	0	0	0	0	0	0	0	0	0	1	0	0	0	0	0	0	0	0	0
transmembrane protein	CSUI_004938	0	0	1	0	0	0	0	0	0	0	0	0	0	0	1	0	0	0	0	0	0	0	0	0
transmembrane protein	CSUI_006498	0	0	1	0	0	0	0	0	0	0	0	0	0	0	1	0	0	0	0	0	0	0	0	0
transmembrane protein	CSUI_006961	0	0	1	0	0	0	0	0	0	0	0	0	0	0	1	0	0	0	0	0	0	0	0	0
transmembrane protein	CSUI_007702	0	0	1	0	0	0	0	0	0	0	0	0	0	0	1	0	0	0	0	0	0	0	0	0
transmembrane protein	CSUI_008394	0	0	1	0	0	0	0	0	0	0	0	0	0	0	1	0	0	0	0	0	0	0	0	0
transmembrane protein	CSUI_009254	0	0	1	0	0	0	0	0	0	0	0	0	0	0	1	0	0	0	0	0	0	0	0	0
transmembrane protein	CSUI_009952	0	0	1	0	0	0	0	0	0	0	0	0	0	0	1	0	0	0	0	0	0	0	0	0
transmembrane protein	CSUI_010284	0	0	1	0	0	0	0	0	0	0	0	0	0	0	1	0	0	0	0	0	0	0	0	0
transmembrane protein	CSUI_011168	0	0	1	0	0	0	0	0	0	0	0	0	0	0	1	0	0	0	0	0	0	0	0	0
transmembrane protein	CSUI_011392	0	0	1	0	0	0	0	0	0	0	0	0	0	0	1	0	0	0	0	0	0	0	0	0
tsp1 domain-containing protein tsp12 related	CSUI_002853	0	0	1	0	0	0	0	0	0	0	0	0	0	0	1	0	0	0	0	0	0	0	0	0
tubulin-tyrosine ligase family protein	CSUI_001972	0	0	1	0	0	0	0	0	0	0	0	0	0	0	1	0	0	0	0	0	0	0	0	0
type i fatty acid synthase	CSUI_010510	0	0	1	0	0	0	0	0	0	0	0	0	0	0	1	0	0	0	0	0	0	0	0	0
u3 small nucleolar rna-associated protein 10	CSUI_008694	0	0	1	0	0	0	0	0	0	0	0	0	0	0	1	0	0	0	0	0	0	0	0	0
ulk kinase	CSUI_000567	0	0	1	0	0	0	0	0	0	0	0	0	0	0	1	0	0	0	0	0	0	0	0	0
hypothetical protein	CSUI_009371	1	0	0	4	0	0	0	0	0	0	0	2	0	0	0	0	0	1	0	0	1	0	0	2
hypothetical protein	CSUI_006164	1	0	0	1	0	0	0	0	0	0	0	1	0	1	0	1	0	0	0	0	0	0	0	0
dense granule protein gra9	CSUI_003298	1	0	0	0	0	0	0	1	0	0	0	0	0	0	0	0	0	0	0	0	1	0	0	0
hypothetical protein	CSUI_010588	1	0	0	0	0	0	0	0	0	0	0	0	1	0	0	0	0	0	0	0	0	0	0	0
hypothetical protein	CSUI_011002	1	0	0	0	0	0	0	0	0	0	0	0	0	1	0	1	0	0	0	0	0	0	0	0
hypothetical protein	CSUI_011267	1	0	0	0	0	0	0	0	0	0	0	0	0	0	0	0	0	0	0	1	0	0	0	0
retrotransposon nucleocapsid related	CSUI_010677	1	0	0	0	0	0	0	0	0	0	0	0	0	0	0	0	0	1	0	0	1	0	0	0
sag-related sequence srs26i	CSUI_004444	0	0	0	72	0	0	0	0	0	0	0	48	0	0	0	0	0	0	0	0	0	0	0	24
hypothetical protein	CSUI_005471	0	0	0	68	0	0	0	0	0	0	0	28	0	0	0	0	0	0	0	0	0	0	0	40
hypothetical protein	CSUI_005470	0	0	0	66	0	0	0	0	0	0	0	30	0	0	0	0	0	0	0	0	0	0	0	36
sag-related sequence srs26i	CSUI_004248	0	0	0	44	0	0	0	0	0	0	0	5	0	0	0	0	0	0	0	0	0	0	0	39
sag-related sequence srs60a	CSUI_005474	0	0	0	44	2	0	0	0	0	0	0	38	0	0	0	0	0	0	0	0	0	0	0	4
hypothetical protein	CSUI_006909	0	0	0	42	0	0	0	0	0	0	0	6	0	0	0	0	0	0	0	0	0	0	0	36
hypothetical protein	CSUI_000119	0	0	0	31	0	0	0	0	0	0	0	31	0	0	0	0	0	0	0	0	0	0	0	0
hypothetical protein	CSUI_005664	0	0	0	26	0	0	0	0	0	0	0	26	0	0	0	0	0	0	0	0	0	0	0	0
hypothetical protein	CSUI_004443	0	0	0	25	0	0	1	0	0	0	0	0	0	0	0	0	0	0	0	0	0	0	0	24
hypothetical protein	CSUI_006048	0	0	0	25	0	0	0	0	0	0	0	25	0	0	0	0	0	0	0	0	0	0	0	0
hypothetical protein	CSUI_006049	0	0	0	25	0	0	0	0	0	0	0	0	0	0	0	0	0	0	0	0	0	0	0	25
srs domain-containing protein	CSUI_006047	0	0	0	25	0	0	0	0	0	0	0	2	0	0	0	0	0	0	0	0	0	0	0	23
e1-e2 atpase subfamily protein	CSUI_004563	0	0	0	21	0	0	0	0	0	0	0	13	0	8	0	0	0	0	0	0	0	0	0	0
hypothetical protein	CSUI_005663	0	0	0	19	0	0	0	0	0	0	0	19	0	0	0	0	0	0	0	0	0	0	0	0
hypothetical protein	CSUI_009601	0	0	0	19	0	0	1	0	0	0	0	13	0	5	0	0	0	0	0	0	0	0	0	0
hypothetical protein	CSUI_003348	0	0	0	18	0	0	0	0	0	0	0	18	0	0	0	0	0	0	0	0	0	0	0	0
microneme protein mic4	CSUI_006265	0	0	0	18	0	0	0	0	0	0	0	0	0	0	0	0	0	0	0	0	0	0	0	18
hypothetical protein	CSUI_002004	0	0	0	17	0	0	2	0	0	0	0	11	0	4	0	0	0	0	0	0	0	0	0	0
hypothetical protein	CSUI_008558	0	0	0	17	0	0	0	0	0	0	0	5	0	0	0	0	0	0	0	0	0	0	0	12
aarp2cn domain-containing protein	CSUI_001269	0	0	0	16	0	0	0	0	0	0	0	15	0	1	0	0	0	0	0	0	0	0	0	0
cgmp-dependent protein kinase	CSUI_005662	0	0	0	16	0	0	0	0	0	0	0	0	0	0	0	0	0	0	0	0	0	0	0	16
hypothetical protein	CSUI_002188	0	0	0	16	0	0	0	0	0	0	0	4	0	0	0	0	0	0	0	0	0	0	0	12
hypothetical protein	CSUI_004526	0	0	0	16	0	0	0	0	0	0	0	0	0	0	0	0	0	0	0	0	0	0	0	16
hypothetical protein	CSUI_004527	0	0	0	16	0	0	0	0	0	0	0	16	0	0	0	0	0	0	0	0	0	0	0	0
hypothetical protein	CSUI_008685	0	0	0	16	0	0	0	0	0	0	0	16	0	0	0	0	0	0	0	0	0	0	0	0
sag-related sequence srs53f	CSUI_010484	0	0	0	16	0	0	0	0	0	0	0	6	0	0	0	0	0	0	0	0	0	0	0	10
hypothetical protein	CSUI_008454	0	0	0	13	0	0	0	0	0	0	0	0	0	0	0	0	0	0	0	0	0	0	0	13
rhoptry protein rop17	CSUI_004562	0	0	0	13	0	0	0	0	0	0	0	13	0	0	0	0	0	0	0	0	0	0	0	0
s1 p1 nuclease	CSUI_002535	0	0	0	13	3	0	0	0	0	0	0	0	0	6	0	0	0	0	0	0	0	0	0	4
d-3-phosphoglycerate dehydrogenase	CSUI_007993	0	0	0	12	1	0	1	0	0	0	0	6	0	4	0	0	0	0	0	0	0	0	0	0
hypothetical protein	CSUI_001887	0	0	0	12	1	0	0	0	0	0	0	0	0	9	0	0	0	0	0	0	0	0	0	2
hypothetical protein	CSUI_007251	0	0	0	12	0	0	1	0	0	0	0	1	0	0	0	0	0	0	0	0	0	0	0	10
hypothetical protein	CSUI_007289	0	0	0	12	0	0	0	0	0	0	0	4	0	8	0	0	0	0	0	0	0	0	0	0
retrotransposon nucleocapsid protein	CSUI_003416	0	0	0	12	0	0	0	0	0	0	0	11	0	0	0	0	0	0	0	0	0	0	0	1
srs domain-containing protein	CSUI_003818	0	0	0	12	0	0	0	0	0	0	0	5	0	0	0	0	0	0	0	0	0	0	0	7
hypothetical protein	CSUI_005467	0	0	0	11	0	0	0	0	0	0	0	8	0	0	0	0	0	0	0	0	0	0	0	3
imc sub-compartment protein isp2	CSUI_001891	0	0	0	11	0	0	0	0	0	0	0	0	0	0	0	0	0	0	0	0	0	0	0	11
mcm2 3 5 family protein	CSUI_006307	0	0	0	11	0	0	0	0	0	0	0	10	0	1	0	0	0	0	0	0	0	0	0	0
hypothetical protein	CSUI_006310	0	0	0	10	0	0	0	0	0	0	0	0	0	0	0	0	0	0	0	0	0	0	0	10
hypothetical protein	CSUI_006311	0	0	0	10	0	0	0	0	0	0	0	10	0	0	0	0	0	0	0	0	0	0	0	0
hypothetical protein	CSUI_007105	0	0	0	10	0	0	0	0	0	0	0	10	0	0	0	0	0	0	0	0	0	0	0	0
hypothetical protein	CSUI_007106	0	0	0	10	7	0	0	0	0	0	0	1	0	2	0	0	0	0	0	0	0	0	0	0
magnesium transporter nipa	CSUI_005758	0	0	0	10	0	0	0	0	0	0	0	8	0	0	0	0	0	0	0	0	0	0	0	2
transmembrane protein	CSUI_006246	0	0	0	10	5	0	0	0	0	0	0	0	0	3	0	0	0	0	0	0	0	0	0	2
hypothetical protein	CSUI_001910	0	0	0	9	0	0	0	0	0	0	0	0	0	0	0	0	0	0	0	0	0	0	0	9
hypothetical protein	CSUI_001911	0	0	0	9	0	0	0	0	0	0	0	0	0	0	0	0	0	0	0	0	0	0	0	9
hypothetical protein	CSUI_002516	0	0	0	9	0	0	0	0	0	0	0	2	0	0	0	0	0	0	0	0	0	0	0	7
hypothetical protein	CSUI_007476	0	0	0	9	0	0	0	0	0	0	0	6	0	0	0	0	0	0	0	0	0	0	0	3
hypothetical protein	CSUI_007478	0	0	0	9	0	0	0	0	0	0	0	3	0	0	0	0	0	0	0	0	0	0	0	6
hypothetical protein	CSUI_010424	0	0	0	9	0	0	0	0	0	0	0	0	0	0	0	0	0	0	0	0	0	0	0	9
imc subcompartment protein isp4	CSUI_002780	0	0	0	9	0	0	0	0	0	0	0	5	0	0	0	0	0	0	0	0	0	0	0	4
dna-directed dna polymerase	CSUI_009337	0	0	0	8	0	0	0	0	0	0	0	2	0	0	0	0	0	0	0	0	0	0	0	6
hypothetical protein	CSUI_004253	0	0	0	8	0	0	0	0	0	0	0	4	0	0	0	0	0	0	0	0	0	0	0	4
hypothetical protein	CSUI_004267	0	0	0	8	0	0	0	0	0	0	0	0	0	0	0	0	0	0	0	0	0	0	0	8
hypothetical protein	CSUI_006248	0	0	0	8	0	0	0	0	0	0	0	2	0	0	0	0	0	0	0	0	0	0	0	6
hypothetical protein	CSUI_007547	0	0	0	8	0	0	0	0	0	0	0	3	0	0	0	0	0	0	0	0	0	0	0	5
hypothetical protein	CSUI_008239	0	0	0	8	0	0	0	0	0	0	0	1	0	0	0	0	0	0	0	0	0	0	0	7
imp-specific 5 -nucleotidase	CSUI_003819	0	0	0	8	0	0	0	0	0	0	0	0	0	7	0	0	0	0	0	0	0	0	0	1
pan domain-containing protein	CSUI_007090	0	0	0	8	1	0	0	0	0	0	0	0	0	1	0	0	0	0	0	0	0	0	0	6
retrotransposon ty3-gypsy subclass	CSUI_004265	0	0	0	8	0	0	0	0	0	0	0	0	0	0	0	0	0	0	0	0	0	0	0	8
retrovirus-related pol polyprotein from transposon	CSUI_008702	0	0	0	8	0	0	1	0	0	0	0	3	0	0	0	0	0	0	0	0	0	0	0	4
rhoptry protein rop17	CSUI_005671	0	0	0	8	0	0	0	0	0	0	0	0	0	0	0	0	0	0	0	0	0	0	0	8
adaptor complexes medium subunit family protein	CSUI_005465	0	0	0	7	0	0	0	0	0	0	0	1	0	0	0	0	0	0	0	0	0	0	0	6
calcium binding egf domain-containing protein	CSUI_000979	0	0	0	7	0	0	0	0	0	0	0	1	0	1	0	0	0	0	0	0	0	0	0	5
centrin	CSUI_004001	0	0	0	7	0	0	0	0	0	0	0	1	0	2	0	0	0	0	0	0	0	0	0	4
endonuclease exonuclease phosphatase family protein	CSUI_000994	0	0	0	7	0	0	0	0	0	0	0	0	0	1	0	0	0	0	0	0	0	0	0	6
gcc2 and gcc3 domain-containing protein	CSUI_006291	0	0	0	7	0	0	0	0	0	0	0	0	0	4	0	0	0	0	0	0	0	0	0	3
gtpase activating protein for arf protein	CSUI_000126	0	0	0	7	0	0	1	0	0	0	0	0	0	2	0	0	0	0	0	0	0	0	0	4
heat repeat-containing protein	CSUI_002798	0	0	0	7	0	0	0	0	0	0	0	5	0	2	0	0	0	0	0	0	0	0	0	0
hypothetical protein	CSUI_004057	0	0	0	7	0	0	0	0	0	0	0	1	0	0	0	0	0	0	0	0	0	0	0	6
hypothetical protein	CSUI_004397	0	0	0	7	0	0	0	0	0	0	0	7	0	0	0	0	0	0	0	0	0	0	0	0
hypothetical protein	CSUI_004618	0	0	0	7	2	0	1	0	0	0	0	1	0	2	0	0	0	0	0	0	0	0	0	1
hypothetical protein	CSUI_005288	0	0	0	7	0	0	0	0	0	0	0	0	0	0	0	0	0	0	0	0	0	0	0	7
hypothetical protein	CSUI_005289	0	0	0	7	0	0	0	0	0	0	0	0	0	0	0	0	0	0	0	0	0	0	0	7
hypothetical protein	CSUI_005670	0	0	0	7	0	0	0	0	0	0	0	7	0	0	0	0	0	0	0	0	0	0	0	0
hypothetical protein	CSUI_006042	0	0	0	7	0	0	0	0	0	0	0	0	0	0	0	0	0	0	0	0	0	0	0	7
hypothetical protein	CSUI_006725	0	0	0	7	0	0	0	0	0	0	0	5	0	0	0	0	0	0	0	0	0	0	0	2
hypothetical protein	CSUI_007990	0	0	0	7	0	0	0	0	0	0	0	7	0	0	0	0	0	0	0	0	0	0	0	0
hypothetical protein	CSUI_008233	0	0	0	7	0	0	0	0	0	0	0	3	0	0	0	0	0	0	0	0	0	0	0	4
hypothetical protein	CSUI_008406	0	0	0	7	0	0	0	0	0	0	0	7	0	0	0	0	0	0	0	0	0	0	0	0
mif4g domain-containing protein	CSUI_002399	0	0	0	7	0	0	1	0	0	0	0	5	0	1	0	0	0	0	0	0	0	0	0	0
peptidase amidohydrolase	CSUI_002424	0	0	0	7	0	0	0	0	0	0	0	4	0	2	0	0	0	0	0	0	0	0	0	1
protein pelota	CSUI_008405	0	0	0	7	0	0	0	0	0	0	0	0	0	0	0	0	0	0	0	0	0	0	0	7
ribosomal protein rpl35	CSUI_003178	0	0	0	7	0	0	0	0	0	0	0	3	0	3	0	0	0	0	0	0	0	0	0	1
tetratricopeptide repeat-containing protein	CSUI_003169	0	0	0	7	0	0	0	0	0	0	0	4	0	0	0	0	0	0	0	0	0	0	0	3
transmembrane domain protein	CSUI_000500	0	0	0	7	0	0	3	0	0	0	0	1	0	2	0	0	0	0	0	0	0	0	0	1
transposon ty3-i gag-pol	CSUI_009257	0	0	0	7	0	0	0	0	0	0	0	4	0	0	0	0	0	0	0	0	0	0	0	3
tubulin delta	CSUI_000993	0	0	0	7	0	0	0	0	0	0	0	0	0	1	0	0	0	0	0	0	0	0	0	6
zinc knuckle domain-containing protein	CSUI_007991	0	0	0	7	0	0	0	0	0	0	0	7	0	0	0	0	0	0	0	0	0	0	0	0
40s ribosomal protein s23	CSUI_002973	0	0	0	6	0	0	0	0	0	0	0	1	0	5	0	0	0	0	0	0	0	0	0	0
50s ribosomal protein l4	CSUI_003949	0	0	0	6	0	0	0	0	0	0	0	4	0	2	0	0	0	0	0	0	0	0	0	0
adaptor-related protein complex sigma 2 subunit	CSUI_002446	0	0	0	6	0	0	0	0	0	0	0	3	0	1	0	0	0	0	0	0	0	0	0	2
alba 1	CSUI_006115	0	0	0	6	0	0	0	0	0	0	0	0	0	4	0	0	0	0	0	0	0	0	0	2
ankyrin repeat-containing protein	CSUI_002077	0	0	0	6	0	0	0	0	0	0	0	2	0	1	0	0	0	0	0	0	0	0	0	3
ap2 domain transcription factor ap2xii-8	CSUI_003177	0	0	0	6	0	0	0	0	0	0	0	0	0	0	0	0	0	0	0	0	0	0	0	6
cct chaperonin gamma subunit	CSUI_002777	0	0	0	6	0	0	0	0	0	0	0	1	0	1	0	0	0	0	0	0	0	0	0	4
cell cycle regulator with zn-finger domain-containing protein	CSUI_004200	0	0	0	6	0	0	0	0	0	0	0	6	0	0	0	0	0	0	0	0	0	0	0	0
dual-specificity catalytic domain-containing	CSUI_006116	0	0	0	6	2	0	0	0	0	0	0	4	0	0	0	0	0	0	0	0	0	0	0	0
family rna methyltransferase	CSUI_000650	0	0	0	6	0	0	0	0	0	0	0	3	0	0	0	0	0	0	0	0	0	0	0	3
flagellar basal body pacrg family protein	CSUI_003995	0	0	0	6	0	0	0	0	0	0	0	4	0	1	0	0	0	0	0	0	0	0	0	1
histone lysine acetyltransferase gcn5-a	CSUI_000115	0	0	0	6	0	0	0	0	0	0	0	3	0	3	0	0	0	0	0	0	0	0	0	0
hypothetical protein	CSUI_000228	0	0	0	6	0	0	2	0	0	0	0	3	0	1	0	0	0	0	0	0	0	0	0	0
hypothetical protein	CSUI_000350	0	0	0	6	0	0	0	0	0	0	0	1	0	0	0	0	0	0	0	0	0	0	0	5
hypothetical protein	CSUI_000499	0	0	0	6	0	0	0	0	0	0	0	5	0	0	0	0	0	0	0	0	0	0	0	1
hypothetical protein	CSUI_000803	0	0	0	6	0	0	0	0	0	0	0	4	0	0	0	0	0	0	0	0	0	0	0	2
hypothetical protein	CSUI_001370	0	0	0	6	0	0	2	0	0	0	0	2	0	1	0	0	0	0	0	0	0	0	0	1
hypothetical protein	CSUI_002061	0	0	0	6	0	0	0	0	0	0	0	5	0	0	0	0	0	0	0	0	0	0	0	1
hypothetical protein	CSUI_002096	0	0	0	6	0	0	2	0	0	0	0	3	0	0	0	0	0	0	0	0	0	0	0	1
hypothetical protein	CSUI_002529	0	0	0	6	0	0	0	0	0	0	0	0	0	1	0	0	0	0	0	0	0	0	0	5
hypothetical protein	CSUI_002970	0	0	0	6	0	0	0	0	0	0	0	5	0	0	0	0	0	0	0	0	0	0	0	1
hypothetical protein	CSUI_003081	0	0	0	6	2	0	3	0	0	0	0	1	0	0	0	0	0	0	0	0	0	0	0	0
hypothetical protein	CSUI_003173	0	0	0	6	0	0	0	0	0	0	0	3	0	2	0	0	0	0	0	0	0	0	0	1
hypothetical protein	CSUI_004199	0	0	0	6	0	0	0	0	0	0	0	6	0	0	0	0	0	0	0	0	0	0	0	0
hypothetical protein	CSUI_004577	0	0	0	6	0	0	0	0	0	0	0	6	0	0	0	0	0	0	0	0	0	0	0	0
hypothetical protein	CSUI_005461	0	0	0	6	0	0	0	0	0	0	0	0	0	0	0	0	0	0	0	0	0	0	0	6
hypothetical protein	CSUI_005740	0	0	0	6	0	0	0	0	0	0	0	6	0	0	0	0	0	0	0	0	0	0	0	0
hypothetical protein	CSUI_006229	0	0	0	6	0	0	0	0	0	0	0	6	0	0	0	0	0	0	0	0	0	0	0	0
hypothetical protein	CSUI_006458	0	0	0	6	0	0	0	0	0	0	0	3	0	0	0	0	0	0	0	0	0	0	0	3
hypothetical protein	CSUI_006962	0	0	0	6	0	0	0	0	0	0	0	0	0	0	0	0	0	0	0	0	0	0	0	6
hypothetical protein	CSUI_007473	0	0	0	6	0	0	0	0	0	0	0	6	0	0	0	0	0	0	0	0	0	0	0	0
hypothetical protein	CSUI_007782	0	0	0	6	0	0	0	0	0	0	0	3	0	0	0	0	0	0	0	0	0	0	0	3
hypothetical protein	CSUI_007783	0	0	0	6	0	0	0	0	0	0	0	6	0	0	0	0	0	0	0	0	0	0	0	0
hypothetical protein	CSUI_009406	0	0	0	6	0	0	0	0	0	0	0	0	0	0	0	0	0	0	0	0	0	0	0	6
hypothetical protein	CSUI_010197	0	0	0	6	0	0	0	0	0	0	0	3	0	0	0	0	0	0	0	0	0	0	0	3
hypothetical protein	CSUI_010486	0	0	0	6	1	0	1	0	0	0	0	0	0	0	0	0	0	0	0	0	0	0	0	4
ku70 ku80 beta-barrel domain-containing protein	CSUI_002528	0	0	0	6	0	0	2	0	0	0	0	0	0	3	0	0	0	0	0	0	0	0	0	1
m151r	CSUI_006228	0	0	0	6	0	0	0	0	0	0	0	0	0	0	0	0	0	0	0	0	0	0	0	6
micronemal protein 8	CSUI_006726	0	0	0	6	0	0	0	0	0	0	0	3	0	0	0	0	0	0	0	0	0	0	0	3
piwi-like protein 4	CSUI_006365	0	0	0	6	0	0	0	0	0	0	0	6	0	0	0	0	0	0	0	0	0	0	0	0
ras-related gtp binding a family protein	CSUI_003082	0	0	0	6	0	0	0	0	0	0	0	3	0	0	0	0	0	0	0	0	0	0	0	3
retrotransposon nucleocapsid related	CSUI_007741	0	0	0	6	0	0	0	0	0	0	0	2	0	0	0	0	0	0	0	0	0	0	0	4
rhoptry kinase family protein rop11 (incomplete catalytic triad)	CSUI_005741	0	0	0	6	0	0	0	0	0	0	0	6	0	0	0	0	0	0	0	0	0	0	0	0
ribosome biogenesis gtp-binding protein	CSUI_000105	0	0	0	6	0	0	0	0	0	0	0	1	0	0	0	0	0	0	0	0	0	0	0	5
rna recognition motif (or rnp domain) protein	CSUI_005459	0	0	0	6	0	0	0	0	0	0	0	3	0	0	0	0	0	0	0	0	0	0	0	3
sperm associated antigen 6	CSUI_004321	0	0	0	6	0	0	0	0	0	0	0	4	0	1	0	0	0	0	0	0	0	0	0	1
tbc domain-containing protein	CSUI_002366	0	0	0	6	0	0	1	0	0	0	0	0	0	0	0	0	0	0	0	0	0	0	0	5
tetratricopeptide repeat-containing protein	CSUI_003986	0	0	0	6	0	0	0	0	0	0	0	2	0	0	0	0	0	0	0	0	0	0	0	4
transmembrane protein	CSUI_001316	0	0	0	6	0	0	0	0	0	0	0	5	0	0	0	0	0	0	0	0	0	0	0	1
transmembrane protein	CSUI_009602	0	0	0	6	0	0	0	0	0	0	0	6	0	0	0	0	0	0	0	0	0	0	0	0
transmembrane protein	CSUI_011050	0	0	0	6	0	0	0	0	0	0	0	0	0	0	0	0	0	0	0	0	0	0	0	6
tyrosine kinase-like	CSUI_009031	0	0	0	6	0	0	0	0	0	0	0	6	0	0	0	0	0	0	0	0	0	0	0	0
ubiquitin carboxyl-terminal	CSUI_007606	0	0	0	6	0	0	0	0	0	0	0	0	0	1	0	0	0	0	0	0	0	0	0	5
ubiquitin-conjugating enzyme	CSUI_000230	0	0	0	6	0	0	0	0	0	0	0	4	0	0	0	0	0	0	0	0	0	0	0	2
uroporphyrinogen decarboxylase	CSUI_000961	0	0	0	6	1	0	0	0	0	0	0	3	0	1	0	0	0	0	0	0	0	0	0	1
zinc finger (ccch type) motif-containing protein	CSUI_009978	0	0	0	6	0	0	2	0	0	0	0	0	0	3	0	0	0	0	0	0	0	0	0	1
60s ribosomal protein l27a	CSUI_003994	0	0	0	5	0	0	0	0	0	0	0	2	0	0	0	0	0	0	0	0	0	0	0	3
actin depolymerizing factor adf	CSUI_002571	0	0	0	5	0	0	1	0	0	0	0	3	0	0	0	0	0	0	0	0	0	0	0	1
adp atp translocase 1	CSUI_005727	0	0	0	5	0	0	0	0	0	0	0	4	0	0	0	0	0	0	0	0	0	0	0	1
adp ribosylation factor	CSUI_000951	0	0	0	5	1	0	1	0	0	0	0	1	0	2	0	0	0	0	0	0	0	0	0	0
ap2 domain transcription factor ap2x-4	CSUI_002635	0	0	0	5	0	0	0	0	0	0	0	5	0	0	0	0	0	0	0	0	0	0	0	0
armadillo beta-catenin family repeat-containing protein	CSUI_003358	0	0	0	5	0	0	2	0	0	0	0	3	0	0	0	0	0	0	0	0	0	0	0	0
atp-dependent clp protease adaptor protein	CSUI_000349	0	0	0	5	0	0	5	0	0	0	0	0	0	0	0	0	0	0	0	0	0	0	0	0
brca1 c terminus domain-containing protein	CSUI_002977	0	0	0	5	0	0	0	0	0	0	0	3	0	2	0	0	0	0	0	0	0	0	0	0
c2 domain-containing	CSUI_009429	0	0	0	5	0	0	0	0	0	0	0	5	0	0	0	0	0	0	0	0	0	0	0	0
caf1 family ribonuclease	CSUI_005730	0	0	0	5	0	0	0	0	0	0	0	2	0	1	0	0	0	0	0	0	0	0	0	2
calcium binding egf domain-containing protein	CSUI_000980	0	0	0	5	2	0	0	0	0	0	0	3	0	0	0	0	0	0	0	0	0	0	0	0
collagen alpha-1 related protein	CSUI_002905	0	0	0	5	0	0	1	0	0	0	0	3	0	1	0	0	0	0	0	0	0	0	0	0
dead deah box helicase domain-containing protein	CSUI_010372	0	0	0	5	2	0	0	0	0	0	0	0	0	3	0	0	0	0	0	0	0	0	0	0
disease resistance protein	CSUI_009545	0	0	0	5	0	0	0	0	0	0	0	4	0	0	0	0	0	0	0	0	0	0	0	1
dna polymerase epsilon subunit b protein	CSUI_003249	0	0	0	5	1	0	0	0	0	0	0	1	0	1	0	0	0	0	0	0	0	0	0	2
dna repair protein rad51	CSUI_004539	0	0	0	5	0	0	0	0	0	0	0	3	0	0	0	0	0	0	0	0	0	0	0	2
dna rna polymerases superfamily protein	CSUI_009182	0	0	0	5	0	0	0	0	0	0	0	3	0	0	0	0	0	0	0	0	0	0	0	2
dnaj-like molecular chaperone	CSUI_000327	0	0	0	5	0	0	0	0	0	0	0	2	0	2	0	0	0	0	0	0	0	0	0	1
duf803 domain-containing protein	CSUI_002153	0	0	0	5	0	0	0	0	0	0	0	1	0	0	0	0	0	0	0	0	0	0	0	4
family cog1723 domain-containing protein	CSUI_004814	0	0	0	5	0	0	0	0	0	0	0	1	0	3	0	0	0	0	0	0	0	0	0	1
gag-pol polyprotein	CSUI_009199	0	0	0	5	0	0	0	0	0	0	0	1	0	0	0	0	0	0	0	0	0	0	0	4
glutathione s- n-terminal domain containing protein	CSUI_007073	0	0	0	5	0	0	0	0	0	0	0	5	0	0	0	0	0	0	0	0	0	0	0	0
gns1 sur4 family protein	CSUI_008044	0	0	0	5	0	0	0	0	0	0	0	1	0	0	0	0	0	0	0	0	0	0	0	4
growth arrest-specific protein 8	CSUI_002604	0	0	0	5	0	0	2	0	0	0	0	3	0	0	0	0	0	0	0	0	0	0	0	0
gtp-binding protein	CSUI_006750	0	0	0	5	0	0	0	0	0	0	0	5	0	0	0	0	0	0	0	0	0	0	0	0
had family iia protein	CSUI_006715	0	0	0	5	0	0	0	0	0	0	0	0	0	0	0	0	0	0	0	0	0	0	0	5
histone	CSUI_002225	0	0	0	5	0	0	0	0	0	0	0	3	0	0	0	0	0	0	0	0	0	0	0	2
histone h4	CSUI_002060	0	0	0	5	0	0	0	0	0	0	0	4	0	0	0	0	0	0	0	0	0	0	0	1
histone kinase snf1	CSUI_001558	0	0	0	5	0	0	0	0	0	0	0	4	0	1	0	0	0	0	0	0	0	0	0	0
hypothetical protein	CSUI_000111	0	0	0	5	0	0	0	0	0	0	0	0	0	0	0	0	0	0	0	0	0	0	0	5
hypothetical protein	CSUI_001267	0	0	0	5	0	0	0	0	0	0	0	4	0	1	0	0	0	0	0	0	0	0	0	0
hypothetical protein	CSUI_001276	0	0	0	5	1	0	0	0	0	0	0	1	0	2	0	0	0	0	0	0	0	0	0	1
hypothetical protein	CSUI_001481	0	0	0	5	0	0	0	0	0	0	0	4	0	0	0	0	0	0	0	0	0	0	0	1
hypothetical protein	CSUI_001482	0	0	0	5	0	0	0	0	0	0	0	0	0	0	0	0	0	0	0	0	0	0	0	5
hypothetical protein	CSUI_001644	0	0	0	5	1	0	1	0	0	0	0	3	0	0	0	0	0	0	0	0	0	0	0	0
hypothetical protein	CSUI_001982	0	0	0	5	0	0	0	0	0	0	0	3	0	0	0	0	0	0	0	0	0	0	0	2
hypothetical protein	CSUI_002154	0	0	0	5	0	0	0	0	0	0	0	3	0	0	0	0	0	0	0	0	0	0	0	2
hypothetical protein	CSUI_002155	0	0	0	5	0	0	0	0	0	0	0	4	0	0	0	0	0	0	0	0	0	0	0	1
hypothetical protein	CSUI_002398	0	0	0	5	0	0	0	0	0	0	0	5	0	0	0	0	0	0	0	0	0	0	0	0
hypothetical protein	CSUI_002619	0	0	0	5	0	0	0	0	0	0	0	0	0	0	0	0	0	0	0	0	0	0	0	5
hypothetical protein	CSUI_003140	0	0	0	5	0	0	0	0	0	0	0	2	0	1	0	0	0	0	0	0	0	0	0	2
hypothetical protein	CSUI_003146	0	0	0	5	0	0	0	0	0	0	0	1	0	0	0	0	0	0	0	0	0	0	0	4
hypothetical protein	CSUI_003205	0	0	0	5	1	0	0	0	0	0	0	0	0	0	0	0	0	0	0	0	0	0	0	4
hypothetical protein	CSUI_003305	0	0	0	5	1	0	0	0	0	0	0	0	0	0	0	0	0	0	0	0	0	0	0	4
hypothetical protein	CSUI_003610	0	0	0	5	0	0	0	0	0	0	0	0	0	5	0	0	0	0	0	0	0	0	0	0
hypothetical protein	CSUI_003678	0	0	0	5	0	0	1	0	0	0	0	4	0	0	0	0	0	0	0	0	0	0	0	0
hypothetical protein	CSUI_003727	0	0	0	5	1	0	1	0	0	0	0	2	0	1	0	0	0	0	0	0	0	0	0	0
hypothetical protein	CSUI_003736	0	0	0	5	0	0	0	0	0	0	0	4	0	0	0	0	0	0	0	0	0	0	0	1
hypothetical protein	CSUI_005261	0	0	0	5	0	0	0	0	0	0	0	0	0	0	0	0	0	0	0	0	0	0	0	5
hypothetical protein	CSUI_005262	0	0	0	5	0	0	0	0	0	0	0	2	0	0	0	0	0	0	0	0	0	0	0	3
hypothetical protein	CSUI_005264	0	0	0	5	0	0	0	0	0	0	0	5	0	0	0	0	0	0	0	0	0	0	0	0
hypothetical protein	CSUI_005282	0	0	0	5	0	0	0	0	0	0	0	2	0	1	0	0	0	0	0	0	0	0	0	2
hypothetical protein	CSUI_005455	0	0	0	5	0	0	0	0	0	0	0	0	0	0	0	0	0	0	0	0	0	0	0	5
hypothetical protein	CSUI_005456	0	0	0	5	0	0	0	0	0	0	0	0	0	5	0	0	0	0	0	0	0	0	0	0
hypothetical protein	CSUI_005600	0	0	0	5	0	0	0	0	0	0	0	3	0	0	0	0	0	0	0	0	0	0	0	2
hypothetical protein	CSUI_005781	0	0	0	5	0	0	0	0	0	0	0	5	0	0	0	0	0	0	0	0	0	0	0	0
hypothetical protein	CSUI_005782	0	0	0	5	0	0	0	0	0	0	0	3	0	0	0	0	0	0	0	0	0	0	0	2
hypothetical protein	CSUI_005951	0	0	0	5	0	0	0	0	0	0	0	1	0	0	0	0	0	0	0	0	0	0	0	4
hypothetical protein	CSUI_006722	0	0	0	5	0	0	0	0	0	0	0	0	0	0	0	0	0	0	0	0	0	0	0	5
hypothetical protein	CSUI_006723	0	0	0	5	0	0	0	0	0	0	0	5	0	0	0	0	0	0	0	0	0	0	0	0
hypothetical protein	CSUI_007984	0	0	0	5	2	0	0	0	0	0	0	0	0	0	0	0	0	0	0	0	0	0	0	3
hypothetical protein	CSUI_007985	0	0	0	5	0	0	0	0	0	0	0	2	0	0	0	0	0	0	0	0	0	0	0	3
hypothetical protein	CSUI_007986	0	0	0	5	0	0	0	0	0	0	0	5	0	0	0	0	0	0	0	0	0	0	0	0
hypothetical protein	CSUI_008021	0	0	0	5	0	0	0	0	0	0	0	0	0	5	0	0	0	0	0	0	0	0	0	0
hypothetical protein	CSUI_008447	0	0	0	5	0	0	0	0	0	0	0	1	0	0	0	0	0	0	0	0	0	0	0	4
hypothetical protein	CSUI_009181	0	0	0	5	1	0	1	0	0	0	0	0	0	1	0	0	0	0	0	0	0	0	0	2
hypothetical protein	CSUI_009267	0	0	0	5	0	0	0	0	0	0	0	0	0	0	0	0	0	0	0	0	0	0	0	5
hypothetical protein	CSUI_009378	0	0	0	5	0	0	0	0	0	0	0	0	0	0	0	0	0	0	0	0	0	0	0	5
hypothetical protein	CSUI_010347	0	0	0	5	0	0	0	0	0	0	0	5	0	0	0	0	0	0	0	0	0	0	0	0
hypothetical protein	CSUI_010348	0	0	0	5	0	0	0	0	0	0	0	0	0	0	0	0	0	0	0	0	0	0	0	5
hypothetical protein	CSUI_010644	0	0	0	5	0	0	0	0	0	0	0	5	0	0	0	0	0	0	0	0	0	0	0	0
hypothetical protein	CSUI_010645	0	0	0	5	0	0	0	0	0	0	0	5	0	0	0	0	0	0	0	0	0	0	0	0
ice family protease p20 domain-containing protein	CSUI_010428	0	0	0	5	1	0	0	0	0	0	0	0	0	0	0	0	0	0	0	0	0	0	0	4
importin alpha	CSUI_008552	0	0	0	5	0	0	0	0	0	0	0	0	0	4	0	0	0	0	0	0	0	0	0	1
kinesin heavy	CSUI_000001	0	0	0	5	0	0	1	0	0	0	0	0	0	0	0	0	0	0	0	0	0	0	0	4
malate dehydrogenase	CSUI_010097	0	0	0	5	0	0	0	0	0	0	0	0	0	3	0	0	0	0	0	0	0	0	0	2
malic enzyme	CSUI_003476	0	0	0	5	0	0	0	0	0	0	0	2	0	0	0	0	0	0	0	0	0	0	0	3
mitochondrial large subunit ribosomal	CSUI_002618	0	0	0	5	0	0	0	0	0	0	0	5	0	0	0	0	0	0	0	0	0	0	0	0
morn repeat-containing protein	CSUI_000048	0	0	0	5	0	0	0	0	0	0	0	0	0	2	0	0	0	0	0	0	0	0	0	3
pan domain-containing protein	CSUI_010224	0	0	0	5	0	0	0	0	0	0	0	2	0	0	0	0	0	0	0	0	0	0	0	3
pantothenate kinase	CSUI_007697	0	0	0	5	0	0	1	0	0	0	0	4	0	0	0	0	0	0	0	0	0	0	0	0
phosphatidylinositol 3- and 4-kinase	CSUI_000354	0	0	0	5	0	0	0	0	0	0	0	0	0	1	0	0	0	0	0	0	0	0	0	4
phosphodiesterase alkaline phosphatase d family protein	CSUI_002369	0	0	0	5	0	0	0	0	0	0	0	3	0	1	0	0	0	0	0	0	0	0	0	1
phospholipid-translocating p-type flippase subfamily protein	CSUI_004461	0	0	0	5	0	0	2	0	0	0	0	0	0	2	0	0	0	0	0	0	0	0	0	1
protein disulfide-isomerase	CSUI_002634	0	0	0	5	0	0	0	0	0	0	0	0	0	0	0	0	0	0	0	0	0	0	0	5
proteophosphoglycan related protein	CSUI_000106	0	0	0	5	0	0	0	0	0	0	0	5	0	0	0	0	0	0	0	0	0	0	0	0
q-cell neuroblast polarization	CSUI_002797	0	0	0	5	0	0	0	0	0	0	0	0	0	3	0	0	0	0	0	0	0	0	0	2
radical sam domain-containing protein	CSUI_006346	0	0	0	5	0	0	0	0	0	0	0	3	0	0	0	0	0	0	0	0	0	0	0	2
rap domain-containing protein	CSUI_005065	0	0	0	5	0	0	0	0	0	0	0	0	0	3	0	0	0	0	0	0	0	0	0	2
retrovirus-related pol polyprotein from transposon	CSUI_004334	0	0	0	5	0	0	0	0	0	0	0	4	0	0	0	0	0	0	0	0	0	0	0	1
ribosomal protein rpl5	CSUI_004055	0	0	0	5	1	0	0	0	0	0	0	1	0	1	0	0	0	0	0	0	0	0	0	2
rna recognition motif-containing protein	CSUI_005828	0	0	0	5	0	0	0	0	0	0	0	5	0	0	0	0	0	0	0	0	0	0	0	0
sit4 phosphatase-associated protein	CSUI_007383	0	0	0	5	0	0	0	0	0	0	0	0	0	5	0	0	0	0	0	0	0	0	0	0
srs domain-containing protein	CSUI_009057	0	0	0	5	0	0	0	0	0	0	0	4	0	0	0	0	0	0	0	0	0	0	0	1
tetratricopeptide repeat-containing protein	CSUI_003939	0	0	0	5	2	0	0	0	0	0	0	2	0	1	0	0	0	0	0	0	0	0	0	0
toxoplasma gondii family d protein	CSUI_002226	0	0	0	5	0	0	0	0	0	0	0	0	0	0	0	0	0	0	0	0	0	0	0	5
transmembrane protein	CSUI_008238	0	0	0	5	0	0	0	0	0	0	0	2	0	3	0	0	0	0	0	0	0	0	0	0
transmembrane protein	CSUI_009752	0	0	0	5	0	0	0	0	0	0	0	0	0	0	0	0	0	0	0	0	0	0	0	5
trna methyl transferase	CSUI_006301	0	0	0	5	0	0	0	0	0	0	0	0	0	4	0	0	0	0	0	0	0	0	0	1
trypsin domain-containing protein	CSUI_006762	0	0	0	5	1	0	2	0	0	0	0	1	0	1	0	0	0	0	0	0	0	0	0	0
ubiquitin-like protein 5	CSUI_001315	0	0	0	5	0	0	0	0	0	0	0	0	0	0	0	0	0	0	0	0	0	0	0	5
14-3-3 superfamily protein	CSUI_006800	0	0	0	4	0	0	0	0	0	0	0	0	0	0	0	0	0	0	0	0	0	0	0	4
200 kda antigen	CSUI_002368	0	0	0	4	0	0	0	0	0	0	0	2	0	2	0	0	0	0	0	0	0	0	0	0
28 kda heat- and acid-stable phosphoprotein	CSUI_011256	0	0	0	4	1	0	0	0	0	0	0	0	0	0	0	0	0	0	0	0	0	0	0	3
3 5 -cyclic nucleotide phosphodiesterase domain-containing protein	CSUI_010901	0	0	0	4	0	0	0	0	0	0	0	3	0	0	0	0	0	0	0	0	0	0	0	1
3 exoribonuclease domain 1 domain-containing protein	CSUI_002629	0	0	0	4	0	0	1	0	0	0	0	2	0	1	0	0	0	0	0	0	0	0	0	0
30s ribosomal protein s5	CSUI_000470	0	0	0	4	0	0	0	0	0	0	0	0	0	3	0	0	0	0	0	0	0	0	0	1
40s ribosomal protein	CSUI_003726	0	0	0	4	0	0	0	0	0	0	0	1	0	2	0	0	0	0	0	0	0	0	0	1
40s ribosomal protein s16	CSUI_002138	0	0	0	4	0	0	0	0	0	0	0	2	0	2	0	0	0	0	0	0	0	0	0	0
40s ribosomal protein s29	CSUI_003737	0	0	0	4	0	0	0	0	0	0	0	1	0	0	0	0	0	0	0	0	0	0	0	3
50s ribosomal protein l33	CSUI_002136	0	0	0	4	0	0	0	0	0	0	0	1	0	0	0	0	0	0	0	0	0	0	0	3
60s ribosomal protein	CSUI_006290	0	0	0	4	0	0	0	0	0	0	0	1	0	2	0	0	0	0	0	0	0	0	0	1
60s ribosomal protein	CSUI_009318	0	0	0	4	0	0	0	0	0	0	0	1	0	1	0	0	0	0	0	0	0	0	0	2
60s ribosomal protein l39	CSUI_000936	0	0	0	4	2	0	0	0	0	0	0	1	0	0	0	0	0	0	0	0	0	0	0	1
acid phosphatase	CSUI_001371	0	0	0	4	0	0	0	0	0	0	0	1	0	1	0	0	0	0	0	0	0	0	0	2
aig2 family protein	CSUI_010556	0	0	0	4	0	0	0	0	0	0	0	0	0	0	0	0	0	0	0	0	0	0	0	4
alpha beta hydrolase	CSUI_007959	0	0	0	4	0	0	1	0	0	0	0	0	0	3	0	0	0	0	0	0	0	0	0	0
alpha subunit	CSUI_004000	0	0	0	4	0	0	0	0	0	0	0	3	0	0	0	0	0	0	0	0	0	0	0	1
anonymous antigen-1	CSUI_002156	0	0	0	4	1	0	0	0	0	0	0	3	0	0	0	0	0	0	0	0	0	0	0	0
ap2 domain transcription factor ap2viii-7	CSUI_001754	0	0	0	4	0	0	0	0	0	0	0	3	0	0	0	0	0	0	0	0	0	0	0	1
arf1-directed gtpase-activating	CSUI_001135	0	0	0	4	0	0	1	0	0	0	0	0	0	1	0	0	0	0	0	0	0	0	0	2
armadillo beta-catenin family repeat-containing protein	CSUI_008152	0	0	0	4	0	0	1	0	0	0	0	3	0	0	0	0	0	0	0	0	0	0	0	0
atp synthase delta subunit protein	CSUI_001664	0	0	0	4	1	0	0	0	0	0	0	3	0	0	0	0	0	0	0	0	0	0	0	0
autophagy protein apg6	CSUI_009831	0	0	0	4	0	0	0	0	0	0	0	3	0	1	0	0	0	0	0	0	0	0	0	0
btb poz domain protein	CSUI_002135	0	0	0	4	0	0	0	0	0	0	0	0	0	0	0	0	0	0	0	0	0	0	0	4
c2 domain-containing	CSUI_000363	0	0	0	4	1	0	0	0	0	0	0	0	0	3	0	0	0	0	0	0	0	0	0	0
caf1 family ribonuclease	CSUI_001556	0	0	0	4	0	0	0	0	0	0	0	0	0	1	0	0	0	0	0	0	0	0	0	3
calcium binding egf domain-containing protein	CSUI_007214	0	0	0	4	0	0	0	0	0	0	0	2	0	0	0	0	0	0	0	0	0	0	0	2
cbs domain-containing protein	CSUI_004140	0	0	0	4	0	0	0	0	0	0	0	2	0	1	0	0	0	0	0	0	0	0	0	1
cell division protein cdc48cy	CSUI_001136	0	0	0	4	0	0	0	0	0	0	0	0	0	3	0	0	0	0	0	0	0	0	0	1
chromosome 1 orf- related	CSUI_008425	0	0	0	4	0	0	0	0	0	0	0	0	0	3	0	0	0	0	0	0	0	0	0	1
citrate synthase	CSUI_000648	0	0	0	4	0	0	0	0	0	0	0	3	0	0	0	0	0	0	0	0	0	0	0	1
cmgc mapk family mapk-1	CSUI_002148	0	0	0	4	0	0	1	0	0	0	0	2	0	0	0	0	0	0	0	0	0	0	0	1
coiled-coil protein	CSUI_003868	0	0	0	4	1	0	0	0	0	0	0	1	0	0	0	0	0	0	0	0	0	0	0	2
cop9 signalosome complex subunit 3	CSUI_003080	0	0	0	4	0	0	0	0	0	0	0	1	0	1	0	0	0	0	0	0	0	0	0	2
cyclic nucleotide-binding domain	CSUI_004965	0	0	0	4	0	0	0	0	0	0	0	0	0	0	0	0	0	0	0	0	0	0	0	4
cysteine desulfurase selenocysteine lyase family plp dependent transferase superfamily protein	CSUI_005728	0	0	0	4	0	0	0	0	0	0	0	3	0	1	0	0	0	0	0	0	0	0	0	0
deoxyribose-phosphate aldolase	CSUI_010061	0	0	0	4	1	0	0	0	0	0	0	2	0	0	0	0	0	0	0	0	0	0	0	1
dienoyl reductase peroxisomal family protein	CSUI_009977	0	0	0	4	0	0	0	0	0	0	0	3	0	0	0	0	0	0	0	0	0	0	0	1
dihydrouridine synthase protein	CSUI_000695	0	0	0	4	0	0	0	0	0	0	0	2	0	2	0	0	0	0	0	0	0	0	0	0
dna rna-binding protein alba	CSUI_009830	0	0	0	4	0	0	0	0	0	0	0	0	0	2	0	0	0	0	0	0	0	0	0	2
dna topoisomerase iii beta	CSUI_003277	0	0	0	4	0	0	0	0	0	0	0	1	0	2	0	0	0	0	0	0	0	0	0	1
dpcd family protein	CSUI_008915	0	0	0	4	0	0	0	0	0	0	0	3	0	0	0	0	0	0	0	0	0	0	0	1
dp-fucose transporter	CSUI_002244	0	0	0	4	0	0	0	0	0	0	0	1	0	2	0	0	0	0	0	0	0	0	0	1
dpy-30 motif protein	CSUI_008548	0	0	0	4	0	0	0	0	0	0	0	1	0	2	0	0	0	0	0	0	0	0	0	1
dynein light chain cytoplasmic	CSUI_002137	0	0	0	4	0	0	0	0	0	0	0	2	0	0	0	0	0	0	0	0	0	0	0	2
ef-1 guanine nucleotide exchange domain-containing protein	CSUI_001466	0	0	0	4	2	0	0	0	0	0	0	1	0	1	0	0	0	0	0	0	0	0	0	0
eif4-gamma eif5 eif2b-epsilon carboxy-terminal domain protein	CSUI_005433	0	0	0	4	0	0	0	0	0	0	0	0	0	2	0	0	0	0	0	0	0	0	0	2
endoplasmic reticulum oxidoreductin	CSUI_005726	0	0	0	4	1	0	0	0	0	0	0	0	0	3	0	0	0	0	0	0	0	0	0	0
eukaryotic translation initiation factor	CSUI_007600	0	0	0	4	0	0	0	0	0	0	0	0	0	0	0	0	0	0	0	0	0	0	0	4
exosomal 3 -5 exoribonuclease complex subunit	CSUI_008427	0	0	0	4	0	0	0	0	0	0	0	0	0	0	0	0	0	0	0	0	0	0	0	4
fructose -bisphosphatase	CSUI_002771	0	0	0	4	0	0	0	0	0	0	0	1	0	2	0	0	0	0	0	0	0	0	0	1
gdp-mannose -dehydratase	CSUI_008874	0	0	0	4	0	0	0	0	0	0	0	4	0	0	0	0	0	0	0	0	0	0	0	0
glutaredoxin	CSUI_007497	0	0	0	4	0	0	0	0	0	0	0	1	0	0	0	0	0	0	0	0	0	0	0	3
gmc oxidoreductase	CSUI_000416	0	0	0	4	0	0	0	0	0	0	0	4	0	0	0	0	0	0	0	0	0	0	0	0
heat repeat-containing protein	CSUI_011229	0	0	0	4	0	0	0	0	0	0	0	0	0	4	0	0	0	0	0	0	0	0	0	0
hepatocellular carcinoma-associated antigen 59	CSUI_002676	0	0	0	4	0	0	0	0	0	0	0	3	0	1	0	0	0	0	0	0	0	0	0	0
histidine protein methyltransferase 1	CSUI_008426	0	0	0	4	0	0	0	0	0	0	0	3	0	1	0	0	0	0	0	0	0	0	0	0
histone h2a	CSUI_002075	0	0	0	4	0	0	0	0	0	0	0	2	0	0	0	0	0	0	0	0	0	0	0	2
histone lysine set	CSUI_002657	0	0	0	4	0	0	0	0	0	0	0	3	0	0	0	0	0	0	0	0	0	0	0	1
hypothetical protein	CSUI_000231	0	0	0	4	0	0	0	0	0	0	0	2	0	0	0	0	0	0	0	0	0	0	0	2
hypothetical protein	CSUI_000361	0	0	0	4	0	0	0	0	0	0	0	0	0	0	0	0	0	0	0	0	0	0	0	4
hypothetical protein	CSUI_000498	0	0	0	4	0	0	0	0	0	0	0	4	0	0	0	0	0	0	0	0	0	0	0	0
hypothetical protein	CSUI_000660	0	0	0	4	1	0	0	0	0	0	0	3	0	0	0	0	0	0	0	0	0	0	0	0
hypothetical protein	CSUI_000661	0	0	0	4	0	0	2	0	0	0	0	0	0	1	0	0	0	0	0	0	0	0	0	1
hypothetical protein	CSUI_000937	0	0	0	4	0	0	0	0	0	0	0	0	0	0	0	0	0	0	0	0	0	0	0	4
hypothetical protein	CSUI_000962	0	0	0	4	0	0	0	0	0	0	0	2	0	0	0	0	0	0	0	0	0	0	0	2
hypothetical protein	CSUI_001227	0	0	0	4	0	0	0	0	0	0	0	2	0	1	0	0	0	0	0	0	0	0	0	1
hypothetical protein	CSUI_001291	0	0	0	4	0	0	0	0	0	0	0	1	0	0	0	0	0	0	0	0	0	0	0	3
hypothetical protein	CSUI_001645	0	0	0	4	0	0	0	0	0	0	0	2	0	2	0	0	0	0	0	0	0	0	0	0
hypothetical protein	CSUI_001663	0	0	0	4	1	0	0	0	0	0	0	0	0	0	0	0	0	0	0	0	0	0	0	3
hypothetical protein	CSUI_001925	0	0	0	4	0	0	0	0	0	0	0	0	0	0	0	0	0	0	0	0	0	0	0	4
hypothetical protein	CSUI_001926	0	0	0	4	0	0	0	0	0	0	0	0	0	0	0	0	0	0	0	0	0	0	0	4
hypothetical protein	CSUI_002041	0	0	0	4	0	0	1	0	0	0	0	0	0	1	0	0	0	0	0	0	0	0	0	2
hypothetical protein	CSUI_002074	0	0	0	4	0	0	0	0	0	0	0	2	0	0	0	0	0	0	0	0	0	0	0	2
hypothetical protein	CSUI_002078	0	0	0	4	0	0	0	0	0	0	0	3	0	0	0	0	0	0	0	0	0	0	0	1
hypothetical protein	CSUI_002279	0	0	0	4	0	0	0	0	0	0	0	0	0	2	0	0	0	0	0	0	0	0	0	2
hypothetical protein	CSUI_002408	0	0	0	4	1	0	0	0	0	0	0	2	0	0	0	0	0	0	0	0	0	0	0	1
hypothetical protein	CSUI_002587	0	0	0	4	1	0	0	0	0	0	0	2	0	1	0	0	0	0	0	0	0	0	0	0
hypothetical protein	CSUI_002609	0	0	0	4	1	0	0	0	0	0	0	1	0	0	0	0	0	0	0	0	0	0	0	2
hypothetical protein	CSUI_002703	0	0	0	4	0	0	0	0	0	0	0	0	0	0	0	0	0	0	0	0	0	0	0	4
hypothetical protein	CSUI_002710	0	0	0	4	0	0	1	0	0	0	0	0	0	1	0	0	0	0	0	0	0	0	0	2
hypothetical protein	CSUI_002941	0	0	0	4	0	0	0	0	0	0	0	0	0	3	0	0	0	0	0	0	0	0	0	1
hypothetical protein	CSUI_002969	0	0	0	4	0	0	0	0	0	0	0	1	0	0	0	0	0	0	0	0	0	0	0	3
hypothetical protein	CSUI_003247	0	0	0	4	0	0	0	0	0	0	0	0	0	3	0	0	0	0	0	0	0	0	0	1
hypothetical protein	CSUI_003725	0	0	0	4	0	0	0	0	0	0	0	2	0	1	0	0	0	0	0	0	0	0	0	1
hypothetical protein	CSUI_003769	0	0	0	4	0	0	0	0	0	0	0	2	0	1	0	0	0	0	0	0	0	0	0	1
hypothetical protein	CSUI_003918	0	0	0	4	0	0	0	0	0	0	0	2	0	0	0	0	0	0	0	0	0	0	0	2
hypothetical protein	CSUI_003993	0	0	0	4	0	0	1	0	0	0	0	0	0	1	0	0	0	0	0	0	0	0	0	2
hypothetical protein	CSUI_004054	0	0	0	4	0	0	0	0	0	0	0	2	0	2	0	0	0	0	0	0	0	0	0	0
hypothetical protein	CSUI_004252	0	0	0	4	0	0	0	0	0	0	0	1	0	0	0	0	0	0	0	0	0	0	0	3
hypothetical protein	CSUI_004316	0	0	0	4	0	0	0	0	0	0	0	2	0	0	0	0	0	0	0	0	0	0	0	2
hypothetical protein	CSUI_004964	0	0	0	4	0	0	0	0	0	0	0	0	0	0	0	0	0	0	0	0	0	0	0	4
hypothetical protein	CSUI_005025	0	0	0	4	0	0	0	0	0	0	0	1	0	2	0	0	0	0	0	0	0	0	0	1
hypothetical protein	CSUI_005186	0	0	0	4	0	0	0	0	0	0	0	1	0	0	0	0	0	0	0	0	0	0	0	3
hypothetical protein	CSUI_005199	0	0	0	4	0	0	0	0	0	0	0	2	0	0	0	0	0	0	0	0	0	0	0	2
hypothetical protein	CSUI_005200	0	0	0	4	0	0	0	0	0	0	0	2	0	0	0	0	0	0	0	0	0	0	0	2
hypothetical protein	CSUI_005360	0	0	0	4	1	0	0	0	0	0	0	0	0	1	0	0	0	0	0	0	0	0	0	2
hypothetical protein	CSUI_005460	0	0	0	4	0	0	0	0	0	0	0	4	0	0	0	0	0	0	0	0	0	0	0	0
hypothetical protein	CSUI_005495	0	0	0	4	0	0	0	0	0	0	0	0	0	0	0	0	0	0	0	0	0	0	0	4
hypothetical protein	CSUI_005501	0	0	0	4	0	0	0	0	0	0	0	4	0	0	0	0	0	0	0	0	0	0	0	0
hypothetical protein	CSUI_005626	0	0	0	4	0	0	0	0	0	0	0	2	0	0	0	0	0	0	0	0	0	0	0	2
hypothetical protein	CSUI_005706	0	0	0	4	0	0	0	0	0	0	0	3	0	0	0	0	0	0	0	0	0	0	0	1
hypothetical protein	CSUI_005722	0	0	0	4	0	0	0	0	0	0	0	3	0	0	0	0	0	0	0	0	0	0	0	1
hypothetical protein	CSUI_005729	0	0	0	4	0	0	0	0	0	0	0	1	0	0	0	0	0	0	0	0	0	0	0	3
hypothetical protein	CSUI_005831	0	0	0	4	0	0	0	0	0	0	0	0	0	0	0	0	0	0	0	0	0	0	0	4
hypothetical protein	CSUI_006052	0	0	0	4	0	0	0	0	0	0	0	1	0	0	0	0	0	0	0	0	0	0	0	3
hypothetical protein	CSUI_006283	0	0	0	4	0	0	0	0	0	0	0	1	0	0	0	0	0	0	0	0	0	0	0	3
hypothetical protein	CSUI_006471	0	0	0	4	0	0	0	0	0	0	0	2	0	0	0	0	0	0	0	0	0	0	0	2
hypothetical protein	CSUI_006475	0	0	0	4	0	0	0	0	0	0	0	2	0	0	0	0	0	0	0	0	0	0	0	2
hypothetical protein	CSUI_006718	0	0	0	4	0	0	0	0	0	0	0	0	0	1	0	0	0	0	0	0	0	0	0	3
hypothetical protein	CSUI_006719	0	0	0	4	0	0	0	0	0	0	0	3	0	1	0	0	0	0	0	0	0	0	0	0
hypothetical protein	CSUI_006727	0	0	0	4	0	0	0	0	0	0	0	3	0	0	0	0	0	0	0	0	0	0	0	1
hypothetical protein	CSUI_006801	0	0	0	4	0	0	0	0	0	0	0	0	0	0	0	0	0	0	0	0	0	0	0	4
hypothetical protein	CSUI_006802	0	0	0	4	0	0	0	0	0	0	0	0	0	0	0	0	0	0	0	0	0	0	0	4
hypothetical protein	CSUI_006896	0	0	0	4	0	0	0	0	0	0	0	2	0	0	0	0	0	0	0	0	0	0	0	2
hypothetical protein	CSUI_007143	0	0	0	4	0	0	0	0	0	0	0	3	0	0	0	0	0	0	0	0	0	0	0	1
hypothetical protein	CSUI_007265	0	0	0	4	0	0	0	0	0	0	0	0	0	0	0	0	0	0	0	0	0	0	0	4
hypothetical protein	CSUI_007498	0	0	0	4	0	0	0	0	0	0	0	3	0	0	0	0	0	0	0	0	0	0	0	1
hypothetical protein	CSUI_007581	0	0	0	4	0	0	0	0	0	0	0	4	0	0	0	0	0	0	0	0	0	0	0	0
hypothetical protein	CSUI_007582	0	0	0	4	0	0	0	0	0	0	0	0	0	0	0	0	0	0	0	0	0	0	0	4
hypothetical protein	CSUI_007589	0	0	0	4	0	0	0	0	0	0	0	4	0	0	0	0	0	0	0	0	0	0	0	0
hypothetical protein	CSUI_007590	0	0	0	4	0	0	0	0	0	0	0	4	0	0	0	0	0	0	0	0	0	0	0	0
hypothetical protein	CSUI_007698	0	0	0	4	0	0	0	0	0	0	0	0	0	0	0	0	0	0	0	0	0	0	0	4
hypothetical protein	CSUI_008109	0	0	0	4	0	0	2	0	0	0	0	0	0	1	0	0	0	0	0	0	0	0	0	1
hypothetical protein	CSUI_008157	0	0	0	4	0	0	0	0	0	0	0	1	0	0	0	0	0	0	0	0	0	0	0	3
hypothetical protein	CSUI_008549	0	0	0	4	0	0	0	0	0	0	0	3	0	0	0	0	0	0	0	0	0	0	0	1
hypothetical protein	CSUI_008610	0	0	0	4	0	0	0	0	0	0	0	3	0	0	0	0	0	0	0	0	0	0	0	1
hypothetical protein	CSUI_008612	0	0	0	4	0	0	0	0	0	0	0	3	0	0	0	0	0	0	0	0	0	0	0	1
hypothetical protein	CSUI_008875	0	0	0	4	0	0	0	0	0	0	0	0	0	0	0	0	0	0	0	0	0	0	0	4
hypothetical protein	CSUI_008899	0	0	0	4	0	0	0	0	0	0	0	1	0	0	0	0	0	0	0	0	0	0	0	3
hypothetical protein	CSUI_008918	0	0	0	4	0	0	0	0	0	0	0	4	0	0	0	0	0	0	0	0	0	0	0	0
hypothetical protein	CSUI_008919	0	0	0	4	0	0	0	0	0	0	0	0	0	0	0	0	0	0	0	0	0	0	0	4
hypothetical protein	CSUI_009056	0	0	0	4	0	0	0	0	0	0	0	3	0	0	0	0	0	0	0	0	0	0	0	1
hypothetical protein	CSUI_009302	0	0	0	4	0	0	0	0	0	0	0	3	0	0	0	0	0	0	0	0	0	0	0	1
hypothetical protein	CSUI_009317	0	0	0	4	0	0	0	0	0	0	0	2	0	0	0	0	0	0	0	0	0	0	0	2
hypothetical protein	CSUI_009419	0	0	0	4	0	0	0	0	0	0	0	2	0	0	0	0	0	0	0	0	0	0	0	2
hypothetical protein	CSUI_009565	0	0	0	4	0	0	0	0	0	0	0	0	0	0	0	0	0	0	0	0	0	0	0	4
hypothetical protein	CSUI_009617	0	0	0	4	0	0	0	0	0	0	0	3	0	0	0	0	0	0	0	0	0	0	0	1
hypothetical protein	CSUI_009685	0	0	0	4	0	0	0	0	0	0	0	2	0	1	0	0	0	0	0	0	0	0	0	1
hypothetical protein	CSUI_009890	0	0	0	4	0	0	0	0	0	0	0	1	0	0	0	0	0	0	0	0	0	0	0	3
hypothetical protein	CSUI_010230	0	0	0	4	0	0	0	0	0	0	0	0	0	0	0	0	0	0	0	0	0	0	0	4
hypothetical protein	CSUI_010538	0	0	0	4	0	0	0	0	0	0	0	0	0	0	0	0	0	0	0	0	0	0	0	4
hypothetical protein	CSUI_010539	0	0	0	4	0	0	0	0	0	0	0	2	0	0	0	0	0	0	0	0	0	0	0	2
hypothetical protein	CSUI_010566	0	0	0	4	0	0	0	0	0	0	0	0	0	0	0	0	0	0	0	0	0	0	0	4
hypothetical protein	CSUI_011066	0	0	0	4	0	0	0	0	0	0	0	0	0	0	0	0	0	0	0	0	0	0	0	4
hypothetical protein	CSUI_011067	0	0	0	4	4	0	0	0	0	0	0	0	0	0	0	0	0	0	0	0	0	0	0	0
hypothetical protein	CSUI_011152	0	0	0	4	0	0	0	0	0	0	0	2	0	0	0	0	0	0	0	0	0	0	0	2
hypothetical protein	CSUI_011154	0	0	0	4	0	0	0	0	0	0	0	0	0	0	0	0	0	0	0	0	0	0	0	4
hypothetical protein	CSUI_011155	0	0	0	4	0	0	0	0	0	0	0	0	0	0	0	0	0	0	0	0	0	0	0	4
hypothetical protein	CSUI_011156	0	0	0	4	0	0	2	0	0	0	0	0	0	0	0	0	0	0	0	0	0	0	0	2
inner membrane complex protein	CSUI_010139	0	0	0	4	0	0	0	0	0	0	0	4	0	0	0	0	0	0	0	0	0	0	0	0
kelch motif domain-containing	CSUI_005087	0	0	0	4	0	0	0	0	0	0	0	4	0	0	0	0	0	0	0	0	0	0	0	0
kelch repeat protein	CSUI_005086	0	0	0	4	0	0	0	0	0	0	0	0	0	1	0	0	0	0	0	0	0	0	0	3
kynurenine 3-monooxygenase and-related flavoprotein monooxygenase family protein	CSUI_001568	0	0	0	4	0	0	0	0	0	0	0	2	0	2	0	0	0	0	0	0	0	0	0	0
leucine rich repeat protein	CSUI_003007	0	0	0	4	0	0	0	0	0	0	0	0	0	4	0	0	0	0	0	0	0	0	0	0
major facilitator family protein	CSUI_005624	0	0	0	4	0	0	0	0	0	0	0	0	0	3	0	0	0	0	0	0	0	0	0	1
major facilitator superfamily	CSUI_009123	0	0	0	4	0	0	0	0	0	0	0	1	0	2	0	0	0	0	0	0	0	0	0	1
mak16 protein	CSUI_009485	0	0	0	4	0	0	0	0	0	0	0	3	0	0	0	0	0	0	0	0	0	0	0	1
microneme protein	CSUI_002361	0	0	0	4	0	0	0	0	0	0	0	4	0	0	0	0	0	0	0	0	0	0	0	0
microneme protein mic15	CSUI_004003	0	0	0	4	1	0	0	0	0	0	0	0	0	1	0	0	0	0	0	0	0	0	0	2
myosin e	CSUI_007126	0	0	0	4	1	0	0	0	0	0	0	0	0	0	0	0	0	0	0	0	0	0	0	3
myosin heavy	CSUI_006233	0	0	0	4	0	0	0	0	0	0	0	0	0	1	0	0	0	0	0	0	0	0	0	3
nad(+) nadh kinase domain-containing protein	CSUI_008613	0	0	0	4	0	0	1	0	0	0	0	0	0	1	0	0	0	0	0	0	0	0	0	2
nadh-cytochrome b5 reductase 1	CSUI_006761	0	0	0	4	0	0	1	0	0	0	0	2	0	0	0	0	0	0	0	0	0	0	0	1
nuclease	CSUI_002943	0	0	0	4	0	0	0	0	0	0	0	0	0	0	0	0	0	0	0	0	0	0	0	4
nuf2	CSUI_000124	0	0	0	4	0	0	0	0	0	0	0	0	0	0	0	0	0	0	0	0	0	0	0	4
ost3 ost6 family protein	CSUI_000356	0	0	0	4	0	0	0	0	0	0	0	4	0	0	0	0	0	0	0	0	0	0	0	0
peptidase family m48 domain-containing	CSUI_000501	0	0	0	4	1	0	0	0	0	0	0	2	0	1	0	0	0	0	0	0	0	0	0	0
phd-finger domain-containing protein	CSUI_007039	0	0	0	4	0	0	0	0	0	0	0	0	0	0	0	0	0	0	0	0	0	0	0	4
phospholipid-translocating p-type flippase subfamily protein	CSUI_007511	0	0	0	4	0	0	1	0	0	0	0	0	0	1	0	0	0	0	0	0	0	0	0	2
pol polyprotein	CSUI_000795	0	0	0	4	0	0	0	0	0	0	0	0	0	0	0	0	0	0	0	0	0	0	0	4
pp-loop family protein	CSUI_002447	0	0	0	4	0	0	0	0	0	0	0	0	0	2	0	0	0	0	0	0	0	0	0	2
pre-mrna branch site protein p14	CSUI_001062	0	0	0	4	0	0	0	0	0	0	0	2	0	0	0	0	0	0	0	0	0	0	0	2
pre-mrna splicing factor rna	CSUI_001828	0	0	0	4	0	0	0	0	0	0	0	0	0	1	0	0	0	0	0	0	0	0	0	3
protein mago nashi	CSUI_000328	0	0	0	4	0	0	0	0	0	0	0	3	0	1	0	0	0	0	0	0	0	0	0	0
replication termination factor 2	CSUI_004315	0	0	0	4	0	0	0	0	0	0	0	2	0	1	0	0	0	0	0	0	0	0	0	1
retrotransposon nucleocapsid protein	CSUI_005439	0	0	0	4	0	0	0	0	0	0	0	0	0	0	0	0	0	0	0	0	0	0	0	4
retrotransposon ty3-gypsy subclass	CSUI_006486	0	0	0	4	0	0	0	0	0	0	0	4	0	0	0	0	0	0	0	0	0	0	0	0
rhoptry kinase family protein rop39	CSUI_002707	0	0	0	4	0	0	0	0	0	0	0	2	0	0	0	0	0	0	0	0	0	0	0	2
ribonucleoside-diphosphate reductase small subunit	CSUI_005829	0	0	0	4	0	0	0	0	0	0	0	4	0	0	0	0	0	0	0	0	0	0	0	0
ribosomal protein	CSUI_003987	0	0	0	4	4	0	0	0	0	0	0	0	0	0	0	0	0	0	0	0	0	0	0	0
ribosomal protein rpl13	CSUI_002139	0	0	0	4	0	0	0	0	0	0	0	0	0	0	0	0	0	0	0	0	0	0	0	4
rna polymerase i specific transcription initiation factor rrn3	CSUI_008876	0	0	0	4	0	0	0	0	0	0	0	4	0	0	0	0	0	0	0	0	0	0	0	0
rna polymerase iii transcription factor iiic	CSUI_010494	0	0	0	4	1	0	0	0	0	0	0	3	0	0	0	0	0	0	0	0	0	0	0	0
rna recognition motif protein	CSUI_001606	0	0	0	4	0	0	0	0	0	0	0	0	0	2	0	0	0	0	0	0	0	0	0	2
rna recognition motif-containing protein	CSUI_006455	0	0	0	4	0	0	0	0	0	0	0	2	0	0	0	0	0	0	0	0	0	0	0	2
rna recognition motif-containing protein	CSUI_010060	0	0	0	4	1	0	0	0	0	0	0	0	0	0	0	0	0	0	0	0	0	0	0	3
rrp15p	CSUI_005952	0	0	0	4	0	0	0	0	0	0	0	2	0	2	0	0	0	0	0	0	0	0	0	0
rwd domain-containing protein	CSUI_004362	0	0	0	4	0	0	0	0	0	0	0	2	0	0	0	0	0	0	0	0	0	0	0	2
sec23 sec24 trunk domain-containing protein	CSUI_008827	0	0	0	4	0	0	0	0	0	0	0	2	0	0	0	0	0	0	0	0	0	0	0	2
serine-rich adhesin platelets domain-containing	CSUI_002906	0	0	0	4	0	0	0	0	0	0	0	1	0	0	0	0	0	0	0	0	0	0	0	3
signal peptidase	CSUI_001290	0	0	0	4	0	0	1	0	0	0	0	1	0	1	0	0	0	0	0	0	0	0	0	1
snare protein	CSUI_008916	0	0	0	4	0	0	0	0	0	0	0	1	0	3	0	0	0	0	0	0	0	0	0	0
step ii splicing factor	CSUI_003054	0	0	0	4	0	0	0	0	0	0	0	2	0	0	0	0	0	0	0	0	0	0	0	2
swib mdm2 domain-containing	CSUI_003409	0	0	0	4	1	0	0	0	0	0	0	0	0	2	0	0	0	0	0	0	0	0	0	1
t-complex protein 1 delta subunit	CSUI_004538	0	0	0	4	0	0	0	0	0	0	0	2	0	2	0	0	0	0	0	0	0	0	0	0
tetratricopeptide repeat protein	CSUI_002602	0	0	0	4	0	0	0	0	0	0	0	3	0	0	0	0	0	0	0	0	0	0	0	1
tetratricopeptide repeat-containing protein	CSUI_002709	0	0	0	4	0	0	0	0	0	0	0	0	0	2	0	0	0	0	0	0	0	0	0	2
thioredoxin-like protein	CSUI_001096	0	0	0	4	0	0	0	0	0	0	0	3	0	0	0	0	0	0	0	0	0	0	0	1
toxoplasma gondii family a protein	CSUI_010158	0	0	0	4	0	0	0	0	0	0	0	3	0	0	0	0	0	0	0	0	0	0	0	1
transmembrane	CSUI_004072	0	0	0	4	0	0	0	0	0	0	0	0	0	0	0	0	0	0	0	0	0	0	0	4
transmembrane	CSUI_006071	0	0	0	4	0	0	0	0	0	0	0	1	0	0	0	0	0	0	0	0	0	0	0	3
transmembrane amino acid transporter protein	CSUI_007499	0	0	0	4	0	0	1	0	0	0	0	1	0	0	0	0	0	0	0	0	0	0	0	2
transmembrane protein	CSUI_000281	0	0	0	4	1	0	0	0	0	0	0	0	0	1	0	0	0	0	0	0	0	0	0	2
transmembrane protein	CSUI_000942	0	0	0	4	0	0	0	0	0	0	0	1	0	0	0	0	0	0	0	0	0	0	0	3
transmembrane protein	CSUI_002572	0	0	0	4	1	0	0	0	0	0	0	3	0	0	0	0	0	0	0	0	0	0	0	0
transmembrane protein	CSUI_003950	0	0	0	4	0	0	0	0	0	0	0	0	0	0	0	0	0	0	0	0	0	0	0	4
transmembrane protein	CSUI_004810	0	0	0	4	0	0	0	0	0	0	0	1	0	3	0	0	0	0	0	0	0	0	0	0
transmembrane protein	CSUI_006897	0	0	0	4	0	0	0	0	0	0	0	2	0	1	0	0	0	0	0	0	0	0	0	1
ubiquinol-cytochrome c family chaperone	CSUI_006391	0	0	0	4	0	0	0	0	0	0	0	0	0	0	0	0	0	0	0	0	0	0	0	4
ubiquitin-conjugating enzyme subfamily protein	CSUI_004128	0	0	0	4	0	0	0	0	0	0	0	2	0	1	0	0	0	0	0	0	0	0	0	1
ubx domain-containing protein	CSUI_002656	0	0	0	4	0	0	0	0	0	0	0	0	0	1	0	0	0	0	0	0	0	0	0	3
v-type atp synthase subunit e	CSUI_009284	0	0	0	4	0	0	0	0	0	0	0	3	0	0	0	0	0	0	0	0	0	0	0	1
zinc c3hc4 type (ring finger) domain-containing protein	CSUI_004665	0	0	0	4	0	0	0	0	0	0	0	1	0	1	0	0	0	0	0	0	0	0	0	2
26s proteasome non-atpase regulatory subunit	CSUI_008383	0	0	0	3	0	0	0	0	0	0	0	0	0	2	0	0	0	0	0	0	0	0	0	1
28 kda a-kinase anchor	CSUI_009028	0	0	0	3	0	0	0	0	0	0	0	2	0	1	0	0	0	0	0	0	0	0	0	0
3 5 -cyclic nucleotide phosphodiesterase domain-containing protein	CSUI_006163	0	0	0	3	0	0	0	0	0	0	0	0	0	2	0	0	0	0	0	0	0	0	0	1
3 5 -cyclic nucleotide phosphodiesterase related protein	CSUI_002695	0	0	0	3	0	0	0	0	0	0	0	1	0	1	0	0	0	0	0	0	0	0	0	1
40s ribosomal protein s15a	CSUI_010375	0	0	0	3	0	0	0	0	0	0	0	2	0	1	0	0	0	0	0	0	0	0	0	0
50s ribosomal protein l13	CSUI_006352	0	0	0	3	0	0	1	0	0	0	0	1	0	1	0	0	0	0	0	0	0	0	0	0
60s ribosomal protein l33	CSUI_007163	0	0	0	3	0	0	0	0	0	0	0	0	0	0	0	0	0	0	0	0	0	0	0	3
8-amino-7-oxononanoate synthase	CSUI_004081	0	0	0	3	0	0	0	0	0	0	0	0	0	0	0	0	0	0	0	0	0	0	0	3
aaa family protein	CSUI_001056	0	0	0	3	0	0	0	0	0	0	0	0	0	0	0	0	0	0	0	0	0	0	0	3
abc transporter family protein	CSUI_001752	0	0	0	3	0	0	0	0	0	0	0	0	0	0	0	0	0	0	0	0	0	0	0	3
abc transporter transmembrane region domain-containing protein	CSUI_000694	0	0	0	3	0	0	0	0	0	0	0	1	0	2	0	0	0	0	0	0	0	0	0	0
abc transporter transmembrane region domain-containing protein	CSUI_001948	0	0	0	3	0	0	0	0	0	0	0	1	0	1	0	0	0	0	0	0	0	0	0	1
abhydrolase domain-containing protein	CSUI_005681	0	0	0	3	0	0	0	0	0	0	0	2	0	0	0	0	0	0	0	0	0	0	0	1
acetyl- acyltransferase b	CSUI_006054	0	0	0	3	1	0	0	0	0	0	0	1	0	0	0	0	0	0	0	0	0	0	0	1
aconitate hydratase acn irp	CSUI_002939	0	0	0	3	0	0	0	0	0	0	0	0	0	0	0	0	0	0	0	0	0	0	0	3
actin-like protein alp3b	CSUI_003615	0	0	0	3	0	0	0	0	0	0	0	3	0	0	0	0	0	0	0	0	0	0	0	0
adenylate kinase superfamily protein	CSUI_009097	0	0	0	3	0	0	0	0	0	0	0	1	0	0	0	0	0	0	0	0	0	0	0	2
alanine racemase	CSUI_006617	0	0	0	3	0	0	0	0	0	0	0	1	0	1	0	0	0	0	0	0	0	0	0	1
aldose reductase	CSUI_003410	0	0	0	3	0	0	0	0	0	0	0	0	0	0	0	0	0	0	0	0	0	0	0	3
amine-terminal region of a tm vesicle-mediated sorter	CSUI_004504	0	0	0	3	0	0	0	0	0	0	0	0	0	2	0	0	0	0	0	0	0	0	0	1
aminopeptidase n	CSUI_004036	0	0	0	3	0	0	1	0	0	0	0	2	0	0	0	0	0	0	0	0	0	0	0	0
anaphase-promoting complex	CSUI_000160	0	0	0	3	0	0	0	0	0	0	0	2	0	0	0	0	0	0	0	0	0	0	0	1
ankyrin repeat-containing protein	CSUI_008771	0	0	0	3	0	0	0	0	0	0	0	2	0	1	0	0	0	0	0	0	0	0	0	0
ap2 domain transcription factor ap2iv-1	CSUI_003768	0	0	0	3	0	0	0	0	0	0	0	1	0	0	0	0	0	0	0	0	0	0	0	2
ap2 domain transcription factor ap2ix-3	CSUI_003280	0	0	0	3	0	0	0	0	0	0	0	0	0	1	0	0	0	0	0	0	0	0	0	2
ap2 domain transcription factor ap2x-7	CSUI_005760	0	0	0	3	0	0	0	0	0	0	0	0	0	0	0	0	0	0	0	0	0	0	0	3
apical membrane antigen 1 protein	CSUI_010252	0	0	0	3	0	0	0	0	0	0	0	2	0	1	0	0	0	0	0	0	0	0	0	0
apoptosis antagonizing transcription factor	CSUI_002152	0	0	0	3	0	0	0	0	0	0	0	0	0	2	0	0	0	0	0	0	0	0	0	1
arsenite-activated atpase family protein	CSUI_009516	0	0	0	3	0	0	0	0	0	0	0	3	0	0	0	0	0	0	0	0	0	0	0	0
aspartate carbamoyltransferase	CSUI_000532	0	0	0	3	0	0	0	0	0	0	0	0	0	1	0	0	0	0	0	0	0	0	0	2
aspartate-trna ligase	CSUI_000954	0	0	0	3	0	0	0	0	0	0	0	2	0	0	0	0	0	0	0	0	0	0	0	1
associate of myc 1 domain-containing protein	CSUI_009049	0	0	0	3	0	0	0	0	0	0	0	1	0	0	0	0	0	0	0	0	0	0	0	2
atg c terminal domain-containing protein	CSUI_004685	0	0	0	3	0	0	0	0	0	0	0	1	0	1	0	0	0	0	0	0	0	0	0	1
atp-binding domain 1 family protein	CSUI_001745	0	0	0	3	0	0	0	0	0	0	0	3	0	0	0	0	0	0	0	0	0	0	0	0
atp-dependent rna helicase dhx36 isoform x2	CSUI_007375	0	0	0	3	0	0	0	0	0	0	0	3	0	0	0	0	0	0	0	0	0	0	0	0
atypical mek-related kinase (incomplete catalytic triad)	CSUI_001535	0	0	0	3	0	0	0	0	0	0	0	3	0	0	0	0	0	0	0	0	0	0	0	0
beige beach domain-containing protein	CSUI_002134	0	0	0	3	0	0	0	0	0	0	0	0	0	1	0	0	0	0	0	0	0	0	0	2
biotin	CSUI_008015	0	0	0	3	0	0	0	0	0	0	0	3	0	0	0	0	0	0	0	0	0	0	0	0
brix domain-containing protein	CSUI_001359	0	0	0	3	0	0	0	0	0	0	0	0	0	0	0	0	0	0	0	0	0	0	0	3
bt1 folate biopterin transporter family related	CSUI_006144	0	0	0	3	0	0	0	0	0	0	0	0	0	0	0	0	0	0	0	0	0	0	0	3
bt1 transmembrane domain-containing protein	CSUI_002025	0	0	0	3	0	0	0	0	0	0	0	2	0	0	0	0	0	0	0	0	0	0	0	1
btb poz domain-containing protein	CSUI_009912	0	0	0	3	0	0	0	0	0	0	0	2	0	0	0	0	0	0	0	0	0	0	0	1
calcyclin-binding protein	CSUI_001239	0	0	0	3	0	0	0	0	0	0	0	2	0	1	0	0	0	0	0	0	0	0	0	0
calmodulin	CSUI_003507	0	0	0	3	0	0	0	0	0	0	0	1	0	0	0	0	0	0	0	0	0	0	0	2
calmodulin	CSUI_007165	0	0	0	3	0	0	0	0	0	0	0	0	0	0	0	0	0	0	0	0	0	0	0	3
calreticulin family protein	CSUI_004467	0	0	0	3	0	0	0	0	0	0	0	1	0	1	0	0	0	0	0	0	0	0	0	1
centrin 2	CSUI_007002	0	0	0	3	0	0	0	0	0	0	0	1	0	1	0	0	0	0	0	0	0	0	0	1
chromo (chrromatin organization modifier) domain-containing protein	CSUI_010210	0	0	0	3	0	0	0	0	0	0	0	0	0	1	0	0	0	0	0	0	0	0	0	2
cop9 signalosome complex subunit 6	CSUI_003762	0	0	0	3	0	0	1	0	0	0	0	1	0	0	0	0	0	0	0	0	0	0	0	1
cw-type zinc finger domain-containing related	CSUI_002738	0	0	0	3	0	0	1	0	0	0	0	0	0	2	0	0	0	0	0	0	0	0	0	0
cystathionine beta-synthase	CSUI_000519	0	0	0	3	0	0	0	0	0	0	0	2	0	1	0	0	0	0	0	0	0	0	0	0
cytochrome b5 family heme steroid binding domain-containing protein	CSUI_000949	0	0	0	3	0	0	0	0	0	0	0	2	0	0	0	0	0	0	0	0	0	0	0	1
cytochrome c oxidase assembly factor cox15	CSUI_002097	0	0	0	3	0	0	0	0	0	0	0	0	0	1	0	0	0	0	0	0	0	0	0	2
cytochrome c oxidase subunit I	CSUI_009306	0	0	0	3	0	0	0	0	0	0	0	0	0	0	0	0	0	0	0	0	0	0	0	3
cytochrome heme protein	CSUI_006944	0	0	0	3	0	0	0	0	0	0	0	0	0	3	0	0	0	0	0	0	0	0	0	0
cytosolic fe-s cluster assembling factor nbp35	CSUI_001289	0	0	0	3	0	0	1	0	0	0	0	1	0	0	0	0	0	0	0	0	0	0	0	1
dead deah box helicase domain-containing	CSUI_000528	0	0	0	3	0	0	0	0	0	0	0	3	0	0	0	0	0	0	0	0	0	0	0	0
dgat2l1-prov protein	CSUI_002687	0	0	0	3	0	0	0	0	0	0	0	0	0	2	0	0	0	0	0	0	0	0	0	1
dhhc zinc finger domain-containing protein	CSUI_004138	0	0	0	3	0	0	0	0	0	0	0	0	0	0	0	0	0	0	0	0	0	0	0	3
dhhc zinc finger domain-containing protein	CSUI_007453	0	0	0	3	0	0	2	0	0	0	0	0	0	1	0	0	0	0	0	0	0	0	0	0
dihydrouridine synthase protein	CSUI_000340	0	0	0	3	0	0	0	0	0	0	0	2	0	1	0	0	0	0	0	0	0	0	0	0
di-sulfide bridge nucleocytoplasmic transport domain protein	CSUI_002711	0	0	0	3	0	0	0	0	0	0	0	0	0	0	0	0	0	0	0	0	0	0	0	3
dna polymerase i domain-containing protein	CSUI_004664	0	0	0	3	0	0	0	0	0	0	0	0	0	1	0	0	0	0	0	0	0	0	0	2
dna-directed rna polymerase ii largest	CSUI_006354	0	0	0	3	0	0	0	0	0	0	0	2	0	1	0	0	0	0	0	0	0	0	0	0
dna-directed rna polymerase iii	CSUI_003278	0	0	0	3	0	0	0	0	0	0	0	1	0	2	0	0	0	0	0	0	0	0	0	0
dna-directed rna polymerase iii rpc1	CSUI_009129	0	0	0	3	0	0	0	0	0	0	0	0	0	3	0	0	0	0	0	0	0	0	0	0
dna-directed rna polymerases 39 kda	CSUI_009922	0	0	0	3	0	0	0	0	0	0	0	2	0	1	0	0	0	0	0	0	0	0	0	0
dolichol-phosphate mannosyltransferase subunit 3	CSUI_006763	0	0	0	3	0	0	0	0	0	0	0	1	0	0	0	0	0	0	0	0	0	0	0	2
d-tyrosyl-trna deacylase	CSUI_005707	0	0	0	3	0	0	0	0	0	0	0	0	0	1	0	0	0	0	0	0	0	0	0	2
ef hand domain-containing protein	CSUI_001240	0	0	0	3	0	0	0	0	0	0	0	1	0	1	0	0	0	0	0	0	0	0	0	1
ef hand domain-containing protein	CSUI_008665	0	0	0	3	0	0	0	0	0	0	0	0	0	1	0	0	0	0	0	0	0	0	0	2
elongation factor 1-alpha	CSUI_003474	0	0	0	3	0	0	0	0	0	0	0	3	0	0	0	0	0	0	0	0	0	0	0	0
endonuclease iv apn	CSUI_001462	0	0	0	3	1	0	0	0	0	0	0	0	0	0	0	0	0	0	0	0	0	0	0	2
ethanolamine-phosphate cytidylyltransferase	CSUI_004471	0	0	0	3	0	0	0	0	0	0	0	1	0	1	0	0	0	0	0	0	0	0	0	1
eukaryotic initiation factor 4a	CSUI_010474	0	0	0	3	0	0	0	0	0	0	0	1	0	1	0	0	0	0	0	0	0	0	0	1
eukaryotic initiation factor-4e	CSUI_001712	0	0	0	3	0	0	0	0	0	0	0	2	0	1	0	0	0	0	0	0	0	0	0	0
eukaryotic porin protein	CSUI_003053	0	0	0	3	0	0	0	0	0	0	0	1	0	2	0	0	0	0	0	0	0	0	0	0
exostosin family protein	CSUI_002606	0	0	0	3	0	0	0	0	0	0	0	0	0	0	0	0	0	0	0	0	0	0	0	3
exportin 1-like protein	CSUI_005761	0	0	0	3	0	0	0	0	0	0	0	3	0	0	0	0	0	0	0	0	0	0	0	0
f5 8 type c domain-containing protein	CSUI_010332	0	0	0	3	0	0	0	0	0	0	0	2	0	1	0	0	0	0	0	0	0	0	0	0
ferodoxin fd	CSUI_002450	0	0	0	3	0	0	0	0	0	0	0	1	0	1	0	0	0	0	0	0	0	0	0	1
fe-s protein assembly co-chaperone protein	CSUI_008466	0	0	0	3	0	0	0	0	0	0	0	2	0	1	0	0	0	0	0	0	0	0	0	0
flagellar associated protein	CSUI_006055	0	0	0	3	0	0	0	0	0	0	0	2	0	0	0	0	0	0	0	0	0	0	0	1
fumble protein	CSUI_007752	0	0	0	3	0	0	0	0	0	0	0	3	0	0	0	0	0	0	0	0	0	0	0	0
gag-pol	CSUI_010513	0	0	0	3	0	0	0	0	0	0	0	0	0	0	0	0	0	0	0	0	0	0	0	3
gag-pol polyprotein	CSUI_007636	0	0	0	3	0	0	0	0	0	0	0	2	0	0	0	0	0	0	0	0	0	0	0	1
general transcription factor iie polypeptide 1 gtf2e1	CSUI_000684	0	0	0	3	0	0	1	0	0	0	0	1	0	0	0	0	0	0	0	0	0	0	0	1
glutamate-trna ligase	CSUI_002675	0	0	0	3	0	0	0	0	0	0	0	2	0	0	0	0	0	0	0	0	0	0	0	1
gnat family protein	CSUI_000502	0	0	0	3	0	0	0	0	0	0	0	2	0	0	0	0	0	0	0	0	0	0	0	1
gnat family protein	CSUI_006363	0	0	0	3	0	0	0	0	0	0	0	0	0	1	0	0	0	0	0	0	0	0	0	2
gpi-anchored micronemal antigen	CSUI_004997	0	0	0	3	0	0	2	0	0	0	0	0	0	0	0	0	0	0	0	0	0	0	0	1
gtp1 obg protein	CSUI_003627	0	0	0	3	0	0	0	0	0	0	0	0	0	0	0	0	0	0	0	0	0	0	0	3
gtpase	CSUI_007822	0	0	0	3	0	0	0	0	0	0	0	1	0	1	0	0	0	0	0	0	0	0	0	1
gtp-binding nuclear protein ran	CSUI_009023	0	0	0	3	0	0	0	0	0	0	0	1	0	0	0	0	0	0	0	0	0	0	0	2
gtp-binding protein yptv4	CSUI_003155	0	0	0	3	0	0	0	0	0	0	0	3	0	0	0	0	0	0	0	0	0	0	0	0
histidine triad domain-containing protein	CSUI_003083	0	0	0	3	0	0	0	0	0	0	0	3	0	0	0	0	0	0	0	0	0	0	0	0
histone h2b	CSUI_010473	0	0	0	3	1	0	0	0	0	0	0	2	0	0	0	0	0	0	0	0	0	0	0	0
histone hairpin-binding protein	CSUI_002832	0	0	0	3	0	0	0	0	0	0	0	0	0	0	0	0	0	0	0	0	0	0	0	3
hypothetical protein	CSUI_000130	0	0	0	3	0	0	0	0	0	0	0	2	0	0	0	0	0	0	0	0	0	0	0	1
hypothetical protein	CSUI_000158	0	0	0	3	0	0	0	0	0	0	0	1	0	0	0	0	0	0	0	0	0	0	0	2
hypothetical protein	CSUI_000161	0	0	0	3	0	0	0	0	0	0	0	1	0	0	0	0	0	0	0	0	0	0	0	2
hypothetical protein	CSUI_000280	0	0	0	3	0	0	0	0	0	0	0	0	0	2	0	0	0	0	0	0	0	0	0	1
hypothetical protein	CSUI_000800	0	0	0	3	1	0	0	0	0	0	0	2	0	0	0	0	0	0	0	0	0	0	0	0
hypothetical protein	CSUI_000897	0	0	0	3	0	0	0	0	0	0	0	0	0	1	0	0	0	0	0	0	0	0	0	2
hypothetical protein	CSUI_000960	0	0	0	3	0	0	0	0	0	0	0	0	0	2	0	0	0	0	0	0	0	0	0	1
hypothetical protein	CSUI_001075	0	0	0	3	0	0	0	0	0	0	0	1	0	0	0	0	0	0	0	0	0	0	0	2
hypothetical protein	CSUI_001095	0	0	0	3	0	0	1	0	0	0	0	0	0	0	0	0	0	0	0	0	0	0	0	2
hypothetical protein	CSUI_001288	0	0	0	3	0	0	0	0	0	0	0	1	0	1	0	0	0	0	0	0	0	0	0	1
hypothetical protein	CSUI_001324	0	0	0	3	0	0	0	0	0	0	0	2	0	0	0	0	0	0	0	0	0	0	0	1
hypothetical protein	CSUI_001355	0	0	0	3	0	0	0	0	0	0	0	0	0	0	0	0	0	0	0	0	0	0	0	3
hypothetical protein	CSUI_001418	0	0	0	3	0	0	0	0	0	0	0	3	0	0	0	0	0	0	0	0	0	0	0	0
hypothetical protein	CSUI_001571	0	0	0	3	0	0	0	0	0	0	0	1	0	0	0	0	0	0	0	0	0	0	0	2
hypothetical protein	CSUI_001753	0	0	0	3	0	0	0	0	0	0	0	3	0	0	0	0	0	0	0	0	0	0	0	0
hypothetical protein	CSUI_001796	0	0	0	3	0	0	3	0	0	0	0	0	0	0	0	0	0	0	0	0	0	0	0	0
hypothetical protein	CSUI_001808	0	0	0	3	0	0	0	0	0	0	0	1	0	0	0	0	0	0	0	0	0	0	0	2
hypothetical protein	CSUI_001862	0	0	0	3	0	0	1	0	0	0	0	1	0	0	0	0	0	0	0	0	0	0	0	1
hypothetical protein	CSUI_001878	0	0	0	3	1	0	0	0	0	0	0	1	0	0	0	0	0	0	0	0	0	0	0	1
hypothetical protein	CSUI_001898	0	0	0	3	1	0	0	0	0	0	0	0	0	0	0	0	0	0	0	0	0	0	0	2
hypothetical protein	CSUI_002040	0	0	0	3	0	0	0	0	0	0	0	0	0	0	0	0	0	0	0	0	0	0	0	3
hypothetical protein	CSUI_002125	0	0	0	3	0	0	0	0	0	0	0	0	0	0	0	0	0	0	0	0	0	0	0	3
hypothetical protein	CSUI_002292	0	0	0	3	0	0	0	0	0	0	0	1	0	0	0	0	0	0	0	0	0	0	0	2
hypothetical protein	CSUI_002303	0	0	0	3	0	0	0	0	0	0	0	0	0	0	0	0	0	0	0	0	0	0	0	3
hypothetical protein	CSUI_002425	0	0	0	3	0	0	0	0	0	0	0	0	0	2	0	0	0	0	0	0	0	0	0	1
hypothetical protein	CSUI_002577	0	0	0	3	0	0	0	0	0	0	0	3	0	0	0	0	0	0	0	0	0	0	0	0
hypothetical protein	CSUI_002578	0	0	0	3	0	0	0	0	0	0	0	1	0	0	0	0	0	0	0	0	0	0	0	2
hypothetical protein	CSUI_002603	0	0	0	3	0	0	0	0	0	0	0	0	0	0	0	0	0	0	0	0	0	0	0	3
hypothetical protein	CSUI_002628	0	0	0	3	0	0	0	0	0	0	0	0	0	0	0	0	0	0	0	0	0	0	0	3
hypothetical protein	CSUI_002642	0	0	0	3	0	0	0	0	0	0	0	1	0	1	0	0	0	0	0	0	0	0	0	1
hypothetical protein	CSUI_002684	0	0	0	3	0	0	0	0	0	0	0	0	0	2	0	0	0	0	0	0	0	0	0	1
hypothetical protein	CSUI_002708	0	0	0	3	0	0	3	0	0	0	0	0	0	0	0	0	0	0	0	0	0	0	0	0
hypothetical protein	CSUI_002746	0	0	0	3	1	0	0	0	0	0	0	1	0	0	0	0	0	0	0	0	0	0	0	1
hypothetical protein	CSUI_002747	0	0	0	3	0	0	0	0	0	0	0	1	0	1	0	0	0	0	0	0	0	0	0	1
hypothetical protein	CSUI_002759	0	0	0	3	0	0	0	0	0	0	0	0	0	0	0	0	0	0	0	0	0	0	0	3
hypothetical protein	CSUI_002772	0	0	0	3	0	0	0	0	0	0	0	1	0	0	0	0	0	0	0	0	0	0	0	2
hypothetical protein	CSUI_002796	0	0	0	3	0	0	0	0	0	0	0	1	0	0	0	0	0	0	0	0	0	0	0	2
hypothetical protein	CSUI_002932	0	0	0	3	0	0	0	0	0	0	0	3	0	0	0	0	0	0	0	0	0	0	0	0
hypothetical protein	CSUI_002978	0	0	0	3	0	0	0	0	0	0	0	3	0	0	0	0	0	0	0	0	0	0	0	0
hypothetical protein	CSUI_003303	0	0	0	3	0	0	0	0	0	0	0	1	0	1	0	0	0	0	0	0	0	0	0	1
hypothetical protein	CSUI_003357	0	0	0	3	0	0	0	0	0	0	0	1	0	0	0	0	0	0	0	0	0	0	0	2
hypothetical protein	CSUI_003402	0	0	0	3	0	0	0	0	0	0	0	0	0	1	0	0	0	0	0	0	0	0	0	2
hypothetical protein	CSUI_003574	0	0	0	3	1	0	1	0	0	0	0	0	0	0	0	0	0	0	0	0	0	0	0	1
hypothetical protein	CSUI_003625	0	0	0	3	0	0	0	0	0	0	0	3	0	0	0	0	0	0	0	0	0	0	0	0
hypothetical protein	CSUI_003626	0	0	0	3	1	0	0	0	0	0	0	0	0	1	0	0	0	0	0	0	0	0	0	1
hypothetical protein	CSUI_003804	0	0	0	3	0	0	0	0	0	0	0	3	0	0	0	0	0	0	0	0	0	0	0	0
hypothetical protein	CSUI_003933	0	0	0	3	0	0	1	0	0	0	0	0	0	0	0	0	0	0	0	0	0	0	0	2
hypothetical protein	CSUI_003934	0	0	0	3	0	0	0	0	0	0	0	2	0	0	0	0	0	0	0	0	0	0	0	1
hypothetical protein	CSUI_004058	0	0	0	3	1	0	0	0	0	0	0	2	0	0	0	0	0	0	0	0	0	0	0	0
hypothetical protein	CSUI_004125	0	0	0	3	0	0	0	0	0	0	0	0	0	0	0	0	0	0	0	0	0	0	0	3
hypothetical protein	CSUI_004129	0	0	0	3	0	0	0	0	0	0	0	3	0	0	0	0	0	0	0	0	0	0	0	0
hypothetical protein	CSUI_004310	0	0	0	3	0	0	0	0	0	0	0	0	0	0	0	0	0	0	0	0	0	0	0	3
hypothetical protein	CSUI_004376	0	0	0	3	0	0	0	0	0	0	0	3	0	0	0	0	0	0	0	0	0	0	0	0
hypothetical protein	CSUI_004399	0	0	0	3	0	0	0	0	0	0	0	0	0	0	0	0	0	0	0	0	0	0	0	3
hypothetical protein	CSUI_004429	0	0	0	3	0	0	0	0	0	0	0	1	0	0	0	0	0	0	0	0	0	0	0	2
hypothetical protein	CSUI_004466	0	0	0	3	0	0	0	0	0	0	0	2	0	0	0	0	0	0	0	0	0	0	0	1
hypothetical protein	CSUI_004474	0	0	0	3	0	0	0	0	0	0	0	2	0	0	0	0	0	0	0	0	0	0	0	1
hypothetical protein	CSUI_004536	0	0	0	3	0	0	1	0	0	0	0	0	0	2	0	0	0	0	0	0	0	0	0	0
hypothetical protein	CSUI_004548	0	0	0	3	0	0	0	0	0	0	0	0	0	2	0	0	0	0	0	0	0	0	0	1
hypothetical protein	CSUI_004670	0	0	0	3	0	0	0	0	0	0	0	2	0	0	0	0	0	0	0	0	0	0	0	1
hypothetical protein	CSUI_004789	0	0	0	3	0	0	0	0	0	0	0	0	0	0	0	0	0	0	0	0	0	0	0	3
hypothetical protein	CSUI_004998	0	0	0	3	0	0	0	0	0	0	0	1	0	1	0	0	0	0	0	0	0	0	0	1
hypothetical protein	CSUI_005003	0	0	0	3	0	0	0	0	0	0	0	0	0	2	0	0	0	0	0	0	0	0	0	1
hypothetical protein	CSUI_005018	0	0	0	3	0	0	0	0	0	0	0	1	0	2	0	0	0	0	0	0	0	0	0	0
hypothetical protein	CSUI_005021	0	0	0	3	0	0	0	0	0	0	0	0	0	1	0	0	0	0	0	0	0	0	0	2
hypothetical protein	CSUI_005060	0	0	0	3	0	0	0	0	0	0	0	1	0	0	0	0	0	0	0	0	0	0	0	2
hypothetical protein	CSUI_005068	0	0	0	3	0	0	0	0	0	0	0	3	0	0	0	0	0	0	0	0	0	0	0	0
hypothetical protein	CSUI_005069	0	0	0	3	0	0	0	0	0	0	0	3	0	0	0	0	0	0	0	0	0	0	0	0
hypothetical protein	CSUI_005134	0	0	0	3	0	0	1	0	0	0	0	2	0	0	0	0	0	0	0	0	0	0	0	0
hypothetical protein	CSUI_005185	0	0	0	3	3	0	0	0	0	0	0	0	0	0	0	0	0	0	0	0	0	0	0	0
hypothetical protein	CSUI_005503	0	0	0	3	0	0	0	0	0	0	0	2	0	0	0	0	0	0	0	0	0	0	0	1
hypothetical protein	CSUI_005557	0	0	0	3	0	0	1	0	0	0	0	0	0	1	0	0	0	0	0	0	0	0	0	1
hypothetical protein	CSUI_005599	0	0	0	3	0	0	0	0	0	0	0	2	0	0	0	0	0	0	0	0	0	0	0	1
hypothetical protein	CSUI_005709	0	0	0	3	0	0	0	0	0	0	0	0	0	0	0	0	0	0	0	0	0	0	0	3
hypothetical protein	CSUI_005723	0	0	0	3	3	0	0	0	0	0	0	0	0	0	0	0	0	0	0	0	0	0	0	0
hypothetical protein	CSUI_005776	0	0	0	3	0	0	0	0	0	0	0	3	0	0	0	0	0	0	0	0	0	0	0	0
hypothetical protein	CSUI_005777	0	0	0	3	0	0	0	0	0	0	0	1	0	0	0	0	0	0	0	0	0	0	0	2
hypothetical protein	CSUI_005806	0	0	0	3	0	0	0	0	0	0	0	1	0	0	0	0	0	0	0	0	0	0	0	2
hypothetical protein	CSUI_006114	0	0	0	3	0	0	0	0	0	0	0	3	0	0	0	0	0	0	0	0	0	0	0	0
hypothetical protein	CSUI_006258	0	0	0	3	0	0	0	0	0	0	0	3	0	0	0	0	0	0	0	0	0	0	0	0
hypothetical protein	CSUI_006326	0	0	0	3	0	0	0	0	0	0	0	3	0	0	0	0	0	0	0	0	0	0	0	0
hypothetical protein	CSUI_006345	0	0	0	3	0	0	0	0	0	0	0	2	0	0	0	0	0	0	0	0	0	0	0	1
hypothetical protein	CSUI_006460	0	0	0	3	0	0	0	0	0	0	0	3	0	0	0	0	0	0	0	0	0	0	0	0
hypothetical protein	CSUI_006461	0	0	0	3	0	0	0	0	0	0	0	0	0	0	0	0	0	0	0	0	0	0	0	3
hypothetical protein	CSUI_006468	0	0	0	3	0	0	0	0	0	0	0	2	0	0	0	0	0	0	0	0	0	0	0	1
hypothetical protein	CSUI_006476	0	0	0	3	0	0	0	0	0	0	0	1	0	0	0	0	0	0	0	0	0	0	0	2
hypothetical protein	CSUI_006542	0	0	0	3	0	0	0	0	0	0	0	0	0	0	0	0	0	0	0	0	0	0	0	3
hypothetical protein	CSUI_006543	0	0	0	3	0	0	0	0	0	0	0	1	0	0	0	0	0	0	0	0	0	0	0	2
hypothetical protein	CSUI_006544	0	0	0	3	0	0	0	0	0	0	0	0	0	0	0	0	0	0	0	0	0	0	0	3
hypothetical protein	CSUI_006613	0	0	0	3	0	0	0	0	0	0	0	0	0	1	0	0	0	0	0	0	0	0	0	2
hypothetical protein	CSUI_006667	0	0	0	3	0	0	0	0	0	0	0	0	0	3	0	0	0	0	0	0	0	0	0	0
hypothetical protein	CSUI_006680	0	0	0	3	0	0	0	0	0	0	0	2	0	0	0	0	0	0	0	0	0	0	0	1
hypothetical protein	CSUI_006728	0	0	0	3	0	0	0	0	0	0	0	2	0	0	0	0	0	0	0	0	0	0	0	1
hypothetical protein	CSUI_006729	0	0	0	3	0	0	0	0	0	0	0	1	0	0	0	0	0	0	0	0	0	0	0	2
hypothetical protein	CSUI_006764	0	0	0	3	0	0	0	0	0	0	0	2	0	0	0	0	0	0	0	0	0	0	0	1
hypothetical protein	CSUI_006774	0	0	0	3	0	0	0	0	0	0	0	2	0	0	0	0	0	0	0	0	0	0	0	1
hypothetical protein	CSUI_006956	0	0	0	3	0	0	0	0	0	0	0	3	0	0	0	0	0	0	0	0	0	0	0	0
hypothetical protein	CSUI_006957	0	0	0	3	0	0	0	0	0	0	0	0	0	0	0	0	0	0	0	0	0	0	0	3
hypothetical protein	CSUI_007001	0	0	0	3	0	0	0	0	0	0	0	2	0	0	0	0	0	0	0	0	0	0	0	1
hypothetical protein	CSUI_007004	0	0	0	3	0	0	0	0	0	0	0	2	0	0	0	0	0	0	0	0	0	0	0	1
hypothetical protein	CSUI_007096	0	0	0	3	0	0	0	0	0	0	0	0	0	1	0	0	0	0	0	0	0	0	0	2
hypothetical protein	CSUI_007125	0	0	0	3	0	0	0	0	0	0	0	0	0	0	0	0	0	0	0	0	0	0	0	3
hypothetical protein	CSUI_007142	0	0	0	3	0	0	0	0	0	0	0	1	0	0	0	0	0	0	0	0	0	0	0	2
hypothetical protein	CSUI_007186	0	0	0	3	0	0	0	0	0	0	0	0	0	0	0	0	0	0	0	0	0	0	0	3
hypothetical protein	CSUI_007222	0	0	0	3	0	0	0	0	0	0	0	1	0	0	0	0	0	0	0	0	0	0	0	2
hypothetical protein	CSUI_007290	0	0	0	3	0	0	0	0	0	0	0	3	0	0	0	0	0	0	0	0	0	0	0	0
hypothetical protein	CSUI_007291	0	0	0	3	0	0	3	0	0	0	0	0	0	0	0	0	0	0	0	0	0	0	0	0
hypothetical protein	CSUI_007376	0	0	0	3	0	0	0	0	0	0	0	0	0	0	0	0	0	0	0	0	0	0	0	3
hypothetical protein	CSUI_007435	0	0	0	3	0	0	0	0	0	0	0	2	0	0	0	0	0	0	0	0	0	0	0	1
hypothetical protein	CSUI_007727	0	0	0	3	0	0	0	0	0	0	0	2	0	0	0	0	0	0	0	0	0	0	0	1
hypothetical protein	CSUI_007751	0	0	0	3	0	0	0	0	0	0	0	0	0	0	0	0	0	0	0	0	0	0	0	3
hypothetical protein	CSUI_007784	0	0	0	3	0	0	0	0	0	0	0	3	0	0	0	0	0	0	0	0	0	0	0	0
hypothetical protein	CSUI_007785	0	0	0	3	0	0	0	0	0	0	0	0	0	0	0	0	0	0	0	0	0	0	0	3
hypothetical protein	CSUI_007982	0	0	0	3	0	0	0	0	0	0	0	0	0	0	0	0	0	0	0	0	0	0	0	3
hypothetical protein	CSUI_007983	0	0	0	3	0	0	0	0	0	0	0	0	0	0	0	0	0	0	0	0	0	0	0	3
hypothetical protein	CSUI_008013	0	0	0	3	0	0	0	0	0	0	0	3	0	0	0	0	0	0	0	0	0	0	0	0
hypothetical protein	CSUI_008017	0	0	0	3	0	0	0	0	0	0	0	3	0	0	0	0	0	0	0	0	0	0	0	0
hypothetical protein	CSUI_008050	0	0	0	3	0	0	0	0	0	0	0	2	0	0	0	0	0	0	0	0	0	0	0	1
hypothetical protein	CSUI_008051	0	0	0	3	0	0	0	0	0	0	0	2	0	0	0	0	0	0	0	0	0	0	0	1
hypothetical protein	CSUI_008052	0	0	0	3	0	0	0	0	0	0	0	2	0	1	0	0	0	0	0	0	0	0	0	0
hypothetical protein	CSUI_008153	0	0	0	3	0	0	0	0	0	0	0	1	0	0	0	0	0	0	0	0	0	0	0	2
hypothetical protein	CSUI_008311	0	0	0	3	0	0	0	0	0	0	0	1	0	0	0	0	0	0	0	0	0	0	0	2
hypothetical protein	CSUI_008381	0	0	0	3	0	0	0	0	0	0	0	1	0	0	0	0	0	0	0	0	0	0	0	2
hypothetical protein	CSUI_008382	0	0	0	3	0	0	0	0	0	0	0	1	0	0	0	0	0	0	0	0	0	0	0	2
hypothetical protein	CSUI_008611	0	0	0	3	0	0	0	0	0	0	0	1	0	0	0	0	0	0	0	0	0	0	0	2
hypothetical protein	CSUI_008824	0	0	0	3	0	0	0	0	0	0	0	0	0	0	0	0	0	0	0	0	0	0	0	3
hypothetical protein	CSUI_008825	0	0	0	3	0	0	0	0	0	0	0	2	0	0	0	0	0	0	0	0	0	0	0	1
hypothetical protein	CSUI_008900	0	0	0	3	0	0	0	0	0	0	0	2	0	0	0	0	0	0	0	0	0	0	0	1
hypothetical protein	CSUI_008917	0	0	0	3	0	0	0	0	0	0	0	3	0	0	0	0	0	0	0	0	0	0	0	0
hypothetical protein	CSUI_009033	0	0	0	3	0	0	0	0	0	0	0	0	0	1	0	0	0	0	0	0	0	0	0	2
hypothetical protein	CSUI_009074	0	0	0	3	0	0	0	0	0	0	0	1	0	0	0	0	0	0	0	0	0	0	0	2
hypothetical protein	CSUI_009305	0	0	0	3	0	0	0	0	0	0	0	0	0	0	0	0	0	0	0	0	0	0	0	3
hypothetical protein	CSUI_009395	0	0	0	3	0	0	0	0	0	0	0	3	0	0	0	0	0	0	0	0	0	0	0	0
hypothetical protein	CSUI_009396	0	0	0	3	0	0	0	0	0	0	0	0	0	0	0	0	0	0	0	0	0	0	0	3
hypothetical protein	CSUI_009420	0	0	0	3	0	0	0	0	0	0	0	0	0	0	0	0	0	0	0	0	0	0	0	3
hypothetical protein	CSUI_009425	0	0	0	3	0	0	0	0	0	0	0	2	0	0	0	0	0	0	0	0	0	0	0	1
hypothetical protein	CSUI_009457	0	0	0	3	0	0	0	0	0	0	0	1	0	0	0	0	0	0	0	0	0	0	0	2
hypothetical protein	CSUI_009483	0	0	0	3	0	0	0	0	0	0	0	3	0	0	0	0	0	0	0	0	0	0	0	0
hypothetical protein	CSUI_009515	0	0	0	3	0	0	0	0	0	0	0	3	0	0	0	0	0	0	0	0	0	0	0	0
hypothetical protein	CSUI_009613	0	0	0	3	0	0	0	0	0	0	0	1	0	0	0	0	0	0	0	0	0	0	0	2
hypothetical protein	CSUI_009616	0	0	0	3	0	0	0	0	0	0	0	3	0	0	0	0	0	0	0	0	0	0	0	0
hypothetical protein	CSUI_009758	0	0	0	3	0	0	0	0	0	0	0	3	0	0	0	0	0	0	0	0	0	0	0	0
hypothetical protein	CSUI_010222	0	0	0	3	0	0	0	0	0	0	0	2	0	0	0	0	0	0	0	0	0	0	0	1
hypothetical protein	CSUI_010250	0	0	0	3	0	0	0	0	0	0	0	0	0	0	0	0	0	0	0	0	0	0	0	3
hypothetical protein	CSUI_010308	0	0	0	3	0	0	0	0	0	0	0	3	0	0	0	0	0	0	0	0	0	0	0	0
hypothetical protein	CSUI_010335	0	0	0	3	0	0	0	0	0	0	0	1	0	0	0	0	0	0	0	0	0	0	0	2
hypothetical protein	CSUI_010373	0	0	0	3	0	0	0	0	0	0	0	3	0	0	0	0	0	0	0	0	0	0	0	0
hypothetical protein	CSUI_010531	0	0	0	3	0	0	0	0	0	0	0	0	0	0	0	0	0	0	0	0	0	0	0	3
hypothetical protein	CSUI_010532	0	0	0	3	0	0	0	0	0	0	0	3	0	0	0	0	0	0	0	0	0	0	0	0
hypothetical protein	CSUI_010536	0	0	0	3	0	0	0	0	0	0	0	2	0	1	0	0	0	0	0	0	0	0	0	0
hypothetical protein	CSUI_010597	0	0	0	3	0	0	0	0	0	0	0	3	0	0	0	0	0	0	0	0	0	0	0	0
hypothetical protein	CSUI_010598	0	0	0	3	0	0	0	0	0	0	0	1	0	2	0	0	0	0	0	0	0	0	0	0
hypothetical protein	CSUI_010646	0	0	0	3	0	0	0	0	0	0	0	3	0	0	0	0	0	0	0	0	0	0	0	0
hypothetical protein	CSUI_010836	0	0	0	3	1	0	0	0	0	0	0	2	0	0	0	0	0	0	0	0	0	0	0	0
inner membrane complex protein 24	CSUI_002278	0	0	0	3	0	0	0	0	0	0	0	0	0	2	0	0	0	0	0	0	0	0	0	1
inorganic anion sulfate permease family protein	CSUI_005154	0	0	0	3	0	0	0	0	0	0	0	3	0	0	0	0	0	0	0	0	0	0	0	0
integral membrane duf56 family protein	CSUI_010490	0	0	0	3	0	0	0	0	0	0	0	3	0	0	0	0	0	0	0	0	0	0	0	0
inward rectifier potassium channel protein	CSUI_001665	0	0	0	3	0	0	0	0	0	0	0	0	0	0	0	0	0	0	0	0	0	0	0	3
isocitrate dehydrogenase	CSUI_002100	0	0	0	3	1	0	0	0	0	0	0	0	0	1	0	0	0	0	0	0	0	0	0	1
kinesin-related protein 3a	CSUI_003282	0	0	0	3	0	0	0	0	0	0	0	1	0	1	0	0	0	0	0	0	0	0	0	1
longevity-assurance protein domain-containing protein	CSUI_001693	0	0	0	3	0	0	0	0	0	0	0	2	0	0	0	0	0	0	0	0	0	0	0	1
major ampullate spidroin	CSUI_002885	0	0	0	3	0	0	0	0	0	0	0	1	0	1	0	0	0	0	0	0	0	0	0	1
mcm2 3 5 family	CSUI_001054	0	0	0	3	0	0	0	0	0	0	0	1	0	2	0	0	0	0	0	0	0	0	0	0
mediator complex subunit med8	CSUI_001074	0	0	0	3	0	0	0	0	0	0	0	2	0	0	0	0	0	0	0	0	0	0	0	1
membrane associated protein with a signal egf domain and 7 transmembrane domains at the c-terminus	CSUI_002364	0	0	0	3	0	0	0	0	0	0	0	1	0	1	0	0	0	0	0	0	0	0	0	1
metal cation zip family protein	CSUI_005020	0	0	0	3	0	0	0	0	0	0	0	3	0	0	0	0	0	0	0	0	0	0	0	0
microneme associated	CSUI_000742	0	0	0	3	0	0	0	0	0	0	0	1	0	0	0	0	0	0	0	0	0	0	0	2
mitochondrial carrier superfamily protein	CSUI_004220	0	0	0	3	0	0	0	0	0	0	0	2	0	1	0	0	0	0	0	0	0	0	0	0
mitochondrial p5cdh	CSUI_001036	0	0	0	3	0	0	0	0	0	0	0	0	0	3	0	0	0	0	0	0	0	0	0	0
n6-adenine-specific	CSUI_008547	0	0	0	3	1	0	0	0	0	0	0	2	0	0	0	0	0	0	0	0	0	0	0	0
nadh-ubiquinone reductase complex 1 mlrq subunit	CSUI_004801	0	0	0	3	0	0	0	0	0	0	0	2	0	1	0	0	0	0	0	0	0	0	0	0
nicotinate phosphoribosyltransferase	CSUI_002760	0	0	0	3	0	0	0	0	0	0	0	0	0	0	0	0	0	0	0	0	0	0	0	3
nima-related protein kinase nima1	CSUI_004317	0	0	0	3	0	0	0	0	0	0	0	0	0	0	0	0	0	0	0	0	0	0	0	3
non-proton pumping type-ii nadh dehydrogenase i	CSUI_006257	0	0	0	3	0	0	0	0	0	0	0	0	0	0	0	0	0	0	0	0	0	0	0	3
n-terminal domain-containing protein	CSUI_005258	0	0	0	3	0	0	0	0	0	0	0	2	0	0	0	0	0	0	0	0	0	0	0	1
nuclear transport factor 2	CSUI_006616	0	0	0	3	0	0	0	0	0	0	0	2	0	0	0	0	0	0	0	0	0	0	0	1
nucleolar 25 kda protein	CSUI_004465	0	0	0	3	0	0	0	0	0	0	0	2	0	0	0	0	0	0	0	0	0	0	0	1
nucleolar protein	CSUI_001671	0	0	0	3	0	0	1	0	0	0	0	1	0	1	0	0	0	0	0	0	0	0	0	0
oocyst wall protein	CSUI_009991	0	0	0	3	0	0	0	0	0	0	0	1	0	0	0	0	0	0	0	0	0	0	0	2
pap2 family carboxy-terminal protein	CSUI_000943	0	0	0	3	0	0	0	0	0	0	0	2	0	0	0	0	0	0	0	0	0	0	0	1
pci domain-containing protein	CSUI_010333	0	0	0	3	0	0	0	0	0	0	0	1	0	1	0	0	0	0	0	0	0	0	0	1
pdi family protein	CSUI_001361	0	0	0	3	0	0	0	0	0	0	0	0	0	0	0	0	0	0	0	0	0	0	0	3
peptidase m16 inactive domain-containing protein	CSUI_002902	0	0	0	3	2	0	0	0	0	0	0	1	0	0	0	0	0	0	0	0	0	0	0	0
peptide chain release factor 1	CSUI_004158	0	0	0	3	0	0	0	0	0	0	0	2	0	0	0	0	0	0	0	0	0	0	0	1
peptidyl-prolyl cis-trans isomerase	CSUI_008490	0	0	0	3	0	0	0	0	0	0	0	1	0	0	0	0	0	0	0	0	0	0	0	2
peroxiredoxin 6	CSUI_009206	0	0	0	3	0	0	0	0	0	0	0	2	0	1	0	0	0	0	0	0	0	0	0	0
phosphatidylinositol 3- and 4-kinase	CSUI_001614	0	0	0	3	0	0	0	0	0	0	0	0	0	2	0	0	0	0	0	0	0	0	0	1
phosphatidylinositol n-acetylglucosaminyltransferase subunit	CSUI_000438	0	0	0	3	0	0	0	0	0	0	0	2	0	0	0	0	0	0	0	0	0	0	0	1
phosphoenolpyruvate carboxykinase	CSUI_003662	0	0	0	3	0	0	0	0	0	0	0	1	0	1	0	0	0	0	0	0	0	0	0	1
phosphoglycerate mutase family protein	CSUI_001690	0	0	0	3	0	0	0	0	0	0	0	1	0	1	0	0	0	0	0	0	0	0	0	1
platelet-binding protein	CSUI_000399	0	0	0	3	0	0	0	0	0	0	0	1	0	0	0	0	0	0	0	0	0	0	0	2
preprocathepsin c precursor	CSUI_000157	0	0	0	3	0	0	0	0	0	0	0	1	0	1	0	0	0	0	0	0	0	0	0	1
prohibitin family protein	CSUI_002034	0	0	0	3	0	0	0	0	0	0	0	0	0	1	0	0	0	0	0	0	0	0	0	2
proline rich	CSUI_002924	0	0	0	3	0	0	1	0	0	0	0	1	0	0	0	0	0	0	0	0	0	0	0	1
protein fam221a isoform x1	CSUI_003475	0	0	0	3	0	0	1	0	0	0	0	2	0	0	0	0	0	0	0	0	0	0	0	0
protein kinase (incomplete catalytic triad)	CSUI_008666	0	0	0	3	0	0	0	0	0	0	0	1	0	1	0	0	0	0	0	0	0	0	0	1
protein phosphatase-beta	CSUI_006172	0	0	0	3	0	0	0	0	0	0	0	1	0	1	0	0	0	0	0	0	0	0	0	1
pyridine nucleotide-disulfide oxidoreductase domain-containing protein	CSUI_004157	0	0	0	3	0	0	0	0	0	0	0	2	0	0	0	0	0	0	0	0	0	0	0	1
pyruvate dehydrogenase complex subunit pdh-e3ii	CSUI_006072	0	0	0	3	0	0	0	0	0	0	0	0	0	3	0	0	0	0	0	0	0	0	0	0
pyruvate phosphate pep pyruvate binding domain-containing protein	CSUI_001620	0	0	0	3	0	0	0	0	0	0	0	1	0	2	0	0	0	0	0	0	0	0	0	0
ran-interacting mog1 protein	CSUI_000799	0	0	0	3	0	0	0	0	0	0	0	1	0	2	0	0	0	0	0	0	0	0	0	0
red family protein	CSUI_002884	0	0	0	3	0	0	1	0	0	0	0	1	0	1	0	0	0	0	0	0	0	0	0	0
retroelement	CSUI_006670	0	0	0	3	0	0	0	0	0	0	0	2	0	0	0	0	0	0	0	0	0	0	0	1
rhomboid protease rom1	CSUI_002694	0	0	0	3	0	0	0	0	0	0	0	2	0	0	0	0	0	0	0	0	0	0	0	1
rhoptry kinase family protein rop27	CSUI_000345	0	0	0	3	0	0	0	0	0	0	0	0	0	3	0	0	0	0	0	0	0	0	0	0
rhoptry protein	CSUI_000805	0	0	0	3	0	0	0	0	0	0	0	2	0	0	0	0	0	0	0	0	0	0	0	1
rhoptry protein 5b	CSUI_001581	0	0	0	3	0	0	0	0	0	0	0	3	0	0	0	0	0	0	0	0	0	0	0	0
ribonuclease hii	CSUI_001723	0	0	0	3	0	0	0	0	0	0	0	1	0	0	0	0	0	0	0	0	0	0	0	2
ribosomal protein l13	CSUI_004541	0	0	0	3	1	0	0	0	0	0	0	0	0	0	0	0	0	0	0	0	0	0	0	2
ribosomal protein rpl23a	CSUI_003522	0	0	0	3	0	0	0	0	0	0	0	2	0	0	0	0	0	0	0	0	0	0	0	1
ribosomal rna large subunit methyltransferase	CSUI_000504	0	0	0	3	0	0	0	0	0	0	0	0	0	2	0	0	0	0	0	0	0	0	0	1
ribosome recycling factor protein	CSUI_003932	0	0	0	3	0	0	0	0	0	0	0	2	0	1	0	0	0	0	0	0	0	0	0	0
rna methyltransferase	CSUI_000471	0	0	0	3	2	0	0	0	0	0	0	0	0	0	0	0	0	0	0	0	0	0	0	1
rna recognition motif-containing protein	CSUI_009858	0	0	0	3	1	0	0	0	0	0	0	0	0	2	0	0	0	0	0	0	0	0	0	0
rna-binding protein	CSUI_003086	0	0	0	3	0	0	0	0	0	0	0	2	0	1	0	0	0	0	0	0	0	0	0	0
rna-binding protein	CSUI_003087	0	0	0	3	0	0	0	0	0	0	0	1	0	2	0	0	0	0	0	0	0	0	0	0
rna-directed dna polymerase	CSUI_007434	0	0	0	3	0	0	0	0	0	0	0	2	0	0	0	0	0	0	0	0	0	0	0	1
rna-directed dna polymerase	CSUI_007634	0	0	0	3	0	0	0	0	0	0	0	3	0	0	0	0	0	0	0	0	0	0	0	0
sag-related sequence protein srs59b	CSUI_002643	0	0	0	3	0	0	2	0	0	0	0	1	0	0	0	0	0	0	0	0	0	0	0	0
sag-related sequence srs11	CSUI_007387	0	0	0	3	0	0	0	0	0	0	0	1	0	0	0	0	0	0	0	0	0	0	0	2
sag-related sequence srs11	CSUI_009633	0	0	0	3	0	0	0	0	0	0	0	2	0	0	0	0	0	0	0	0	0	0	0	1
sag-related sequence srs53c	CSUI_007479	0	0	0	3	0	0	0	0	0	0	0	3	0	0	0	0	0	0	0	0	0	0	0	0
sag-related sequence srs53c	CSUI_007676	0	0	0	3	0	0	0	0	0	0	0	3	0	0	0	0	0	0	0	0	0	0	0	0
sco1 protein	CSUI_000107	0	0	0	3	0	0	0	0	0	0	0	2	0	1	0	0	0	0	0	0	0	0	0	0
sequence orphan	CSUI_001703	0	0	0	3	0	0	0	0	0	0	0	1	0	0	0	0	0	0	0	0	0	0	0	2
serine protease	CSUI_006231	0	0	0	3	0	0	0	0	0	0	0	0	0	0	0	0	0	0	0	0	0	0	0	3
small nuclear ribonucleoprotein	CSUI_010599	0	0	0	3	0	0	0	0	0	0	0	1	0	0	0	0	0	0	0	0	0	0	0	2
snare domain-containing protein	CSUI_002576	0	0	0	3	0	0	0	0	0	0	0	3	0	0	0	0	0	0	0	0	0	0	0	0
splicing factor u2af protein	CSUI_003136	0	0	0	3	0	0	0	0	0	0	0	1	0	1	0	0	0	0	0	0	0	0	0	1
spry domain-containing protein 7-like	CSUI_008298	0	0	0	3	0	0	0	0	0	0	0	1	0	0	0	0	0	0	0	0	0	0	0	2
srp72 rna-binding domain-containing protein	CSUI_009842	0	0	0	3	1	0	0	0	0	0	0	1	0	1	0	0	0	0	0	0	0	0	0	0
srs domain-containing protein	CSUI_002409	0	0	0	3	0	0	0	0	0	0	0	1	0	0	0	0	0	0	0	0	0	0	0	2
srs domain-containing protein	CSUI_009055	0	0	0	3	0	0	0	0	0	0	0	3	0	0	0	0	0	0	0	0	0	0	0	0
start domain protein	CSUI_000344	0	0	0	3	0	0	0	0	0	0	0	0	0	0	0	0	0	0	0	0	0	0	0	3
subunit of proteaseome activator	CSUI_007187	0	0	0	3	0	0	0	0	0	0	0	0	0	0	0	0	0	0	0	0	0	0	0	3
succinyl- -synthetase alpha scsa	CSUI_002305	0	0	0	3	0	0	0	0	0	0	0	0	0	0	0	0	0	0	0	0	0	0	0	3
surface antigen	CSUI_003814	0	0	0	3	0	0	0	0	0	0	0	2	0	0	0	0	0	0	0	0	0	0	0	1
tetratricopeptide repeat-containing protein	CSUI_001958	0	0	0	3	1	0	0	0	0	0	0	1	0	1	0	0	0	0	0	0	0	0	0	0
tetratricopeptide repeat-containing protein	CSUI_003170	0	0	0	3	0	0	0	0	0	0	0	0	0	0	0	0	0	0	0	0	0	0	0	3
tetratricopeptide repeat-containing protein	CSUI_003738	0	0	0	3	0	0	0	0	0	0	0	3	0	0	0	0	0	0	0	0	0	0	0	0
tetratricopeptide repeat-containing protein	CSUI_004010	0	0	0	3	0	0	0	0	0	0	0	0	0	0	0	0	0	0	0	0	0	0	0	3
tetratricopeptide repeat-containing protein	CSUI_006325	0	0	0	3	0	0	0	0	0	0	0	0	0	0	0	0	0	0	0	0	0	0	0	3
thrombospondin type 1 domain-containing protein	CSUI_008901	0	0	0	3	0	0	1	0	0	0	0	0	0	0	0	0	0	0	0	0	0	0	0	2
toxoplasma gondii family d protein	CSUI_004489	0	0	0	3	0	0	0	0	0	0	0	1	0	0	0	0	0	0	0	0	0	0	0	2
toxoplasma gondii family d protein	CSUI_005484	0	0	0	3	0	0	0	0	0	0	0	3	0	0	0	0	0	0	0	0	0	0	0	0
transcription elongation factor	CSUI_003135	0	0	0	3	0	0	0	0	0	0	0	2	0	1	0	0	0	0	0	0	0	0	0	0
transcription elongation factor spt4	CSUI_002079	0	0	0	3	0	0	0	0	0	0	0	3	0	0	0	0	0	0	0	0	0	0	0	0
translin family protein	CSUI_002940	0	0	0	3	0	0	0	0	0	0	0	0	0	0	0	0	0	0	0	0	0	0	0	3
transmembrane protein	CSUI_000288	0	0	0	3	0	0	0	0	0	0	0	0	0	0	0	0	0	0	0	0	0	0	0	3
transmembrane protein	CSUI_001770	0	0	0	3	0	0	0	0	0	0	0	1	0	0	0	0	0	0	0	0	0	0	0	2
transmembrane protein	CSUI_001981	0	0	0	3	0	0	0	0	0	0	0	3	0	0	0	0	0	0	0	0	0	0	0	0
transmembrane protein	CSUI_002088	0	0	0	3	0	0	0	0	0	0	0	0	0	0	0	0	0	0	0	0	0	0	0	3
transmembrane protein	CSUI_002193	0	0	0	3	1	0	0	0	0	0	0	1	0	0	0	0	0	0	0	0	0	0	0	1
transmembrane protein	CSUI_002423	0	0	0	3	0	0	0	0	0	0	0	3	0	0	0	0	0	0	0	0	0	0	0	0
transmembrane protein	CSUI_002482	0	0	0	3	2	0	0	0	0	0	0	0	0	0	0	0	0	0	0	0	0	0	0	1
transmembrane protein	CSUI_003139	0	0	0	3	0	0	0	0	0	0	0	2	0	1	0	0	0	0	0	0	0	0	0	0
transmembrane protein	CSUI_003248	0	0	0	3	0	0	0	0	0	0	0	1	0	1	0	0	0	0	0	0	0	0	0	1
transmembrane protein	CSUI_003360	0	0	0	3	0	0	0	0	0	0	0	2	0	0	0	0	0	0	0	0	0	0	0	1
transmembrane protein	CSUI_003618	0	0	0	3	0	0	0	0	0	0	0	1	0	0	0	0	0	0	0	0	0	0	0	2
transmembrane protein	CSUI_003716	0	0	0	3	0	0	1	0	0	0	0	0	0	0	0	0	0	0	0	0	0	0	0	2
transmembrane protein	CSUI_003771	0	0	0	3	0	0	0	0	0	0	0	2	0	0	0	0	0	0	0	0	0	0	0	1
transmembrane protein	CSUI_004159	0	0	0	3	1	0	0	0	0	0	0	0	0	0	0	0	0	0	0	0	0	0	0	2
transmembrane protein	CSUI_005024	0	0	0	3	0	0	0	0	0	0	0	3	0	0	0	0	0	0	0	0	0	0	0	0
transmembrane protein	CSUI_007095	0	0	0	3	0	0	0	0	0	0	0	0	0	2	0	0	0	0	0	0	0	0	0	1
transmembrane protein	CSUI_007216	0	0	0	3	0	0	0	0	0	0	0	2	0	0	0	0	0	0	0	0	0	0	0	1
transmembrane protein	CSUI_007466	0	0	0	3	1	0	1	0	0	0	0	1	0	0	0	0	0	0	0	0	0	0	0	0
transmembrane protein	CSUI_007546	0	0	0	3	0	0	0	0	0	0	0	3	0	0	0	0	0	0	0	0	0	0	0	0
transmembrane protein	CSUI_008826	0	0	0	3	0	0	2	0	0	0	0	1	0	0	0	0	0	0	0	0	0	0	0	0
transmembrane protein	CSUI_009102	0	0	0	3	1	0	0	0	0	0	0	1	0	1	0	0	0	0	0	0	0	0	0	0
transmembrane protein	CSUI_010005	0	0	0	3	0	0	0	0	0	0	0	2	0	0	0	0	0	0	0	0	0	0	0	1
transporter permease protein	CSUI_001178	0	0	0	3	0	0	0	0	0	0	0	0	0	0	0	0	0	0	0	0	0	0	0	3
transposon tf2-1	CSUI_010512	0	0	0	3	0	0	0	0	0	0	0	0	0	0	0	0	0	0	0	0	0	0	0	3
transposon ty3-g gag-pol polyprotein	CSUI_007635	0	0	0	3	0	0	0	0	0	0	0	3	0	0	0	0	0	0	0	0	0	0	0	0
trna (uracil-5-)-methyltransferase	CSUI_009889	0	0	0	3	3	0	0	0	0	0	0	0	0	0	0	0	0	0	0	0	0	0	0	0
trna pseudouridine synthase b	CSUI_011052	0	0	0	3	0	0	0	0	0	0	0	0	0	0	0	0	0	0	0	0	0	0	0	3
tyrosine kinase-like	CSUI_004377	0	0	0	3	0	0	0	0	0	0	0	0	0	0	0	0	0	0	0	0	0	0	0	3
tyrosine kinase-like protein	CSUI_003696	0	0	0	3	0	0	0	0	0	0	0	1	0	0	0	0	0	0	0	0	0	0	0	2
ubiquitin carboxyl-terminal hydrolase	CSUI_000556	0	0	0	3	1	0	0	0	0	0	0	1	0	0	0	0	0	0	0	0	0	0	0	1
ubiquitin carboxyl-terminal hydrolase	CSUI_008237	0	0	0	3	0	0	1	0	0	0	0	1	0	0	0	0	0	0	0	0	0	0	0	1
ubiquitin-conjugating enzyme subfamily protein	CSUI_010334	0	0	0	3	0	0	0	0	0	0	0	0	0	1	0	0	0	0	0	0	0	0	0	2
udp-n-acetyl-d-galactosamine:polypeptide n-acetylgalactosaminyltransferase t1	CSUI_001303	0	0	0	3	0	0	0	0	0	0	0	0	0	1	0	0	0	0	0	0	0	0	0	2
wd g-beta repeat-containing protein	CSUI_000362	0	0	0	3	0	0	0	0	0	0	0	1	0	0	0	0	0	0	0	0	0	0	0	2
wd g-beta repeat-containing protein	CSUI_009614	0	0	0	3	0	0	0	0	0	0	0	2	0	1	0	0	0	0	0	0	0	0	0	0
zinc c3hc4 type (ring finger) domain-containing protein	CSUI_009932	0	0	0	3	0	0	0	0	0	0	0	1	0	2	0	0	0	0	0	0	0	0	0	0
zinc c3hc4 type (ring finger) protein	CSUI_001275	0	0	0	3	0	0	0	0	0	0	0	1	0	1	0	0	0	0	0	0	0	0	0	1
zinc finger (c3hc4 type ring finger)	CSUI_009283	0	0	0	3	0	0	0	0	0	0	0	0	0	0	0	0	0	0	0	0	0	0	0	3
zinc finger ccch domain-containing protein 69-like isoform x1	CSUI_007830	0	0	0	3	0	0	0	0	0	0	0	1	0	2	0	0	0	0	0	0	0	0	0	0
zinc finger in n-recognin protein	CSUI_003482	0	0	0	3	0	0	0	0	0	0	0	1	0	1	0	0	0	0	0	0	0	0	0	1
zinc mynd-type containing 12 family protein	CSUI_001258	0	0	0	3	0	0	0	0	0	0	0	3	0	0	0	0	0	0	0	0	0	0	0	0
zn-finger in ubiquitin-hydrolases domain-containing protein	CSUI_010475	0	0	0	3	1	0	0	0	0	0	0	2	0	0	0	0	0	0	0	0	0	0	0	0
14 kda phosphohistidine	CSUI_009990	0	0	0	2	1	0	0	0	0	0	0	1	0	0	0	0	0	0	0	0	0	0	0	0
14-3-3 domain	CSUI_007418	0	0	0	2	0	0	0	0	0	0	0	2	0	0	0	0	0	0	0	0	0	0	0	0
26s protease regulatory subunit 6b	CSUI_003196	0	0	0	2	0	0	0	0	0	0	0	2	0	0	0	0	0	0	0	0	0	0	0	0
26s proteasome regulatory subunit	CSUI_008070	0	0	0	2	0	0	0	0	0	0	0	1	0	1	0	0	0	0	0	0	0	0	0	0
2-c-methyl-d-erythritol 4-phosphate cytidylyltransferase	CSUI_011278	0	0	0	2	0	0	0	0	0	0	0	2	0	0	0	0	0	0	0	0	0	0	0	0
2og-fe oxygenase family protein	CSUI_004374	0	0	0	2	0	0	1	0	0	0	0	1	0	0	0	0	0	0	0	0	0	0	0	0
3 5 -cyclic nucleotide phosphodiesterase domain-containing protein	CSUI_000953	0	0	0	2	0	0	2	0	0	0	0	0	0	0	0	0	0	0	0	0	0	0	0	0
3 5 -cyclic nucleotide phosphodiesterase domain-containing protein	CSUI_008258	0	0	0	2	0	0	0	0	0	0	0	0	0	0	0	0	0	0	0	0	0	0	0	2
3 exoribonuclease domain 1 domain-containing protein	CSUI_001805	0	0	0	2	0	0	0	0	0	0	0	0	0	0	0	0	0	0	0	0	0	0	0	2
30s ribosomal protein s16	CSUI_010098	0	0	0	2	0	0	0	0	0	0	0	0	0	0	0	0	0	0	0	0	0	0	0	2
3-ketodihydrosphingosine reductase related	CSUI_004686	0	0	0	2	0	0	0	0	0	0	0	1	0	0	0	0	0	0	0	0	0	0	0	1
3-methyl-2-oxobutanoate hydroxymethyltransferase	CSUI_009636	0	0	0	2	1	0	0	0	0	0	0	0	0	1	0	0	0	0	0	0	0	0	0	0
4-hydroxy-3-methylbut-2-en-1-yl diphosphate synthase	CSUI_008269	0	0	0	2	1	0	0	0	0	0	0	1	0	0	0	0	0	0	0	0	0	0	0	0
60s acidic ribosomal protein	CSUI_001950	0	0	0	2	0	0	0	0	0	0	0	2	0	0	0	0	0	0	0	0	0	0	0	0
60s ribosomal protein l18	CSUI_008929	0	0	0	2	0	0	0	0	0	0	0	0	0	1	0	0	0	0	0	0	0	0	0	1
8-amino-7-oxononanoate synthase	CSUI_001621	0	0	0	2	1	0	0	0	0	0	0	1	0	0	0	0	0	0	0	0	0	0	0	0
8-oxoguanine dna n-terminal domain-containing protein	CSUI_005220	0	0	0	2	2	0	0	0	0	0	0	0	0	0	0	0	0	0	0	0	0	0	0	0
aaa family protein	CSUI_001342	0	0	0	2	0	0	0	0	0	0	0	1	0	0	0	0	0	0	0	0	0	0	0	1
aaa family protein	CSUI_005373	0	0	0	2	0	0	0	0	0	0	0	0	0	2	0	0	0	0	0	0	0	0	0	0
abc1 protein	CSUI_001111	0	0	0	2	0	0	0	0	0	0	0	1	0	1	0	0	0	0	0	0	0	0	0	0
acetyl- acetyltransferase	CSUI_000968	0	0	0	2	0	0	0	0	0	0	0	1	0	0	0	0	0	0	0	0	0	0	0	1
acid phosphatase	CSUI_001490	0	0	0	2	0	0	1	0	0	0	0	0	0	1	0	0	0	0	0	0	0	0	0	0
actin-like family protein	CSUI_008101	0	0	0	2	0	0	0	0	0	0	0	1	0	1	0	0	0	0	0	0	0	0	0	0
actin-like protein alp7	CSUI_011069	0	0	0	2	0	0	0	0	0	0	0	2	0	0	0	0	0	0	0	0	0	0	0	0
ada2-a transcriptional co-activator saga component	CSUI_005098	0	0	0	2	0	0	0	0	0	0	0	0	0	1	0	0	0	0	0	0	0	0	0	1
adaptin ear-binding coat-associated protein 2 (necap-2) isoform 2 family protein	CSUI_003057	0	0	0	2	0	0	0	0	0	0	0	0	0	1	0	0	0	0	0	0	0	0	0	1
adaptor complexes medium subunit family protein	CSUI_007419	0	0	0	2	1	0	0	0	0	0	0	0	0	1	0	0	0	0	0	0	0	0	0	0
adenine nucleotide	CSUI_007005	0	0	0	2	0	0	0	0	0	0	0	2	0	0	0	0	0	0	0	0	0	0	0	0
adenosine amp deaminase domain-containing protein	CSUI_000279	0	0	0	2	0	0	0	0	0	0	0	2	0	0	0	0	0	0	0	0	0	0	0	0
adenylate and guanylate cyclase catalytic domain-containing protein	CSUI_004452	0	0	0	2	0	0	0	0	0	0	0	2	0	0	0	0	0	0	0	0	0	0	0	0
adenylate kinase superfamily protein	CSUI_007351	0	0	0	2	0	0	0	0	0	0	0	1	0	0	0	0	0	0	0	0	0	0	0	1
adrenodoxin-type ferredoxin	CSUI_002755	0	0	0	2	0	0	0	0	0	0	0	2	0	0	0	0	0	0	0	0	0	0	0	0
agc kinase	CSUI_003477	0	0	0	2	0	0	0	0	0	0	0	2	0	0	0	0	0	0	0	0	0	0	0	0
alba 2	CSUI_009365	0	0	0	2	0	0	0	0	0	0	0	1	0	0	0	0	0	0	0	0	0	0	0	1
alpha beta-hydrolase	CSUI_008108	0	0	0	2	0	0	0	0	0	0	0	0	0	1	0	0	0	0	0	0	0	0	0	1
alpha-1 type ii collagen	CSUI_002045	0	0	0	2	0	0	0	0	0	0	0	0	0	0	0	0	0	0	0	0	0	0	0	2
alveolin domain containing intermediate filament imc10	CSUI_001537	0	0	0	2	0	0	1	0	0	0	0	0	0	0	0	0	0	0	0	0	0	0	0	1
alveolin domain containing intermediate filament imc13	CSUI_001175	0	0	0	2	0	0	0	0	0	0	0	0	0	1	0	0	0	0	0	0	0	0	0	1
alveolin domain containing intermediate filament imc7	CSUI_000999	0	0	0	2	0	0	0	0	0	0	0	0	0	1	0	0	0	0	0	0	0	0	0	1
alveolin domain containing intermediate filament imc7	CSUI_010652	0	0	0	2	1	0	0	0	0	0	0	0	0	0	0	0	0	0	0	0	0	0	0	1
amine-terminal region of a tm vesicle-mediated sorter	CSUI_002238	0	0	0	2	1	0	0	0	0	0	0	0	0	1	0	0	0	0	0	0	0	0	0	0
aminopeptidase	CSUI_004037	0	0	0	2	0	0	0	0	0	0	0	2	0	0	0	0	0	0	0	0	0	0	0	0
amp-binding enzyme	CSUI_000952	0	0	0	2	0	0	0	0	0	0	0	1	0	1	0	0	0	0	0	0	0	0	0	0
ankyrin repeat-containing	CSUI_004314	0	0	0	2	0	0	0	0	0	0	0	2	0	0	0	0	0	0	0	0	0	0	0	0
ankyrin repeat-containing protein	CSUI_005542	0	0	0	2	0	0	0	0	0	0	0	0	0	0	0	0	0	0	0	0	0	0	0	2
anti-silencing asf1 family protein	CSUI_008511	0	0	0	2	0	0	0	0	0	0	0	1	0	1	0	0	0	0	0	0	0	0	0	0
ap-1 complex subunit sigma-2	CSUI_004669	0	0	0	2	0	0	0	0	0	0	0	1	0	0	0	0	0	0	0	0	0	0	0	1
ap2 domain transcription factor ap2iii-4	CSUI_004230	0	0	0	2	0	0	0	0	0	0	0	1	0	0	0	0	0	0	0	0	0	0	0	1
ap2 domain transcription factor ap2ix-4	CSUI_002506	0	0	0	2	0	0	0	0	0	0	0	1	0	0	0	0	0	0	0	0	0	0	0	1
ap2 domain transcription factor ap2viii-5	CSUI_000083	0	0	0	2	0	0	1	0	0	0	0	0	0	0	0	0	0	0	0	0	0	0	0	1
ap2 domain transcription factor ap2x-2	CSUI_004602	0	0	0	2	1	0	0	0	0	0	0	0	0	1	0	0	0	0	0	0	0	0	0	0
ap2 domain transcription factor ap2x-5	CSUI_001472	0	0	0	2	0	0	0	0	0	0	0	0	0	2	0	0	0	0	0	0	0	0	0	0
ap2 domain transcription factor ap2xii-1	CSUI_000869	0	0	0	2	0	0	1	0	0	0	0	0	0	0	0	0	0	0	0	0	0	0	0	1
ap2 domain transcription factor apviib-1 ada2-b	CSUI_008268	0	0	0	2	1	0	0	0	0	0	0	1	0	0	0	0	0	0	0	0	0	0	0	0
apical membrane antigen 1 domain-containing protein	CSUI_001098	0	0	0	2	0	0	0	0	0	0	0	0	0	1	0	0	0	0	0	0	0	0	0	1
apical membrane antigen 1 protein	CSUI_006388	0	0	0	2	0	0	0	0	0	0	0	0	0	2	0	0	0	0	0	0	0	0	0	0
apicomplexan specific related	CSUI_004423	0	0	0	2	0	0	0	0	0	0	0	1	0	1	0	0	0	0	0	0	0	0	0	0
apicoplast import protein	CSUI_009090	0	0	0	2	1	0	0	0	0	0	0	1	0	0	0	0	0	0	0	0	0	0	0	0
arf1-directed gtpase-activating	CSUI_006358	0	0	0	2	0	0	0	0	0	0	0	2	0	0	0	0	0	0	0	0	0	0	0	0
arginyl-trna synthetase	CSUI_001296	0	0	0	2	0	0	0	0	0	0	0	0	0	2	0	0	0	0	0	0	0	0	0	0
armadillo interacting protein	CSUI_009488	0	0	0	2	0	0	0	0	0	0	0	2	0	0	0	0	0	0	0	0	0	0	0	0
asparagine synthetase	CSUI_000036	0	0	0	2	0	0	0	0	0	0	0	2	0	0	0	0	0	0	0	0	0	0	0	0
asparagine synthetase	CSUI_006263	0	0	0	2	0	0	0	0	0	0	0	1	0	0	0	0	0	0	0	0	0	0	0	1
aspartate kinase	CSUI_007493	0	0	0	2	0	0	0	0	0	0	0	2	0	0	0	0	0	0	0	0	0	0	0	0
aspartate-semialdehyde dehydrogenase	CSUI_002776	0	0	0	2	0	0	0	0	0	0	0	2	0	0	0	0	0	0	0	0	0	0	0	0
at hook motif protein	CSUI_009896	0	0	0	2	0	0	0	0	0	0	0	0	0	1	0	0	0	0	0	0	0	0	0	1
at hook motif-containing	CSUI_004281	0	0	0	2	0	0	1	0	0	0	0	0	0	0	0	0	0	0	0	0	0	0	0	1
atp binding	CSUI_002448	0	0	0	2	0	0	0	0	0	0	0	2	0	0	0	0	0	0	0	0	0	0	0	0
atpase histidine kinase dna gyrase b hsp90 domain-containing protein	CSUI_005256	0	0	0	2	0	0	0	0	0	0	0	2	0	0	0	0	0	0	0	0	0	0	0	0
atp-binding cassette g family transporter abcg107	CSUI_002285	0	0	0	2	0	0	0	0	0	0	0	0	0	1	0	0	0	0	0	0	0	0	0	1
atp-binding cassette g family transporter abcg77	CSUI_000978	0	0	0	2	1	0	0	0	0	0	0	1	0	0	0	0	0	0	0	0	0	0	0	0
atp-dependent metallopeptidase subfamily protein	CSUI_008928	0	0	0	2	0	0	1	0	0	0	0	1	0	0	0	0	0	0	0	0	0	0	0	0
atp-dependent rna	CSUI_006332	0	0	0	2	0	0	0	0	0	0	0	0	0	1	0	0	0	0	0	0	0	0	0	1
aurora kinase	CSUI_000656	0	0	0	2	0	0	0	0	0	0	0	0	0	1	0	0	0	0	0	0	0	0	0	1
b-box zinc finger domain-containing protein	CSUI_009240	0	0	0	2	0	0	0	0	0	0	0	0	0	1	0	0	0	0	0	0	0	0	0	1
beta-tubulin cofactor d	CSUI_005537	0	0	0	2	0	0	0	0	0	0	0	0	0	0	0	0	0	0	0	0	0	0	0	2
bicoid-interacting protein bin3	CSUI_000084	0	0	0	2	1	0	0	0	0	0	0	0	0	0	0	0	0	0	0	0	0	0	0	1
brf1p family coiled coil protein	CSUI_004960	0	0	0	2	0	0	0	0	0	0	0	0	0	0	0	0	0	0	0	0	0	0	0	2
bt1 family protein	CSUI_005374	0	0	0	2	0	0	0	0	0	0	0	1	0	0	0	0	0	0	0	0	0	0	0	1
c protein immunoglobulin-a-binding beta antigen	CSUI_001195	0	0	0	2	0	0	0	0	0	0	0	1	0	0	0	0	0	0	0	0	0	0	0	1
c5orf44-like protein	CSUI_005208	0	0	0	2	0	0	0	0	0	0	0	0	0	1	0	0	0	0	0	0	0	0	0	1
caax protease self-immunity protein	CSUI_001287	0	0	0	2	0	0	0	0	0	0	0	0	0	0	0	0	0	0	0	0	0	0	0	2
calcium binding egf domain-containing protein	CSUI_007210	0	0	0	2	0	0	0	0	0	0	0	0	0	1	0	0	0	0	0	0	0	0	0	1
calcium-dependent protein	CSUI_006812	0	0	0	2	0	0	0	0	0	0	0	2	0	0	0	0	0	0	0	0	0	0	0	0
calcium-dependent protein kinase cdpk5	CSUI_001668	0	0	0	2	0	0	0	0	0	0	0	0	0	1	0	0	0	0	0	0	0	0	0	1
calcium-translocating p-type pmca-type protein	CSUI_003310	0	0	0	2	0	0	0	0	0	0	0	0	0	0	0	0	0	0	0	0	0	0	0	2
calmodulin	CSUI_002265	0	0	0	2	0	0	1	0	0	0	0	0	0	0	0	0	0	0	0	0	0	0	0	1
calmodulin	CSUI_003869	0	0	0	2	0	0	0	0	0	0	0	2	0	0	0	0	0	0	0	0	0	0	0	0
cam cdpk family	CSUI_003221	0	0	0	2	1	0	0	0	0	0	0	0	0	0	0	0	0	0	0	0	0	0	0	1
cam snf1 family	CSUI_003188	0	0	0	2	0	0	1	0	0	0	0	0	0	0	0	0	0	0	0	0	0	0	0	1
camp-dependent protein kinase regulatory	CSUI_000865	0	0	0	2	0	0	0	0	0	0	0	0	0	2	0	0	0	0	0	0	0	0	0	0
camp-dependent protein kinase regulatory subunit	CSUI_001769	0	0	0	2	0	0	0	0	0	0	0	0	0	0	0	0	0	0	0	0	0	0	0	2
carbamoylphosphate synthetase	CSUI_002733	0	0	0	2	0	0	0	0	0	0	0	0	0	2	0	0	0	0	0	0	0	0	0	0
carbonate eukaryotic-type domain-containing protein	CSUI_003594	0	0	0	2	0	0	0	0	0	0	0	1	0	0	0	0	0	0	0	0	0	0	0	1
carboxy-terminal domain cyclin	CSUI_002412	0	0	0	2	0	0	0	0	0	0	0	2	0	0	0	0	0	0	0	0	0	0	0	0
carrier superfamily protein	CSUI_001344	0	0	0	2	0	0	0	0	0	0	0	1	0	0	0	0	0	0	0	0	0	0	0	1
ccr4-not complex not1 protein	CSUI_001570	0	0	0	2	2	0	0	0	0	0	0	0	0	0	0	0	0	0	0	0	0	0	0	0
cdk-activating kinase assembly	CSUI_004053	0	0	0	2	0	0	0	0	0	0	0	0	0	0	0	0	0	0	0	0	0	0	0	2
cell-cycle-associated protein kinase	CSUI_009755	0	0	0	2	0	0	0	0	0	0	0	0	0	0	0	0	0	0	0	0	0	0	0	2
centrin family protein	CSUI_009814	0	0	0	2	0	0	0	0	0	0	0	1	0	0	0	0	0	0	0	0	0	0	0	1
chaperonin	CSUI_000029	0	0	0	2	0	0	0	0	0	0	0	0	0	0	0	0	0	0	0	0	0	0	0	2
chloroquine resistance marker related	CSUI_000343	0	0	0	2	0	0	0	0	0	0	0	1	0	1	0	0	0	0	0	0	0	0	0	0
cholinephosphate cytidylyltransferase	CSUI_001073	0	0	0	2	0	0	0	0	0	0	0	0	0	1	0	0	0	0	0	0	0	0	0	1
chromodomain helicase dna binding protein chd1 swi2 snf2	CSUI_002706	0	0	0	2	0	0	0	0	0	0	0	0	0	0	0	0	0	0	0	0	0	0	0	2
chromosome condensation regulator related	CSUI_002685	0	0	0	2	0	0	0	0	0	0	0	1	0	0	0	0	0	0	0	0	0	0	0	1
chy zinc finger domain-containing protein	CSUI_000629	0	0	0	2	0	0	0	0	0	0	0	0	0	0	0	0	0	0	0	0	0	0	0	2
class v superfamily protein	CSUI_001099	0	0	0	2	0	0	0	0	0	0	0	1	0	1	0	0	0	0	0	0	0	0	0	0
coatomer protein gamma sub-unit	CSUI_007503	0	0	0	2	0	0	0	0	0	0	0	0	0	0	0	0	0	0	0	0	0	0	0	2
coiled-coil domain containing related	CSUI_007502	0	0	0	2	0	0	0	0	0	0	0	0	0	2	0	0	0	0	0	0	0	0	0	0
cral trio domain-containing protein	CSUI_002549	0	0	0	2	0	0	0	0	0	0	0	0	0	2	0	0	0	0	0	0	0	0	0	0
ctr copper transporter family protein	CSUI_003985	0	0	0	2	0	0	0	0	0	0	0	1	0	1	0	0	0	0	0	0	0	0	0	0
cullin family protein	CSUI_004490	0	0	0	2	1	0	0	0	0	0	0	1	0	0	0	0	0	0	0	0	0	0	0	0
cyclophilin precursor	CSUI_000277	0	0	0	2	0	0	0	0	0	0	0	1	0	0	0	0	0	0	0	0	0	0	0	1
cytochrome b5 family heme steroid binding domain-containing protein	CSUI_010970	0	0	0	2	0	0	0	0	0	0	0	0	0	0	0	0	0	0	0	0	0	0	0	2
cytochrome c oxidase subunit	CSUI_001586	0	0	0	2	0	0	0	0	0	0	0	2	0	0	0	0	0	0	0	0	0	0	0	0
cytokine induced apoptosis inhibitor 1 family protein	CSUI_001076	0	0	0	2	0	0	1	0	0	0	0	1	0	0	0	0	0	0	0	0	0	0	0	0
dead (asp-glu-ala-asp) box polypeptide 17	CSUI_009669	0	0	0	2	0	0	1	0	0	0	0	0	0	1	0	0	0	0	0	0	0	0	0	0
dead deah box helicase	CSUI_010273	0	0	0	2	0	0	0	0	0	0	0	0	0	2	0	0	0	0	0	0	0	0	0	0
dead deah box helicase domain-containing protein	CSUI_003302	0	0	0	2	0	0	0	0	0	0	0	2	0	0	0	0	0	0	0	0	0	0	0	0
dead deah box helicase domain-containing protein	CSUI_004671	0	0	0	2	0	0	1	0	0	0	0	0	0	1	0	0	0	0	0	0	0	0	0	0
dead deah box helicase domain-containing protein	CSUI_006607	0	0	0	2	0	0	0	0	0	0	0	0	0	2	0	0	0	0	0	0	0	0	0	0
dead deah box helicase domain-containing protein	CSUI_008431	0	0	0	2	0	0	0	0	0	0	0	0	0	0	0	0	0	0	0	0	0	0	0	2
dense granule protein gra12	CSUI_001320	0	0	0	2	0	0	0	0	0	0	0	2	0	0	0	0	0	0	0	0	0	0	0	0
dhhc zinc finger domain-containing protein	CSUI_002426	0	0	0	2	0	0	0	0	0	0	0	2	0	0	0	0	0	0	0	0	0	0	0	0
dihydropteroate synthase	CSUI_001304	0	0	0	2	0	0	0	0	0	0	0	0	0	0	0	0	0	0	0	0	0	0	0	2
dip2 utp12 family protein	CSUI_003999	0	0	0	2	0	0	0	0	0	0	0	1	0	0	0	0	0	0	0	0	0	0	0	1
dna large subunit	CSUI_001619	0	0	0	2	0	0	0	0	0	0	0	1	0	0	0	0	0	0	0	0	0	0	0	1
dna mismatch repair protein msh6	CSUI_002301	0	0	0	2	0	0	0	0	0	0	0	1	0	0	0	0	0	0	0	0	0	0	0	1
dna polymerase family b protein	CSUI_007179	0	0	0	2	0	0	0	0	0	0	0	0	0	2	0	0	0	0	0	0	0	0	0	0
dna repair metallo-beta-lactamase	CSUI_003664	0	0	0	2	0	0	0	0	0	0	0	0	0	0	0	0	0	0	0	0	0	0	0	2
dna repair protein rad14	CSUI_003115	0	0	0	2	0	0	0	0	0	0	0	1	0	1	0	0	0	0	0	0	0	0	0	0
dna rna-binding protein kin17 domain-containing protein	CSUI_001719	0	0	0	2	1	0	0	0	0	0	0	0	0	0	0	0	0	0	0	0	0	0	0	1
dna topoisomerase family protein	CSUI_010008	0	0	0	2	0	0	0	0	0	0	0	0	0	2	0	0	0	0	0	0	0	0	0	0
dna-directed rna alpha subunit	CSUI_002102	0	0	0	2	0	0	0	0	0	0	0	0	0	2	0	0	0	0	0	0	0	0	0	0
dna-directed rna polymerase ii rpb9	CSUI_007256	0	0	0	2	0	0	0	0	0	0	0	2	0	0	0	0	0	0	0	0	0	0	0	0
dna-directed rna polymerase ii subunit rpb1	CSUI_008059	0	0	0	2	0	0	0	0	0	0	0	2	0	0	0	0	0	0	0	0	0	0	0	0
dna-directed rna polymerase iii subunit rpc31	CSUI_009247	0	0	0	2	0	0	0	0	0	0	0	1	0	0	0	0	0	0	0	0	0	0	0	1
dolichol-phosphate mannosyltransferase subunit 1	CSUI_002430	0	0	0	2	1	0	0	0	0	0	0	0	0	0	0	0	0	0	0	0	0	0	0	1
dolichyl-phosphate beta-glucosyltransferase	CSUI_003938	0	0	0	2	0	0	2	0	0	0	0	0	0	0	0	0	0	0	0	0	0	0	0	0
dual specificity protein phosphatase	CSUI_007314	0	0	0	2	1	0	0	0	0	0	0	0	0	0	0	0	0	0	0	0	0	0	0	1
duf298 domain-containing protein	CSUI_009252	0	0	0	2	0	0	0	0	0	0	0	1	0	0	0	0	0	0	0	0	0	0	0	1
duf74 family protein	CSUI_001197	0	0	0	2	0	0	0	0	0	0	0	0	0	0	0	0	0	0	0	0	0	0	0	2
dynein light	CSUI_000028	0	0	0	2	0	0	0	0	0	0	0	0	0	0	0	0	0	0	0	0	0	0	0	2
dynein light chain cytoplasmic-like	CSUI_010972	0	0	0	2	0	0	0	0	0	0	0	2	0	0	0	0	0	0	0	0	0	0	0	0
ef hand domain-containing	CSUI_001659	0	0	0	2	0	0	0	0	0	0	0	2	0	0	0	0	0	0	0	0	0	0	0	0
ef hand domain-containing protein	CSUI_001660	0	0	0	2	0	0	0	0	0	0	0	0	0	0	0	0	0	0	0	0	0	0	0	2
ef hand family protein	CSUI_001686	0	0	0	2	0	0	0	0	0	0	0	0	0	0	0	0	0	0	0	0	0	0	0	2
egf family domain-containing protein	CSUI_000727	0	0	0	2	0	0	0	0	0	0	0	2	0	0	0	0	0	0	0	0	0	0	0	0
egf-like domain-containing	CSUI_005358	0	0	0	2	0	0	0	0	0	0	0	0	0	2	0	0	0	0	0	0	0	0	0	0
elongation factor 1-gamma	CSUI_001097	0	0	0	2	0	0	0	0	0	0	0	1	0	0	0	0	0	0	0	0	0	0	0	1
elongator complex protein	CSUI_006657	0	0	0	2	1	0	1	0	0	0	0	0	0	0	0	0	0	0	0	0	0	0	0	0
elongator complex protein elp3	CSUI_000068	0	0	0	2	0	0	0	0	0	0	0	1	0	1	0	0	0	0	0	0	0	0	0	0
endoplasmic reticulum-based factor for assembly of v-atpase	CSUI_000159	0	0	0	2	0	0	0	0	0	0	0	0	0	2	0	0	0	0	0	0	0	0	0	0
enoyl-acyl carrier reductase enr	CSUI_001389	0	0	0	2	0	0	0	0	0	0	0	0	0	0	0	0	0	0	0	0	0	0	0	2
enterophilin	CSUI_006768	0	0	0	2	0	0	0	0	0	0	0	1	0	1	0	0	0	0	0	0	0	0	0	0
erv1 alr family protein	CSUI_000990	0	0	0	2	1	0	0	0	0	0	0	0	0	0	0	0	0	0	0	0	0	0	0	1
erythrocyte membrane related protein	CSUI_010740	0	0	0	2	0	0	0	0	0	0	0	2	0	0	0	0	0	0	0	0	0	0	0	0
eukaryotic initiation factor 4a-iii	CSUI_002764	0	0	0	2	0	0	1	0	0	0	0	1	0	0	0	0	0	0	0	0	0	0	0	0
eukaryotic initiation factor- alpha subunit	CSUI_001202	0	0	0	2	1	0	0	0	0	0	0	0	0	0	0	0	0	0	0	0	0	0	0	1
eukaryotic porin domain-containing	CSUI_007200	0	0	0	2	0	0	0	0	0	0	0	2	0	0	0	0	0	0	0	0	0	0	0	0
exosome component	CSUI_004160	0	0	0	2	0	0	0	0	0	0	0	1	0	0	0	0	0	0	0	0	0	0	0	1
exosome component 2	CSUI_005940	0	0	0	2	0	0	0	0	0	0	0	1	0	0	0	0	0	0	0	0	0	0	0	1
exportin 1-like protein	CSUI_001037	0	0	0	2	0	0	0	0	0	0	0	0	0	1	0	0	0	0	0	0	0	0	0	1
f-actin-capping protein subunit	CSUI_002171	0	0	0	2	0	0	0	0	0	0	0	2	0	0	0	0	0	0	0	0	0	0	0	0
family rna methyltransferase	CSUI_000713	0	0	0	2	0	0	0	0	0	0	0	0	0	2	0	0	0	0	0	0	0	0	0	0
fatc domain-containing protein	CSUI_000308	0	0	0	2	0	0	0	0	0	0	0	0	0	2	0	0	0	0	0	0	0	0	0	0
fatty acid elongase	CSUI_004552	0	0	0	2	0	0	0	0	0	0	0	1	0	1	0	0	0	0	0	0	0	0	0	0
ffd and tfg box motifs protein	CSUI_010179	0	0	0	2	0	0	0	0	0	0	0	1	0	0	0	0	0	0	0	0	0	0	0	1
fha domain-containing	CSUI_007834	0	0	0	2	0	0	1	0	0	0	0	0	0	0	0	0	0	0	0	0	0	0	0	1
fha domain-containing protein	CSUI_004883	0	0	0	2	0	0	0	0	0	0	0	2	0	0	0	0	0	0	0	0	0	0	0	0
fibrillarin	CSUI_003543	0	0	0	2	0	0	0	0	0	0	0	1	0	0	0	0	0	0	0	0	0	0	0	1
formin frm2	CSUI_009459	0	0	0	2	0	0	0	0	0	0	0	0	0	0	0	0	0	0	0	0	0	0	0	2
fructose- -bisphosphate	CSUI_000253	0	0	0	2	1	0	0	0	0	0	0	0	0	0	0	0	0	0	0	0	0	0	0	1
fusaric acid resistance-like protein	CSUI_000637	0	0	0	2	0	0	0	0	0	0	0	1	0	0	0	0	0	0	0	0	0	0	0	1
fusaric acid resistance-like protein	CSUI_002082	0	0	0	2	0	0	1	0	0	0	0	0	0	1	0	0	0	0	0	0	0	0	0	0
gamma-soluble nsf attachment protein	CSUI_003767	0	0	0	2	1	0	0	0	0	0	0	1	0	0	0	0	0	0	0	0	0	0	0	0
gap40 protein	CSUI_006251	0	0	0	2	0	0	0	0	0	0	0	1	0	0	0	0	0	0	0	0	0	0	0	1
gcc2 and gcc3 domain-containing protein	CSUI_003783	0	0	0	2	0	0	0	0	0	0	0	0	0	2	0	0	0	0	0	0	0	0	0	0
gda1 cd39 (nucleoside phosphatase) family protein	CSUI_003466	0	0	0	2	0	0	0	0	0	0	0	1	0	0	0	0	0	0	0	0	0	0	0	1
gdp-fucose transporter	CSUI_002256	0	0	0	2	0	0	0	0	0	0	0	0	0	1	0	0	0	0	0	0	0	0	0	1
glideosome-associated protein with multiple-membrane spans gapm3	CSUI_000298	0	0	0	2	0	0	0	0	0	0	0	0	0	1	0	0	0	0	0	0	0	0	0	1
gliding-associated protein 80	CSUI_007031	0	0	0	2	0	0	0	0	0	0	0	1	0	0	0	0	0	0	0	0	0	0	0	1
glucose-6-phosphate 1-dehydrogenase	CSUI_000178	0	0	0	2	0	0	0	0	0	0	0	2	0	0	0	0	0	0	0	0	0	0	0	0
glucose-6-phosphate isomerase	CSUI_008370	0	0	0	2	0	0	0	0	0	0	0	2	0	0	0	0	0	0	0	0	0	0	0	0
glucosidase ii beta subunit-like protein	CSUI_007715	0	0	0	2	0	0	1	0	0	0	0	1	0	0	0	0	0	0	0	0	0	0	0	0
glutamate leucine phenylalanine valine dehydrogenase family protein	CSUI_010297	0	0	0	2	0	0	0	0	0	0	0	0	0	0	0	0	0	0	0	0	0	0	0	2
glutaminyl-trna synthetase	CSUI_010261	0	0	0	2	0	0	0	0	0	0	0	0	0	2	0	0	0	0	0	0	0	0	0	0
gnat family protein	CSUI_001127	0	0	0	2	0	0	0	0	0	0	0	1	0	1	0	0	0	0	0	0	0	0	0	0
grip domain protein	CSUI_002670	0	0	0	2	0	0	0	0	0	0	0	2	0	0	0	0	0	0	0	0	0	0	0	0
gtp-binding protein	CSUI_008430	0	0	0	2	0	0	0	0	0	0	0	0	0	1	0	0	0	0	0	0	0	0	0	1
gtp-binding protein related	CSUI_004112	0	0	0	2	0	0	0	0	0	0	0	1	0	1	0	0	0	0	0	0	0	0	0	0
haloacid dehalogenase family hydrolase domain-containing protein	CSUI_001654	0	0	0	2	0	0	0	0	0	0	0	0	0	2	0	0	0	0	0	0	0	0	0	0
heat repeat-containing protein	CSUI_000540	0	0	0	2	0	0	0	0	0	0	0	2	0	0	0	0	0	0	0	0	0	0	0	0
heat repeat-containing protein	CSUI_005298	0	0	0	2	0	0	0	0	0	0	0	0	0	1	0	0	0	0	0	0	0	0	0	1
heat repeat-containing protein	CSUI_008257	0	0	0	2	0	0	1	0	0	0	0	0	0	1	0	0	0	0	0	0	0	0	0	0
heat shock protein	CSUI_000830	0	0	0	2	0	0	0	0	0	0	0	1	0	0	0	0	0	0	0	0	0	0	0	1
heat shock protein hsp70	CSUI_006056	0	0	0	2	0	0	0	0	0	0	0	0	0	0	0	0	0	0	0	0	0	0	0	2
helicase associated domain protein	CSUI_007237	0	0	0	2	0	0	1	0	0	0	0	1	0	0	0	0	0	0	0	0	0	0	0	0
helicase sen1-like	CSUI_001907	0	0	0	2	0	0	0	0	0	0	0	0	0	2	0	0	0	0	0	0	0	0	0	0
helix-hairpin-helix motif domain-containing protein	CSUI_003515	0	0	0	2	0	0	0	0	0	0	0	2	0	0	0	0	0	0	0	0	0	0	0	0
histidine acid phosphatase superfamily protein	CSUI_002795	0	0	0	2	0	0	0	0	0	0	0	2	0	0	0	0	0	0	0	0	0	0	0	0
histidine acid phosphatase superfamily protein	CSUI_007501	0	0	0	2	0	0	0	0	0	0	0	2	0	0	0	0	0	0	0	0	0	0	0	0
histidyl-trna synthetase	CSUI_002958	0	0	0	2	0	0	0	0	0	0	0	2	0	0	0	0	0	0	0	0	0	0	0	0
histone	CSUI_002076	0	0	0	2	0	0	0	0	0	0	0	2	0	0	0	0	0	0	0	0	0	0	0	0
histone H3	CSUI_002515	0	0	0	2	0	0	0	0	0	0	0	0	0	2	0	0	0	0	0	0	0	0	0	0
homocysteine methyltransferase	CSUI_006960	0	0	0	2	0	0	0	0	0	0	0	0	0	1	0	0	0	0	0	0	0	0	0	1
hydrolase family protein	CSUI_000719	0	0	0	2	0	0	0	0	0	0	0	1	0	0	0	0	0	0	0	0	0	0	0	1
hypothetical protein	CSUI_000135	0	0	0	2	0	0	0	0	0	0	0	0	0	1	0	0	0	0	0	0	0	0	0	1
hypothetical protein	CSUI_000179	0	0	0	2	0	0	0	0	0	0	0	1	0	0	0	0	0	0	0	0	0	0	0	1
hypothetical protein	CSUI_000323	0	0	0	2	0	0	0	0	0	0	0	1	0	0	0	0	0	0	0	0	0	0	0	1
hypothetical protein	CSUI_000324	0	0	0	2	0	0	0	0	0	0	0	0	0	0	0	0	0	0	0	0	0	0	0	2
hypothetical protein	CSUI_000427	0	0	0	2	0	0	0	0	0	0	0	0	0	2	0	0	0	0	0	0	0	0	0	0
hypothetical protein	CSUI_000439	0	0	0	2	0	0	0	0	0	0	0	2	0	0	0	0	0	0	0	0	0	0	0	0
hypothetical protein	CSUI_000440	0	0	0	2	1	0	0	0	0	0	0	0	0	0	0	0	0	0	0	0	0	0	0	1
hypothetical protein	CSUI_000484	0	0	0	2	0	0	0	0	0	0	0	0	0	0	0	0	0	0	0	0	0	0	0	2
hypothetical protein	CSUI_000503	0	0	0	2	0	0	0	0	0	0	0	2	0	0	0	0	0	0	0	0	0	0	0	0
hypothetical protein	CSUI_000536	0	0	0	2	1	0	0	0	0	0	0	0	0	1	0	0	0	0	0	0	0	0	0	0
hypothetical protein	CSUI_000658	0	0	0	2	0	0	0	0	0	0	0	2	0	0	0	0	0	0	0	0	0	0	0	0
hypothetical protein	CSUI_000683	0	0	0	2	0	0	0	0	0	0	0	1	0	1	0	0	0	0	0	0	0	0	0	0
hypothetical protein	CSUI_000754	0	0	0	2	0	0	0	0	0	0	0	2	0	0	0	0	0	0	0	0	0	0	0	0
hypothetical protein	CSUI_000790	0	0	0	2	0	0	0	0	0	0	0	1	0	0	0	0	0	0	0	0	0	0	0	1
hypothetical protein	CSUI_000798	0	0	0	2	0	0	0	0	0	0	0	0	0	0	0	0	0	0	0	0	0	0	0	2
hypothetical protein	CSUI_000821	0	0	0	2	0	0	0	0	0	0	0	0	0	2	0	0	0	0	0	0	0	0	0	0
hypothetical protein	CSUI_000843	0	0	0	2	0	0	1	0	0	0	0	1	0	0	0	0	0	0	0	0	0	0	0	0
hypothetical protein	CSUI_000882	0	0	0	2	0	0	0	0	0	0	0	0	0	2	0	0	0	0	0	0	0	0	0	0
hypothetical protein	CSUI_000912	0	0	0	2	0	0	0	0	0	0	0	1	0	1	0	0	0	0	0	0	0	0	0	0
hypothetical protein	CSUI_000913	0	0	0	2	0	0	0	0	0	0	0	1	0	0	0	0	0	0	0	0	0	0	0	1
hypothetical protein	CSUI_000929	0	0	0	2	0	0	0	0	0	0	0	2	0	0	0	0	0	0	0	0	0	0	0	0
hypothetical protein	CSUI_000930	0	0	0	2	0	0	0	0	0	0	0	2	0	0	0	0	0	0	0	0	0	0	0	0
hypothetical protein	CSUI_000965	0	0	0	2	0	0	0	0	0	0	0	0	0	0	0	0	0	0	0	0	0	0	0	2
hypothetical protein	CSUI_000989	0	0	0	2	0	0	0	0	0	0	0	1	0	0	0	0	0	0	0	0	0	0	0	1
hypothetical protein	CSUI_001006	0	0	0	2	0	0	0	0	0	0	0	1	0	1	0	0	0	0	0	0	0	0	0	0
hypothetical protein	CSUI_001014	0	0	0	2	0	0	0	0	0	0	0	0	0	1	0	0	0	0	0	0	0	0	0	1
hypothetical protein	CSUI_001058	0	0	0	2	0	0	0	0	0	0	0	0	0	0	0	0	0	0	0	0	0	0	0	2
hypothetical protein	CSUI_001138	0	0	0	2	0	0	0	0	0	0	0	1	0	0	0	0	0	0	0	0	0	0	0	1
hypothetical protein	CSUI_001194	0	0	0	2	0	0	0	0	0	0	0	1	0	0	0	0	0	0	0	0	0	0	0	1
hypothetical protein	CSUI_001204	0	0	0	2	0	0	0	0	0	0	0	1	0	1	0	0	0	0	0	0	0	0	0	0
hypothetical protein	CSUI_001206	0	0	0	2	0	0	0	0	0	0	0	2	0	0	0	0	0	0	0	0	0	0	0	0
hypothetical protein	CSUI_001210	0	0	0	2	0	0	0	0	0	0	0	1	0	0	0	0	0	0	0	0	0	0	0	1
hypothetical protein	CSUI_001226	0	0	0	2	0	0	1	0	0	0	0	0	0	1	0	0	0	0	0	0	0	0	0	0
hypothetical protein	CSUI_001234	0	0	0	2	0	0	0	0	0	0	0	0	0	1	0	0	0	0	0	0	0	0	0	1
hypothetical protein	CSUI_001280	0	0	0	2	0	0	0	0	0	0	0	0	0	2	0	0	0	0	0	0	0	0	0	0
hypothetical protein	CSUI_001281	0	0	0	2	0	0	0	0	0	0	0	2	0	0	0	0	0	0	0	0	0	0	0	0
hypothetical protein	CSUI_001321	0	0	0	2	0	0	0	0	0	0	0	0	0	1	0	0	0	0	0	0	0	0	0	1
hypothetical protein	CSUI_001384	0	0	0	2	0	0	1	0	0	0	0	1	0	0	0	0	0	0	0	0	0	0	0	0
hypothetical protein	CSUI_001639	0	0	0	2	0	0	0	0	0	0	0	0	0	1	0	0	0	0	0	0	0	0	0	1
[truncated: 2,802 more rows]

## Sheet: SNPs
Description	GeneName	Funtion	variants_impact_HIGH	variants_impact_LOW	variants_impact_MODERATE
retrotransposon gag protein	CSUI_009198	retrotransposon	2	1	5
hypothetical protein	CSUI_005411		2	2	1
hypothetical protein	CSUI_003396		2	1	4
hypothetical protein	CSUI_006190		2	0	4
dense granule protein gra9	CSUI_003298	Biogenesis and maturation of the PV	1	0	0
retrotransposon ty3-gypsy subclass	CSUI_000118	retrotransposon	1	9	16
retrotransposon nucleocapsid related	CSUI_005617	retrotransposon	1	4	4
retrotransposon ty3-gypsy subclass	CSUI_002866	retrotransposon	1	1	2
retrotransposon ty3-gypsy subclass	CSUI_004666	retrotransposon	1	1	0
retrotransposon ty3-gypsy subclass	CSUI_008144	retrotransposon	1	1	0
retrotransposon nucleocapsid related	CSUI_010677	retrotransposon	1	0	0
hypothetical protein	CSUI_009600		1	2	1
hypothetical protein	CSUI_007591		1	1	2
hypothetical protein	CSUI_006963		1	1	0
hypothetical protein	CSUI_010540		1	1	0
hypothetical protein	CSUI_001268		1	0	1
hypothetical protein	CSUI_002617		1	0	1
hypothetical protein	CSUI_007113		1	0	1
hypothetical protein	CSUI_010837		1	0	1
hypothetical protein	CSUI_006164		1	0	0
hypothetical protein	CSUI_009371		1	0	0
hypothetical protein	CSUI_010588		1	0	0
hypothetical protein	CSUI_011002		1	0	0
hypothetical protein	CSUI_011267		1	0	0
sag-related sequence srs60a	CSUI_005472	Adhesion/Invasion	0	9	11
srs domain-containing protein	CSUI_005469	Adhesion/Invasion	0	3	7
sag-related sequence srs28	CSUI_005473	Adhesion/Invasion	0	2	11
srs domain-containing protein	CSUI_008686	Adhesion/Invasion	0	2	7
srs domain-containing protein	CSUI_003350	Adhesion/Invasion	0	2	6
srs domain-containing protein	CSUI_008559	Adhesion/Invasion	0	2	2
srs domain-containing protein	CSUI_009011	Adhesion/Invasion	0	2	0
srs domain-containing protein	CSUI_009013	Adhesion/Invasion	0	1	4
sag-related sequence srs28	CSUI_005667	Adhesion/Invasion	0	1	2
fasciclin domain-containing protein	CSUI_006459	adhesion/Invasion	0	1	1
sag-related sequence srs26j	CSUI_004246	Adhesion/Invasion	0	1	1
fibronectin-binding a domain protein	CSUI_009992	adhesion/Invasion	0	1	0
sag-related sequence srs53c	CSUI_007477	Adhesion/Invasion	0	1	0
sag-related sequence srs60a	CSUI_005466	Adhesion/Invasion	0	1	0
srs domain-containing protein	CSUI_006282	Adhesion/Invasion	0	1	0
srs domain-containing protein	CSUI_009424	Adhesion/Invasion	0	1	0
srs domain-containing protein	CSUI_009427	Adhesion/Invasion	0	1	0
srs domain-containing protein	CSUI_006281	Adhesion/Invasion	0	0	5
srs domain-containing protein	CSUI_002410	Adhesion/Invasion	0	0	2
sag-related sequence srs22c	CSUI_009618	Adhesion/Invasion	0	0	1
sag-related sequence srs44	CSUI_009377	Adhesion/Invasion	0	0	1
sag-related sequence srs53f	CSUI_007474	Adhesion/Invasion	0	0	1
sag-related sequence srs60a	CSUI_005468	Adhesion/Invasion	0	0	1
srs domain-containing protein	CSUI_009053	Adhesion/Invasion	0	0	1
srs domain-containing protein	CSUI_009058	Adhesion/Invasion	0	0	1
srs domain-containing protein	CSUI_010203	Adhesion/Invasion	0	0	1
srs domain-containing protein	CSUI_010845	Adhesion/Invasion	0	0	1
m protein	CSUI_003606	axoneme	0	7	4
dense granule protein gra12	CSUI_001322	Biogenesis and maturation of the PV	0	0	1
ap2 domain transcription factor ap2ix-5	CSUI_003667	cell cycle regulation	0	2	0
ap2 domain transcription factor ap2viia-6	CSUI_000651	cell cycle regulation	0	1	1
ap2 domain transcription factor ap2viii-3	CSUI_006100	cell cycle regulation	0	1	1
ap2 domain transcription factor ap2ix-7	CSUI_002302	cell cycle regulation	0	1	0
ap2 domain transcription factor ap2vi-1	CSUI_000112	cell cycle regulation	0	1	0
ap2 domain transcription factor ap2x-9	CSUI_002445	cell cycle regulation	0	1	0
ap2 domain transcription factor ap2xi-1	CSUI_000465	cell cycle regulation	0	1	0
ap2 domain transcription factor ap2ix-1	CSUI_000155	cell cycle regulation	0	0	1
ap2 domain transcription factor ap2vi-3	CSUI_001971	cell cycle regulation	0	0	1
ap2 domain transcription factor ap2viii-1	CSUI_009072	cell cycle regulation	0	0	1
ap2 domain transcription factor ap2viii-6	CSUI_009147	cell cycle regulation	0	0	1
ap2 domain transcription factor ap2xi-3	CSUI_005587	cell cycle regulation	0	0	1
ap2 domain transcription factor ap2xii-9	CSUI_007189	cell cycle regulation	0	0	1
morn repeat-containing protein	CSUI_004816	cell-budding	0	1	0
morn repeat-containing protein	CSUI_002998	cell-budding	0	0	1
chaperonin protein	CSUI_008158	chaperon	0	1	0
helicase	CSUI_004959	DNA	0	2	0
dbp7p	CSUI_006521	DNA	0	1	1
dna polymerase i	CSUI_001888	DNA	0	1	1
rep helicase domain-containing protein	CSUI_002995	DNA	0	1	0
40s ribosomal protein	CSUI_000047	DNA	0	1	0
40s ribosomal protein s27	CSUI_009921	DNA	0	1	0
arid bright dna binding domain-containing protein	CSUI_001682	DNA	0	1	0
atp-dependent rna helicase	CSUI_006393	DNA	0	1	0
dead deah box helicase domain-containing protein	CSUI_001957	DNA	0	1	0
dna topoisomerase i	CSUI_002340	DNA	0	1	0
elongation factor	CSUI_002779	DNA	0	1	0
elongation factor p	CSUI_002827	DNA	0	1	0
endonuclease exonuclease phosphatase domain-containing	CSUI_009592	DNA	0	1	0
ethylene-responsive rna helicase	CSUI_003756	DNA	0	1	0
eukaryotic translation initiation factor 3 subunit	CSUI_003128	DNA	0	1	0
helicase associated domain	CSUI_002966	DNA	0	1	0
proliferating cell nuclear antigen	CSUI_008853	DNA	0	1	0
rpap1 c-terminal protein	CSUI_003576	DNA	0	1	0
snf2 family n-terminal domain-containing protein	CSUI_002876	DNA	0	1	0
swi2 snf2-containing protein	CSUI_000728	DNA	0	1	0
swi2 snf2-containing protein rad16	CSUI_001465	DNA	0	1	0
transcription initiation factor tfiid complex subunit taf8	CSUI_001271	DNA	0	1	0
elongation factor p (ef-p) kow family domain-containing protein	CSUI_009266	DNA	0	0	3
chromosome condensation regulator repeat protein	CSUI_001196	DNA	0	0	2
homeodomain-like domain protein	CSUI_005057	DNA	0	0	2
40s ribosomal protein	CSUI_002243	DNA	0	0	1
60s ribosomal protein	CSUI_009235	DNA	0	0	1
bromodomain-containing protein	CSUI_003089	DNA	0	0	1
bromodomain-containing protein	CSUI_003223	DNA	0	0	1
c2h2 type zinc-finger protein	CSUI_006568	DNA	0	0	1
centrosomal	CSUI_006252	DNA	0	0	1
cral trio domain protein	CSUI_000259	DNA	0	0	1
defects in morphology 1 precursor	CSUI_004733	DNA	0	0	1
dna polymerase family b protein	CSUI_001088	DNA	0	0	1
dna replication licensing factor	CSUI_009120	DNA	0	0	1
dna-directed rna polymerase i largest	CSUI_003090	DNA	0	0	1
dna-directed rna polymerase iii rpc8	CSUI_007530	DNA	0	0	1
elongation factor 1-alpha	CSUI_003361	DNA	0	0	1
eukaryotic translation initiation	CSUI_009918	DNA	0	0	1
eukaryotic translation initiation factor 2 alpha	CSUI_008378	DNA	0	0	1
family upf0121 protein	CSUI_005236	DNA	0	0	1
general transcription factor iih polypeptide 4 gtf2h4	CSUI_008749	DNA	0	0	1
helicase	CSUI_001729	DNA	0	0	1
histone arginine methyltransferase prmt2	CSUI_004147	DNA	0	0	1
histone lysine demethylase jmjd6a	CSUI_002063	DNA	0	0	1
histone lysine set	CSUI_000950	DNA	0	0	1
histone lysine set	CSUI_004701	DNA	0	0	1
hmg (high mobility group) box domain-containing protein	CSUI_010949	DNA	0	0	1
regulator of chromosome condensation rcc1	CSUI_002626	DNA	0	0	1
regulator of chromosome condensation repeat-containing protein	CSUI_004594	DNA	0	0	1
set domain containing lysine methyltransferase kmtox	CSUI_010031	DNA	0	0	1
transcription factor nuclear export subunit 2	CSUI_008727	DNA	0	0	1
dhhc zinc finger domain-containing protein	CSUI_009065	DNA-cell cycle	0	1	0
cyclin-dependent kinase regulatory subunit protein	CSUI_000863	DNA-cell cycle	0	0	1
wd g-beta repeat-containing protein	CSUI_003165	DNA-gene expression	0	1	0
spry domain-containing related	CSUI_002654	DNA-histones	0	0	1
wd g-beta repeat-containing protein	CSUI_000595	DNA-histones	0	0	1
b-block-binding subunit of tfiiic protein	CSUI_000339	DNA-nuckeic acid binding	0	1	0
vrr-nuc domain-containing protein	CSUI_009026	DNA-repair	0	1	1
smc n terminal domain-containing protein	CSUI_011415	DNA-repair	0	0	1
origin recognition complex subunit 5	CSUI_001509	DNA-replication	0	1	0
tata-box binding protein tbp2	CSUI_003325	DNA-replication	0	0	1
signal peptidase	CSUI_008154	DNA-ribosome bioge	0	2	0
wd g-beta repeat-containing protein	CSUI_002362	DNA-ribosome bioge	0	1	0
r3h domain-containing protein	CSUI_003440	DNA-ribosome bioge	0	1	0
ribosomal protein rpl29	CSUI_001739	DNA-ribosome bioge	0	1	0
ribosomal rna-processing protein 7	CSUI_006914	DNA-ribosome bioge	0	1	0
rio1 family protein	CSUI_004848	DNA-ribosome bioge	0	1	0
ribosomal protein l7ae	CSUI_005163	DNA-ribosome bioge	0	0	1
ribosomal protein rpl4	CSUI_006302	DNA-ribosome bioge	0	0	1
ribosome biogenesis protein bop1	CSUI_004114	DNA-ribosome bioge	0	0	1
sjoegren syndrome nuclear autoantigen 1 family protein	CSUI_010004	DNA-signalling	0	1	0
vacuolar protein sorting-associated protein	CSUI_001867	ESCRT	0	1	3
vps52 sac2 family protein	CSUI_011514	ESCRT	0	1	0
microneme protein	CSUI_003616	Host cell-attachment/Invasion	0	2	1
microneme protein mic14	CSUI_010822	Host cell-attachment/Invasion	0	1	0
microneme protein 13	CSUI_001369	Host cell-attachment/Invasion	0	0	1
microneme protein 13	CSUI_001458	Host cell-attachment/Invasion	0	0	1
microneme protein mic12	CSUI_000791	Host cell-attachment/Invasion	0	0	1
macro domain-containing protein	CSUI_003813	hydrolases	0	0	1
inner membrane protein	CSUI_001743	IMC complex	0	1	1
imc sub-compartment protein isp3	CSUI_005485	IMC complex	0	1	0
inner membrane complex protein 18	CSUI_009164	IMC complex	0	1	0
alveolin domain containing intermediate filament imc15	CSUI_008865	IMC complex	0	0	1
inner membrane complex protein imc2a	CSUI_002095	IMC complex	0	0	1
membrane skeletal protein	CSUI_001390	IMC complex	0	0	1
pan domain-containing protein	CSUI_010737	invasion/Virulence	0	1	1
rhoptry neck protein	CSUI_007315	Invasion/Virulence	0	1	0
rhoptry protein	CSUI_002990	Invasion/Virulence	0	1	0
rhoptry protein rop14	CSUI_005438	Invasion/Virulence	0	1	0
rhoptry neck protein ron2	CSUI_001101	Invasion/Virulence	0	0	1
iron only hydrogenase large c-terminal domain-containing protein	CSUI_004549	iron	0	1	0
wd g-beta repeat-containing protein	CSUI_003759	iron-sulfur cluster assembly	0	0	1
magnesium transporter nipa	CSUI_007221	magnesion-ion tpte	0	0	1
glycosyl transferase family 8 protein	CSUI_003717	MET	0	2	0
atpase family associated with various cellular activities subfamily protein	CSUI_001856	MET	0	1	2
cdp-alcohol phosphatidyltransferase superfamily protein	CSUI_002551	MET	0	1	1
shikimate dehydrogenase substrate binding domain-containing protein	CSUI_005285	MET	0	1	1
3 (2) -bisphosphate nucleotidase	CSUI_004787	MET	0	1	0
5-aminolevulinic acid synthase domain-containing protein	CSUI_003324	MET	0	1	0
adenylate and guanylate cyclase catalytic domain-containing protein	CSUI_002073	MET	0	1	0
alanine dehydrogenase	CSUI_010317	MET	0	1	0
alanine transaminase	CSUI_010336	MET	0	1	0
alpha beta fold family protein	CSUI_003754	MET	0	1	0
amp deaminase	CSUI_007047	MET	0	1	0
atp synthase subunit mitochondrial	CSUI_004872	MET	0	1	0
atp-citrate synthase isoform x1	CSUI_006457	MET	0	1	0
atp-dependent dna ligase domain-containing protein	CSUI_006415	MET	0	1	0
cytochrome c oxidase subunit	CSUI_009401	MET	0	1	0
deoxyuridine 5 -triphosphate	CSUI_005053	MET	0	1	0
dullard family phosphatase domain-containing protein	CSUI_006631	MET	0	1	0
fatty acyl	CSUI_005646	MET	0	1	0
guanylyl cyclase	CSUI_003554	MET	0	1	0
histidine acid phosphatase superfamily protein	CSUI_008494	MET	0	1	0
mitochondrial carrier domain-containing	CSUI_000073	MET	0	1	0
phosphorylase family protein	CSUI_003117	MET	0	1	0
proteophosphoglycan related	CSUI_009850	MET	0	1	0
protoheme ferro-lyase	CSUI_009096	MET	0	1	0
putative udp-n-acetylglucosamine--peptide n-acetylglucosaminyltransferase spindly	CSUI_003151	MET	0	1	0
pyridoxal phosphate family protein	CSUI_008340	MET	0	1	0
thiamine catalytic domain-containing protein	CSUI_008643	MET	0	1	0
uridine kinase	CSUI_005673	MET	0	1	0
asparagine synthetase b	CSUI_006041	MET	0	0	3
guanylate binding	CSUI_000690	MET	0	0	2
adenosine deaminase	CSUI_004742	MET	0	0	1
alanine--trna ligase-like	CSUI_010485	MET	0	0	1
alaserpin isoform x2	CSUI_006230	MET	0	0	1
alg8 glycosyltransferase family protein	CSUI_000818	MET	0	0	1
asparagine synthase	CSUI_003573	MET	0	0	1
asparagine synthetase	CSUI_003412	MET	0	0	1
aspartyl protease asp1	CSUI_002930	MET	0	0	1
endo- -beta-glucanase	CSUI_009696	MET	0	0	1
isoleucyl-trna synthetase	CSUI_006279	MET	0	0	1
isoprenylcysteine carboxyl methyltransferase family protein	CSUI_003222	MET	0	0	1
mandelonitrile lyase	CSUI_000415	MET	0	0	1
ppg3	CSUI_003917	MET	0	0	1
ppg3	CSUI_006333	MET	0	0	1
proteophosphoglycan protein ppg4	CSUI_002770	MET	0	0	1
proteophosphoglycan related	CSUI_001601	MET	0	0	1
proteophosphoglycan related	CSUI_006635	MET	0	0	1
proteophosphoglycan related protein	CSUI_001278	MET	0	0	1
fyve zinc finger domain-containing protein	CSUI_004189	metal-ion	0	0	1
fyve zinc finger domain-containing protein	CSUI_009871	metal-ion	0	0	1
acetyl-coa carboxylase acc2	CSUI_000669	MET-fatty	0	1	0
bt1 family protein	CSUI_002026	MET-folate	0	0	1
n-acetylglucosaminyl-phosphatidylinositol biosynthetic protein family gt4 protein	CSUI_003341	MET-lipid	0	1	0
phosphatidylinositol-4-phosphate 5-kinase	CSUI_010514	MET-lipid	0	1	0
type i fatty acid synthase	CSUI_010346	MET-lipid	0	1	0
n-acyl-phosphatidylethanolamine-hydrolyzing phospholipase d family protein	CSUI_008310	MET-lipid	0	0	1
patatin family protein	CSUI_002223	MET-lipid	0	0	1
patatin family protein	CSUI_006053	MET-lipid	0	0	1
phosphatidate cytidylyltransferase	CSUI_007350	MET-lipid	0	0	1
triacylglycerol lipase	CSUI_003072	MET-lipid	0	0	1
type i fatty acid synthase	CSUI_010510	MET-lipid	0	0	1
phosphoglycerate mutase family protein	CSUI_005666	MET-mito	0	11	17
nudix -type motif 9 isoform a family protein	CSUI_004002	MET-mito	0	1	1
molybdopterin guanine dinucleotide synthesis protein b	CSUI_006284	MET-molybdo	0	0	1
n-terminal region (domain i and ii) domain-containing protein	CSUI_008025	MET-molybdo	0	0	1
gda1 cd39 (nucleoside phosphatase) family protein	CSUI_001132	MET-purinas	0	1	1
5 - c-terminal domain-containing protein	CSUI_009002	MET-purinas	0	0	1
ctp synthase	CSUI_000935	MET-purinas	0	0	1
dihydrolipoamide acyltransferase	CSUI_000494	MET-pyruvate	0	1	0
dihydrouridine synthase	CSUI_009913	MET-pyruvate	0	0	1
scp family extracellular subfamily protein	CSUI_001885	microgamete	0	1	0
flagellar associated protein	CSUI_006910	microgametes	0	2	2
c6orf165-like protein	CSUI_001538	microgametes	0	1	0
flagellar associated protein	CSUI_007325	microgametes	0	1	0
cilia- and flagella-associated protein 61	CSUI_001259	microgametes	0	0	1
myosin heavy chain	CSUI_001266	microtubule	0	1	1
myosin j	CSUI_000108	microtubule	0	1	1
wd g-beta repeat-containing protein	CSUI_007462	microtubule	0	1	0
actin	CSUI_009032	Microtubule	0	1	0
actin like protein alp1	CSUI_011119	Microtubule	0	1	0
cytoplasmic dynein 2 heavy chain 1	CSUI_006709	Microtubule	0	1	0
dynein heavy chain 2	CSUI_000037	Microtubule	0	1	0
dynein heavy chain family protein	CSUI_008375	Microtubule	0	1	0
heavy chain 2 family protein	CSUI_000245	Microtubule	0	1	0
internal kinesin motor domain protein	CSUI_009734	microtubule	0	1	0
intraconoid microtubule associated protein	CSUI_002561	microtubule	0	1	0
kinesin heavy chain	CSUI_007819	microtubule	0	1	0
kinesin motor domain-containing protein	CSUI_006136	microtubule	0	1	0
myosin a	CSUI_004127	microtubule	0	1	0
non-muscle myosin heavy	CSUI_000854	microtubule	0	1	0
p25-alpha family protein	CSUI_003198	microtubule	0	1	0
primary ciliary dyskinesia protein 1	CSUI_007467	microtubule	0	1	0
troponin isotype gamma	CSUI_003306	microtubule	0	1	0
myosin heavy chain	CSUI_004661	Microtubule	0	0	1
dynein heavy chain axonemal protein	CSUI_000038	Microtubule	0	0	1
dynein heavy chain axonemal protein	CSUI_006250	Microtubule	0	0	1
dynein heavy chain family protein	CSUI_001718	Microtubule	0	0	1
dynein heavy chain family protein	CSUI_004917	Microtubule	0	0	1
microtubule-binding protein	CSUI_010140	microtubule	0	0	1
myosin-light-chain kinase	CSUI_004537	microtubule	0	0	1
spc97 spc98 family	CSUI_000486	microtubule	0	0	1
tubulin-tyrosine ligase family protein	CSUI_001972	microtubule	0	0	1
tubulin-tyrosine ligase family protein	CSUI_005558	microtubule	0	0	1
tetratricopeptide repeat protein 11	CSUI_003056	Mitochondrial biogenesis	0	0	1
embryo sac development arrest eda7	CSUI_003604	oocyst	0	1	0
toxoplasma gondii family a protein	CSUI_010909	oocyst	0	1	0
toxoplasma gondii family d protein	CSUI_003908	oocyst	0	1	0
wd g-beta repeat-containing protein	CSUI_006911	PROT	0	7	1
heat shock protein	CSUI_003605	PROT	0	5	1
cmgc kinase	CSUI_003182	PROT	0	3	1
c2 domain-containing protein	CSUI_007335	PROT	0	2	1
fikk kinase	CSUI_002513	PROT	0	2	1
kelch repeat-containing protein	CSUI_010242	PROT	0	2	0
pentatricopeptide repeat domain-containing protein	CSUI_005155	PROT	0	2	0
protein kinase	CSUI_008664	PROT	0	2	0
cmcg kinase (incomplete catalytic triad)	CSUI_001174	PROT	0	1	2
serine threonine-protein	CSUI_011337	PROT	0	1	2
serpin (serine proteinase inhibitor) superfamily protein	CSUI_003154	PROT	0	1	2
tetratricopeptide repeat-containing protein	CSUI_003168	PROT	0	1	2
hect-domain (ubiquitin-transferase) domain-containing	CSUI_002616	PROT	0	1	1
hect-domain (ubiquitin-transferase) domain-containing protein	CSUI_004311	PROT	0	1	1
subtilisin sub4	CSUI_005044	PROT	0	1	1
tetratricopeptide repeat-containing protein	CSUI_002224	PROT	0	1	1
tetratricopeptide repeat-containing protein	CSUI_003940	PROT	0	1	1
aaa family protein	CSUI_001207	PROT	0	1	0
adhesion regulating molecule region protein	CSUI_005458	PROT	0	1	0
atypical mek-related kinase (incomplete catalytic triad)	CSUI_003619	PROT	0	1	0
autophagy-related cysteine peptidase atg4	CSUI_001165	PROT	0	1	0
cmgc cdk protein kinase	CSUI_001400	PROT	0	1	0
cmgc mapk mek kinase-related (incomplete catalytic triad)	CSUI_009684	PROT	0	1	0
creatinase domain-containing protein	CSUI_007595	PROT	0	1	0
fha domain-containing protein	CSUI_000168	PROT	0	1	0
gtp-binding amine-terminal protein	CSUI_005043	PROT	0	1	0
methionine aminopeptidase	CSUI_002850	PROT	0	1	0
protein kinase (incomplete catalytic triad)	CSUI_003539	PROT	0	1	0
protein kinase domain-containing protein	CSUI_009872	PROT	0	1	0
protein nlrc5 isoform x1	CSUI_003365	PROT	0	1	0
protein phosphatase 2c domain-containing protein	CSUI_004091	PROT	0	1	0
protein serine threonine phosphatase	CSUI_000592	PROT	0	1	0
serine threonine protein kinase	CSUI_003311	PROT	0	1	0
serine threonine specific protein phosphatase	CSUI_006083	PROT	0	1	0
serpin (serine proteinase inhibitor) superfamily protein	CSUI_006232	PROT	0	1	0
tbc domain-containing protein	CSUI_004464	PROT	0	1	0
t-cell activation protein phosphatase	CSUI_008110	PROT	0	1	0
tpr repeat-containing protein	CSUI_004740	PROT	0	1	0
uba ts-n domain-containing protein	CSUI_003498	PROT	0	1	0
ubiquitin-60s ribosomal protein l40 isoform x1	CSUI_008016	PROT	0	1	0
ubiquitin-conjugating enzyme subfamily protein	CSUI_010908	PROT	0	1	0
btb poz domain protein	CSUI_000909	PROT	0	0	2
prpf39 related	CSUI_005002	PROT	0	0	2
ubiquitin carboxyl-terminal hydrolase	CSUI_002631	PROT	0	0	2
c2 domain protein	CSUI_008491	PROT	0	0	1
cmgc kinase	CSUI_009792	PROT	0	0	1
heat shock protein	CSUI_004251	PROT	0	0	1
hect-domain (ubiquitin-transferase) domain-containing	CSUI_003505	PROT	0	0	1
otu family cysteine protease	CSUI_005914	PROT	0	0	1
pik3r4 kinase-related protein (incomplete catalytic triad)	CSUI_000687	PROT	0	0	1
pik3r4 kinase-related protein (incomplete catalytic triad)	CSUI_001609	PROT	0	0	1
proteinase inhibitor i4 serpin	CSUI_011150	PROT	0	0	1
subtilisin sub12	CSUI_001225	PROT	0	0	1
subtilisin sub8	CSUI_000247	PROT	0	0	1
subtilisin sub9	CSUI_002562	PROT	0	0	1
tbc domain-containing kinase (incomplete catalytic triad)	CSUI_000644	PROT	0	0	1
tbc domain-containing protein	CSUI_008203	PROT	0	0	1
tetratricopeptide repeat-containing protein	CSUI_001457	PROT	0	0	1
tetratricopeptide repeat-containing protein	CSUI_002846	PROT	0	0	1
tetratricopeptide repeat-containing protein	CSUI_006153	PROT	0	0	1
wd g-beta repeat-containing protein	CSUI_003718	PROT-binding	0	0	1
zinc finger (ccch type) motif-containing protein	CSUI_001744	PROT-DNA	0	1	1
zinc c3hc4 type (ring finger) domain-containing protein	CSUI_000743	PROT-DNA	0	0	1
zinc c3hc4 type (ring finger) domain-containing protein	CSUI_009153	PROT-DNA	0	0	1
zinc finger (ccch type) motif-containing protein	CSUI_003359	PROT-DNA	0	0	1
zn-finger in ran binding protein and others domain-containing protein	CSUI_002363	PROT-DNA	0	0	1
zn-finger in ran binding protein and others domain-containing protein	CSUI_010376	PROT-DNA	0	0	1
wd g-beta repeat-containing protein	CSUI_001595	PROT-proteasome	0	1	0
tic22-like family protein	CSUI_010226	PROT-transport	0	1	0
iron-containing superoxide dismutase	CSUI_003321	REDOX	0	2	0
flavodoxin domain-containing protein	CSUI_002843	REDOX	0	2	0
3-ketoacyl-(acyl-carrier-protein) reductase	CSUI_002612	REDOX	0	1	0
oxidoreductase	CSUI_000421	REDOX	0	1	0
cysteine dioxygenase type i protein	CSUI_008369	REDOX	0	0	1
methylmalonate-semialdehyde dehydrogenase	CSUI_003037	REDOX	0	0	1
oxidoreductase- amine-terminal protein	CSUI_004241	REDOX	0	0	1
pex2 pex12 amino terminal region protein	CSUI_005443	REDOX_peroxisome	0	1	0
peroxin-3	CSUI_006303	REDOX_peroxisome	0	0	1
peroxisome biogenesis factor	CSUI_002823	REDOX_peroxisome	0	0	1
retrotransposon ty3-gypsy subclass	CSUI_005100	retrotransposon	0	5	3
dna rna polymerases superfamily protein	CSUI_001909	retrotransposon	0	4	5
retrotransposon ty3-gypsy subclass	CSUI_008870	retrotransposon	0	4	3
retrotransposon ty3-gypsy subclass	CSUI_010574	retrotransposon	0	4	3
retrotransposon ty3-gypsy subclass	CSUI_009888	retrotransposon	0	3	3
retrotransposon ty3-gypsy subclass	CSUI_002784	retrotransposon	0	3	1
retrotransposon ty3-gypsy subclass	CSUI_009443	retrotransposon	0	2	3
retrotransposon ty3-gypsy subclass	CSUI_010721	retrotransposon	0	2	2
transposon tf2-1 polyprotein	CSUI_003367	retrotransposon	0	2	1
retrotransposon ty3-gypsy subclass	CSUI_008006	retrotransposon	0	2	1
gag-pol related	CSUI_009704	retrotransposon	0	1	4
retrotransposon ty3-gypsy subclass	CSUI_008461	retrotransposon	0	1	3
transposon related	CSUI_007527	retrotransposon	0	1	3
retrotransposon ty3-gypsy subclass	CSUI_000938	retrotransposon	0	1	2
retrotransposable element tf2 155 kda protein type 1	CSUI_003309	retrotransposon	0	1	2
retrovirus-related pol polyprotein from transposon	CSUI_011093	retrotransposon	0	1	2
gag-pol polyprotein	CSUI_006180	retrotransposon	0	1	1
retrotransposon ty3-gypsy subclass	CSUI_005618	retrotransposon	0	1	1
retrotransposon ty3-gypsy subclass	CSUI_009848	retrotransposon	0	1	1
retrotransposon ty3-gypsy subclass	CSUI_006038	retrotransposon	0	1	0
gag-pol	CSUI_001476	retrotransposon	0	1	0
retrotransposable element tf2 kda protein type 1	CSUI_005386	retrotransposon	0	1	0
retrotransposable element tf2 kda protein type 1	CSUI_010945	retrotransposon	0	1	0
retrotransposon ty3-gypsy subclass	CSUI_006462	retrotransposon	0	1	0
os07g0510800 related	CSUI_004368	retrotransposon	0	0	3
dna rna polymerases superfamily protein	CSUI_007046	retrotransposon	0	0	2
retrotransposon ty3-gypsy subclass	CSUI_006648	retrotransposon	0	0	2
transposon tf2-1	CSUI_005708	retrotransposon	0	0	2
gag-pol fusion protein	CSUI_009428	retrotransposon	0	0	1
retrotransposon protein	CSUI_007242	retrotransposon	0	0	1
retrotransposon ty3-gypsy subclass	CSUI_001285	retrotransposon	0	0	1
retrotransposon ty3-gypsy subclass	CSUI_006463	retrotransposon	0	0	1
retrotransposon ty3-gypsy subclass	CSUI_006693	retrotransposon	0	0	1
retrotransposon ty3-gypsy subclass	CSUI_009870	retrotransposon	0	0	1
retrotransposon ty3-gypsy subclass	CSUI_009884	retrotransposon	0	0	1
retrotransposon ty3-gypsy subclass	CSUI_010377	retrotransposon	0	0	1
enhancer of polycomb-like protein	CSUI_001263	RNA	0	2	2
xpa binding protein 2 family protein	CSUI_004388	RNA	0	2	0
rna binding protein	CSUI_005292	RNA	0	1	1
rna recognition motif-containing protein	CSUI_004540	RNA	0	1	1
cd2 antigen cytoplasmic tail-binding protein 2	CSUI_007085	RNA	0	1	0
domain k- type rna binding proteins family protein	CSUI_000246	RNA	0	1	0
methyltransferase trm13	CSUI_008096	RNA	0	1	0
pumilio domain-containing protein kiaa0020	CSUI_003581	RNA	0	1	0
putative atp-dependent rna helicase spindle-e	CSUI_001593	RNA	0	1	0
rna pseudouridine synthase superfamily protein	CSUI_005672	RNA	0	1	0
rna recognition motif-containing	CSUI_005037	RNA	0	1	0
rna recognition motif-containing protein	CSUI_002546	RNA	0	1	0
rna recognition motif-containing protein	CSUI_010445	RNA	0	1	0
trna ligase class ii core domain (s and t) domain-containing protein	CSUI_003288	RNA	0	1	0
u5 snrnp-associated 102 kda	CSUI_003371	RNA	0	1	0
wd g-beta repeat protein	CSUI_004668	RNA	0	1	0
beta-casp domain protein	CSUI_002677	RNA	0	0	3
rna methyltransferase	CSUI_009530	RNA	0	0	2
m phase phosphoprotein mpp10	CSUI_003542	RNA	0	0	1
methyltransferase	CSUI_007279	RNA	0	0	1
polynucleotide adenylyltransferase	CSUI_002234	RNA	0	0	1
radical sam domain-containing	CSUI_001139	RNA	0	0	1
rna family protein	CSUI_000668	RNA	0	0	1
rna polymerase ii accessory factor cdc73	CSUI_007065	RNA	0	0	1
rna pseudouridine synthase superfamily protein	CSUI_010937	RNA	0	0	1
rna recognition motif-containing protein	CSUI_001161	RNA	0	0	1
rna recognition motif-containing protein	CSUI_003962	RNA	0	0	1
rna-directed dna polymerase	CSUI_001424	RNA	0	0	1
trna dimethylallyltransferase	CSUI_002147	RNA	0	0	1
trna ligase class ii core domain (s and t) domain-containing protein	CSUI_004430	RNA	0	0	1
u3 small nucleolar rna-associated protein 10	CSUI_008694	RNA	0	0	1
ef hand domain-containing protein	CSUI_004903	Signal transduction	0	4	4
camp-specific phosphodiesterase	CSUI_006912	Signal transduction	0	4	0
plasma membrane-type ca(2+)-atpase a1 pmcaa1	CSUI_009512	signal transduction	0	1	1
egf family domain-containing protein	CSUI_009667	Signal transduction	0	1	0
3 5 -cyclic nucleotide phosphodiesterase domain-containing protein	CSUI_002570	Signal transduction	0	1	0
3 5 -cyclic nucleotide phosphodiesterase domain-containing protein	CSUI_002886	Signal transduction	0	1	0
3 5 -cyclic nucleotide phosphodiesterase domain-containing protein	CSUI_005937	Signal transduction	0	1	0
cam cdpk	CSUI_002319	Signal transduction	0	1	0
camk protein kinase	CSUI_008035	Signal transduction	0	1	0
camp-dependent protein kinase regulatory	CSUI_010999	Signal transduction	0	1	0
cation-transporting	CSUI_001128	Signal transduction	0	1	0
ion channel protein	CSUI_006276	signal transduction	0	1	0
iq calmodulin-binding motif domain-containing protein	CSUI_007623	signal transduction	0	1	0
camk camkl protein kinase	CSUI_010130	Signal transduction	0	0	2
3 5 -cyclic nucleotide phosphodiesterase domain-containing protein	CSUI_003602	Signal transduction	0	0	1
3 --cyclic-nucleotide	CSUI_010828	Signal transduction	0	0	1
calcium signaling protein kinase mark	CSUI_000404	Signal transduction	0	0	1
calcium signaling protein kinase rad53	CSUI_002456	Signal transduction	0	0	1
calcium-dependent protein kinase cdpk9	CSUI_006563	Signal transduction	0	0	1
calmodulin-binding carboxy-terminal kinesin-like family protein	CSUI_007447	Signal transduction	0	0	1
duf51 family protein	CSUI_003084	signal transduction	0	0	1
sporozoite developmental protein	CSUI_005207	sporozoite	0	0	1
major facilitator family protein	CSUI_004056	transport	0	1	0
nucleoporin autopeptidase	CSUI_001311	transport	0	1	0
nucleoporin fg repeat-containing	CSUI_003508	transport	0	1	0
abc transporter transmembrane region domain-containing protein	CSUI_003729	Transporter	0	1	0
abc transporter transmembrane region domain-containing protein	CSUI_006272	Transporter	0	1	0
abc transporter transmembrane region domain-containing protein	CSUI_009035	Transporter	0	1	0
heat repeat-containing protein	CSUI_006640	transporter	0	1	0
stas domain-containing protein	CSUI_007712	transporter	0	1	0
heat repeat-containing protein	CSUI_006666	transporter	0	0	1
rab5-interacting protein	CSUI_000804	transport-vesicles	0	2	0
snare protein	CSUI_001617	transport-vesicles	0	1	0
amine-terminal region of a tm vesicle-mediated sorter	CSUI_004404	transport-vesicles	0	1	0
amine-terminal region of a tm vesicle-mediated sorter	CSUI_000541	transport-vesicles	0	0	1
amine-terminal region of a tm vesicle-mediated sorter	CSUI_004456	transport-vesicles	0	0	1
adp-ribosylation factor	CSUI_004638	vesicular traff	0	1	0
transmembrane protein	CSUI_005668		0	8	7
hypothetical protein	CSUI_003607		0	7	4
hypothetical protein	CSUI_003349		0	3	7
hypothetical protein	CSUI_004247		0	3	5
hypothetical protein	CSUI_005751		0	3	5
hypothetical protein	CSUI_009919		0	3	5
hypothetical protein	CSUI_010483		0	3	5
hypothetical protein	CSUI_004033		0	3	3
transmembrane protein	CSUI_002824		0	3	3
hypothetical protein	CSUI_001580		0	3	0
hypothetical protein	CSUI_008208		0	2	18
hypothetical protein	CSUI_005669		0	2	5
hypothetical protein	CSUI_004400		0	2	2
hypothetical protein	CSUI_001746		0	2	2
hypothetical protein	CSUI_007604		0	2	2
hypothetical protein	CSUI_005290		0	2	1
hypothetical protein	CSUI_009986		0	2	1
hypothetical protein	CSUI_007475		0	2	1
nuc173 domain protein	CSUI_000657		0	2	1
hypothetical protein	CSUI_000125		0	2	0
hypothetical protein	CSUI_000631		0	2	0
hypothetical protein	CSUI_003401		0	2	0
hypothetical protein	CSUI_004268		0	2	0
hypothetical protein	CSUI_004428		0	2	0
hypothetical protein	CSUI_004902		0	2	0
hypothetical protein	CSUI_010155		0	2	0
hypothetical protein	CSUI_010995		0	2	0
membrane protein 1	CSUI_004249		0	2	0
surface-exposed virulence protein biga	CSUI_000355		0	2	0
transmembrane protein	CSUI_000527		0	2	0
transmembrane protein	CSUI_001804		0	2	0
transmembrane protein	CSUI_010106		0	2	0
unchacterized apicomplexan-specific serine rich low complexity protein	CSUI_009612		0	2	0
hypothetical protein	CSUI_007605		0	1	14
hypothetical protein	CSUI_002799		0	1	4
hypothetical protein	CSUI_010643		0	1	3
hypothetical protein	CSUI_006913		0	1	3
f-box protein	CSUI_002536		0	1	2
hypothetical protein	CSUI_002537		0	1	2
hypothetical protein	CSUI_005263		0	1	2
protein transport protein sec31	CSUI_003603		0	1	2
p-type atpase pma1	CSUI_001057		0	1	2
hypothetical protein	CSUI_005665		0	1	1
amine-terminal domain cyclin	CSUI_007003		0	1	1
hypothetical protein	CSUI_000116		0	1	1
hypothetical protein	CSUI_000963		0	1	1
hypothetical protein	CSUI_002124		0	1	1
hypothetical protein	CSUI_003141		0	1	1
hypothetical protein	CSUI_003405		0	1	1
hypothetical protein	CSUI_003953		0	1	1
hypothetical protein	CSUI_005767		0	1	1
hypothetical protein	CSUI_005805		0	1	1
hypothetical protein	CSUI_006040		0	1	1
hypothetical protein	CSUI_009404		0	1	1
hypothetical protein	CSUI_010585		0	1	1
hypothetical protein	CSUI_011051		0	1	1
hypothetical protein	CSUI_011179		0	1	1
septin	CSUI_005284		0	1	1
transmembrane protein	CSUI_005958		0	1	1
transmembrane protein	CSUI_008327		0	1	1
transmembrane protein	CSUI_009976		0	1	1
transmembrane protein	CSUI_002944		0	1	0
bax inhibitor related	CSUI_005327		0	1	0
cytoplasmic protein	CSUI_001015		0	1	0
f5 8 type c domain-containing protein	CSUI_009245		0	1	0
hxxee motif protein	CSUI_003524		0	1	0
hypothetical protein	CSUI_000143		0	1	0
hypothetical protein	CSUI_000229		0	1	0
hypothetical protein	CSUI_000316		0	1	0
hypothetical protein	CSUI_000395		0	1	0
hypothetical protein	CSUI_000522		0	1	0
hypothetical protein	CSUI_000649		0	1	0
hypothetical protein	CSUI_000903		0	1	0
hypothetical protein	CSUI_000945		0	1	0
hypothetical protein	CSUI_001137		0	1	0
hypothetical protein	CSUI_001213		0	1	0
hypothetical protein	CSUI_001277		0	1	0
hypothetical protein	CSUI_001475		0	1	0
hypothetical protein	CSUI_001548		0	1	0
hypothetical protein	CSUI_001643		0	1	0
hypothetical protein	CSUI_001778		0	1	0
hypothetical protein	CSUI_002245		0	1	0
hypothetical protein	CSUI_002280		0	1	0
hypothetical protein	CSUI_002300		0	1	0
hypothetical protein	CSUI_002661		0	1	0
hypothetical protein	CSUI_002662		0	1	0
hypothetical protein	CSUI_002702		0	1	0
hypothetical protein	CSUI_002833		0	1	0
hypothetical protein	CSUI_002907		0	1	0
hypothetical protein	CSUI_002925		0	1	0
hypothetical protein	CSUI_003055		0	1	0
hypothetical protein	CSUI_003106		0	1	0
hypothetical protein	CSUI_003134		0	1	0
hypothetical protein	CSUI_003147		0	1	0
hypothetical protein	CSUI_003148		0	1	0
hypothetical protein	CSUI_003212		0	1	0
hypothetical protein	CSUI_003239		0	1	0
hypothetical protein	CSUI_003250		0	1	0
hypothetical protein	CSUI_003420		0	1	0
hypothetical protein	CSUI_003467		0	1	0
hypothetical protein	CSUI_003521		0	1	0
hypothetical protein	CSUI_003578		0	1	0
hypothetical protein	CSUI_003695		0	1	0
hypothetical protein	CSUI_003714		0	1	0
hypothetical protein	CSUI_003730		0	1	0
hypothetical protein	CSUI_003820		0	1	0
hypothetical protein	CSUI_004182		0	1	0
hypothetical protein	CSUI_004322		0	1	0
hypothetical protein	CSUI_004339		0	1	0
hypothetical protein	CSUI_004340		0	1	0
hypothetical protein	CSUI_004361		0	1	0
hypothetical protein	CSUI_004905		0	1	0
hypothetical protein	CSUI_004980		0	1	0
hypothetical protein	CSUI_005028		0	1	0
hypothetical protein	CSUI_005283		0	1	0
hypothetical protein	CSUI_005354		0	1	0
hypothetical protein	CSUI_005431		0	1	0
hypothetical protein	CSUI_005532		0	1	0
hypothetical protein	CSUI_005545		0	1	0
hypothetical protein	CSUI_005586		0	1	0
hypothetical protein	CSUI_005737		0	1	0
hypothetical protein	CSUI_005815		0	1	0
hypothetical protein	CSUI_005886		0	1	0
hypothetical protein	CSUI_006003		0	1	0
hypothetical protein	CSUI_006117		0	1	0
hypothetical protein	CSUI_006247		0	1	0
hypothetical protein	CSUI_006308		0	1	0
hypothetical protein	CSUI_006456		0	1	0
hypothetical protein	CSUI_006545		0	1	0
hypothetical protein	CSUI_006556		0	1	0
hypothetical protein	CSUI_006630		0	1	0
hypothetical protein	CSUI_006701		0	1	0
hypothetical protein	CSUI_006892		0	1	0
hypothetical protein	CSUI_007083		0	1	0
hypothetical protein	CSUI_007091		0	1	0
hypothetical protein	CSUI_007092		0	1	0
hypothetical protein	CSUI_007238		0	1	0
hypothetical protein	CSUI_007306		0	1	0
hypothetical protein	CSUI_007529		0	1	0
hypothetical protein	CSUI_007633		0	1	0
hypothetical protein	CSUI_007829		0	1	0
hypothetical protein	CSUI_008040		0	1	0
hypothetical protein	CSUI_008210		0	1	0
hypothetical protein	CSUI_008217		0	1	0
hypothetical protein	CSUI_008563		0	1	0
hypothetical protein	CSUI_008671		0	1	0
hypothetical protein	CSUI_008705		0	1	0
hypothetical protein	CSUI_008885		0	1	0
hypothetical protein	CSUI_009073		0	1	0
hypothetical protein	CSUI_009136		0	1	0
hypothetical protein	CSUI_009175		0	1	0
hypothetical protein	CSUI_009325		0	1	0
hypothetical protein	CSUI_009619		0	1	0
hypothetical protein	CSUI_009621		0	1	0
hypothetical protein	CSUI_010227		0	1	0
hypothetical protein	CSUI_010345		0	1	0
hypothetical protein	CSUI_010446		0	1	0
hypothetical protein	CSUI_010507		0	1	0
hypothetical protein	CSUI_010523		0	1	0
hypothetical protein	CSUI_011254		0	1	0
integral membrane protein	CSUI_002781		0	1	0
lectin-domain	CSUI_011292		0	1	0
loc397781 related	CSUI_002729		0	1	0
membrane protein	CSUI_004185		0	1	0
nucleoside-diphosphatase	CSUI_003597		0	1	0
pst-a-like protein	CSUI_002688		0	1	0
rap domain-containing protein	CSUI_001959		0	1	0
ribonucleoside-diphosphate reductase large subunit	CSUI_005724		0	1	0
target of rapamycin	CSUI_001692		0	1	0
transmembrane	CSUI_003977		0	1	0
transmembrane	CSUI_008931		0	1	0
transmembrane domain protein	CSUI_000624		0	1	0
transmembrane protein	CSUI_000654		0	1	0
transmembrane protein	CSUI_001172		0	1	0
transmembrane protein	CSUI_001257		0	1	0
transmembrane protein	CSUI_001417		0	1	0
transmembrane protein	CSUI_001897		0	1	0
transmembrane protein	CSUI_002365		0	1	0
transmembrane protein	CSUI_003034		0	1	0
transmembrane protein	CSUI_004255		0	1	0
transmembrane protein	CSUI_004480		0	1	0
transmembrane protein	CSUI_005959		0	1	0
transmembrane protein	CSUI_006441		0	1	0
transmembrane protein	CSUI_007638		0	1	0
transmembrane protein	CSUI_009223		0	1	0
transmembrane protein	CSUI_010971		0	1	0
hypothetical protein	CSUI_009784		0	0	6
hypothetical protein	CSUI_009649		0	0	4
hypothetical protein	CSUI_002071		0	0	3
hypothetical protein	CSUI_003397		0	0	3
galactose oxidase	CSUI_002352		0	0	2
hypothetical protein	CSUI_007699		0	0	2
hypothetical protein	CSUI_000814		0	0	2
hypothetical protein	CSUI_001063		0	0	2
hypothetical protein	CSUI_001491		0	0	2
hypothetical protein	CSUI_001526		0	0	2
hypothetical protein	CSUI_001694		0	0	2
hypothetical protein	CSUI_002043		0	0	2
hypothetical protein	CSUI_004679		0	0	2
hypothetical protein	CSUI_005627		0	0	2
hypothetical protein	CSUI_005922		0	0	2
hypothetical protein	CSUI_007084		0	0	2
hypothetical protein	CSUI_007223		0	0	2
hypothetical protein	CSUI_008374		0	0	2
hypothetical protein	CSUI_009332		0	0	2
hypothetical protein	CSUI_009335		0	0	2
leucine rich repeat-containing protein	CSUI_003006		0	0	2
sac3 ganp family protein	CSUI_000129		0	0	2
amp-binding enzyme	CSUI_006137		0	0	1
an1 family zinc finger domain-containing protein	CSUI_002778		0	0	1
ankyrin repeat-containing protein	CSUI_006436		0	0	1
armadillo beta-catenin-like repeat-containing protein	CSUI_003356		0	0	1
clasp amine-terminal protein	CSUI_002150		0	0	1
coiled-coil vesicle tethering subfamily a protein 1	CSUI_007423		0	0	1
cs domain protein	CSUI_001061		0	0	1
cytoplasmic protein cyt16	CSUI_007104		0	0	1
down-regulated in metastasis protein	CSUI_000336		0	0	1
f-box protein	CSUI_003167		0	0	1
gnat family protein	CSUI_010286		0	0	1
hydrolase alpha beta fold protein	CSUI_001642		0	0	1
hypothetical protein	CSUI_000008		0	0	1
hypothetical protein	CSUI_000508		0	0	1
hypothetical protein	CSUI_000520		0	0	1
hypothetical protein	CSUI_000785		0	0	1
hypothetical protein	CSUI_000807		0	0	1
hypothetical protein	CSUI_000984		0	0	1
hypothetical protein	CSUI_000996		0	0	1
hypothetical protein	CSUI_001118		0	0	1
hypothetical protein	CSUI_001157		0	0	1
hypothetical protein	CSUI_001168		0	0	1
hypothetical protein	CSUI_001170		0	0	1
hypothetical protein	CSUI_001284		0	0	1
hypothetical protein	CSUI_001356		0	0	1
hypothetical protein	CSUI_001360		0	0	1
hypothetical protein	CSUI_001410		0	0	1
hypothetical protein	CSUI_001500		0	0	1
hypothetical protein	CSUI_001557		0	0	1
hypothetical protein	CSUI_001684		0	0	1
hypothetical protein	CSUI_001702		0	0	1
hypothetical protein	CSUI_001881		0	0	1
hypothetical protein	CSUI_001884		0	0	1
hypothetical protein	CSUI_001893		0	0	1
hypothetical protein	CSUI_002035		0	0	1
hypothetical protein	CSUI_002072		0	0	1
hypothetical protein	CSUI_002086		0	0	1
hypothetical protein	CSUI_002103		0	0	1
hypothetical protein	CSUI_002149		0	0	1
hypothetical protein	CSUI_002190		0	0	1
hypothetical protein	CSUI_002291		0	0	1
hypothetical protein	CSUI_002457		0	0	1
hypothetical protein	CSUI_002579		0	0	1
hypothetical protein	CSUI_002586		0	0	1
hypothetical protein	CSUI_002607		0	0	1
hypothetical protein	CSUI_002613		0	0	1
hypothetical protein	CSUI_002741		0	0	1
hypothetical protein	CSUI_002742		0	0	1
hypothetical protein	CSUI_002931		0	0	1
hypothetical protein	CSUI_002994		0	0	1
hypothetical protein	CSUI_003010		0	0	1
hypothetical protein	CSUI_003025		0	0	1
hypothetical protein	CSUI_003079		0	0	1
hypothetical protein	CSUI_003088		0	0	1
hypothetical protein	CSUI_003174		0	0	1
hypothetical protein	CSUI_003179		0	0	1
hypothetical protein	CSUI_003183		0	0	1
hypothetical protein	CSUI_003225		0	0	1
hypothetical protein	CSUI_003281		0	0	1
hypothetical protein	CSUI_003381		0	0	1
hypothetical protein	CSUI_003445		0	0	1
hypothetical protein	CSUI_003456		0	0	1
hypothetical protein	CSUI_003490		0	0	1
hypothetical protein	CSUI_003551		0	0	1
hypothetical protein	CSUI_003555		0	0	1
hypothetical protein	CSUI_003583		0	0	1
hypothetical protein	CSUI_003620		0	0	1
hypothetical protein	CSUI_003776		0	0	1
hypothetical protein	CSUI_003778		0	0	1
hypothetical protein	CSUI_003827		0	0	1
hypothetical protein	CSUI_003860		0	0	1
hypothetical protein	CSUI_003916		0	0	1
hypothetical protein	CSUI_003923		0	0	1
hypothetical protein	CSUI_003929		0	0	1
hypothetical protein	CSUI_004028		0	0	1
hypothetical protein	CSUI_004040		0	0	1
hypothetical protein	CSUI_004170		0	0	1
hypothetical protein	CSUI_004240		0	0	1
hypothetical protein	CSUI_004254		0	0	1
hypothetical protein	CSUI_004324		0	0	1
hypothetical protein	CSUI_004349		0	0	1
hypothetical protein	CSUI_004398		0	0	1
hypothetical protein	CSUI_004485		0	0	1
hypothetical protein	CSUI_004772		0	0	1
hypothetical protein	CSUI_004899		0	0	1
hypothetical protein	CSUI_004906		0	0	1
hypothetical protein	CSUI_005067		0	0	1
hypothetical protein	CSUI_005080		0	0	1
hypothetical protein	CSUI_005244		0	0	1
hypothetical protein	CSUI_005281		0	0	1
hypothetical protein	CSUI_005291		0	0	1
hypothetical protein	CSUI_005308		0	0	1
hypothetical protein	CSUI_005334		0	0	1
hypothetical protein	CSUI_005428		0	0	1
hypothetical protein	CSUI_005504		0	0	1
hypothetical protein	CSUI_005598		0	0	1
hypothetical protein	CSUI_005616		0	0	1
hypothetical protein	CSUI_005695		0	0	1
hypothetical protein	CSUI_005778		0	0	1
hypothetical protein	CSUI_005830		0	0	1
hypothetical protein	CSUI_005865		0	0	1
hypothetical protein	CSUI_005905		0	0	1
hypothetical protein	CSUI_005989		0	0	1
hypothetical protein	CSUI_006088		0	0	1
hypothetical protein	CSUI_006094		0	0	1
hypothetical protein	CSUI_006125		0	0	1
hypothetical protein	CSUI_006143		0	0	1
hypothetical protein	CSUI_006171		0	0	1
hypothetical protein	CSUI_006309		0	0	1
hypothetical protein	CSUI_006347		0	0	1
hypothetical protein	CSUI_006356		0	0	1
hypothetical protein	CSUI_006432		0	0	1
hypothetical protein	CSUI_006547		0	0	1
hypothetical protein	CSUI_006595		0	0	1
hypothetical protein	CSUI_006596		0	0	1
hypothetical protein	CSUI_006696		0	0	1
hypothetical protein	CSUI_006716		0	0	1
hypothetical protein	CSUI_006724		0	0	1
hypothetical protein	CSUI_006730		0	0	1
hypothetical protein	CSUI_006739		0	0	1
hypothetical protein	CSUI_006743		0	0	1
hypothetical protein	CSUI_006760		0	0	1
hypothetical protein	CSUI_006765		0	0	1
hypothetical protein	CSUI_006955		0	0	1
hypothetical protein	CSUI_007100		0	0	1
hypothetical protein	CSUI_007164		0	0	1
hypothetical protein	CSUI_007180		0	0	1
hypothetical protein	CSUI_007370		0	0	1
hypothetical protein	CSUI_007379		0	0	1
hypothetical protein	CSUI_007429		0	0	1
hypothetical protein	CSUI_007523		0	0	1
hypothetical protein	CSUI_007609		0	0	1
hypothetical protein	CSUI_007726		0	0	1
hypothetical protein	CSUI_007728		0	0	1
hypothetical protein	CSUI_007820		0	0	1
hypothetical protein	CSUI_007839		0	0	1
hypothetical protein	CSUI_007989		0	0	1
hypothetical protein	CSUI_008012		0	0	1
hypothetical protein	CSUI_008043		0	0	1
hypothetical protein	CSUI_008156		0	0	1
hypothetical protein	CSUI_008297		0	0	1
hypothetical protein	CSUI_008328		0	0	1
hypothetical protein	CSUI_008380		0	0	1
hypothetical protein	CSUI_008465		0	0	1
hypothetical protein	CSUI_008551		0	0	1
hypothetical protein	CSUI_008606		0	0	1
hypothetical protein	CSUI_008794		0	0	1
hypothetical protein	CSUI_008910		0	0	1
hypothetical protein	CSUI_008944		0	0	1
hypothetical protein	CSUI_008945		0	0	1
hypothetical protein	CSUI_009047		0	0	1
hypothetical protein	CSUI_009064		0	0	1
hypothetical protein	CSUI_009134		0	0	1
hypothetical protein	CSUI_009251		0	0	1
hypothetical protein	CSUI_009301		0	0	1
hypothetical protein	CSUI_009316		0	0	1
hypothetical protein	CSUI_009336		0	0	1
hypothetical protein	CSUI_009340		0	0	1
hypothetical protein	CSUI_009366		0	0	1
hypothetical protein	CSUI_009370		0	0	1
hypothetical protein	CSUI_009423		0	0	1
hypothetical protein	CSUI_009480		0	0	1
hypothetical protein	CSUI_009484		0	0	1
hypothetical protein	CSUI_009529		0	0	1
hypothetical protein	CSUI_009727		0	0	1
hypothetical protein	CSUI_009744		0	0	1
hypothetical protein	CSUI_009776		0	0	1
hypothetical protein	CSUI_009971		0	0	1
hypothetical protein	CSUI_010013		0	0	1
hypothetical protein	CSUI_010056		0	0	1
hypothetical protein	CSUI_010076		0	0	1
hypothetical protein	CSUI_010134		0	0	1
hypothetical protein	CSUI_010253		0	0	1
hypothetical protein	CSUI_010264		0	0	1
hypothetical protein	CSUI_010267		0	0	1
hypothetical protein	CSUI_010272		0	0	1
hypothetical protein	CSUI_010423		0	0	1
hypothetical protein	CSUI_010469		0	0	1
hypothetical protein	CSUI_010491		0	0	1
hypothetical protein	CSUI_010534		0	0	1
hypothetical protein	CSUI_010764		0	0	1
hypothetical protein	CSUI_010791		0	0	1
hypothetical protein	CSUI_010804		0	0	1
hypothetical protein	CSUI_010831		0	0	1
hypothetical protein	CSUI_010857		0	0	1
hypothetical protein	CSUI_010868		0	0	1
hypothetical protein	CSUI_011222		0	0	1
hypothetical protein	CSUI_011277		0	0	1
hypothetical protein	CSUI_011455		0	0	1
leucine rich repeat	CSUI_002554		0	0	1
metallo-beta-lactamase domain-containing protein	CSUI_007424		0	0	1
moesin	CSUI_006357		0	0	1
non-specific serine threonine protein kinase	CSUI_000837		0	0	1
poly cid1 family protein	CSUI_002306		0	0	1
ras-associated protein rap1 isoform 1 family protein	CSUI_004139		0	0	1
ribonuclease hi protein	CSUI_009523		0	0	1
ring finger protein	CSUI_001357		0	0	1
ser thr phosphatase family protein	CSUI_002264		0	0	1
serine esterase protein	CSUI_004897		0	0	1
snrna-activating of 50 kda mw carboxy-terminal protein	CSUI_002200		0	0	1
transmembrane	CSUI_008001		0	0	1
transmembrane	CSUI_008898		0	0	1
transmembrane protein	CSUI_000180		0	0	1
transmembrane protein	CSUI_000351		0	0	1
transmembrane protein	CSUI_000718		0	0	1
transmembrane protein	CSUI_001394		0	0	1
transmembrane protein	CSUI_001638		0	0	1
transmembrane protein	CSUI_001894		0	0	1
transmembrane protein	CSUI_002053		0	0	1
transmembrane protein	CSUI_002488		0	0	1
transmembrane protein	CSUI_002942		0	0	1
transmembrane protein	CSUI_002986		0	0	1
transmembrane protein	CSUI_003403		0	0	1
transmembrane protein	CSUI_003761		0	0	1
transmembrane protein	CSUI_003891		0	0	1
transmembrane protein	CSUI_004938		0	0	1
transmembrane protein	CSUI_006498		0	0	1
transmembrane protein	CSUI_006961		0	0	1
transmembrane protein	CSUI_007632		0	0	1
transmembrane protein	CSUI_007702		0	0	1
transmembrane protein	CSUI_008394		0	0	1
transmembrane protein	CSUI_009050		0	0	1
transmembrane protein	CSUI_009254		0	0	1
transmembrane protein	CSUI_009952		0	0	1
transmembrane protein	CSUI_010284		0	0	1
transmembrane protein	CSUI_011168		0	0	1
transmembrane protein	CSUI_011392		0	0	1
tsp1 domain-containing protein tsp12 related	CSUI_002853		0	0	1
tyrosine kinase-like protein	CSUI_002705		0	0	1
ulk kinase	CSUI_000567		0	0	1

## Sheet: TRANSPORT
Description	GeneName	Funtion	variants_impact_HIGH	variants_impact_LOW	variants_impact_MODERATE
vacuolar protein sorting-associated protein	CSUI_001867	ESCRT	0	1	3
amine-terminal region of a tm vesicle-mediated sorter	CSUI_000541	transport-vesicles	0	0	1
amine-terminal region of a tm vesicle-mediated sorter	CSUI_004456	transport-vesicles	0	0	1
heat repeat-containing protein	CSUI_006666	transporter	0	0	1
rab5-interacting protein	CSUI_000804	transport-vesicles	0	2	0
major facilitator family protein	CSUI_004056	transport	0	1	0
nucleoporin autopeptidase	CSUI_001311	transport	0	1	0
nucleoporin fg repeat-containing	CSUI_003508	transport	0	1	0
snare protein	CSUI_001617	transport-vesicles	0	1	0
amine-terminal region of a tm vesicle-mediated sorter	CSUI_004404	transport-vesicles	0	1	0
abc transporter transmembrane region domain-containing protein	CSUI_003729	Transporter	0	1	0
abc transporter transmembrane region domain-containing protein	CSUI_006272	Transporter	0	1	0
abc transporter transmembrane region domain-containing protein	CSUI_009035	Transporter	0	1	0
heat repeat-containing protein	CSUI_006640	transporter	0	1	0
stas domain-containing protein	CSUI_007712	transporter	0	1	0
adp-ribosylation factor	CSUI_004638	vesicular traff	0	1	0
vps52 sac2 family protein	CSUI_011514	ESCRT	0	1	0

## Sheet: SIGNAL-Ca
Description	GeneName	Funtion	variants_impact_HIGH	variants_impact_LOW	variants_impact_MODERATE	variants_impact_MODIFIER
ef hand domain-containing protein	CSUI_004903	Signal transduction	0	4	4
camk camkl protein kinase	CSUI_010130	Signal transduction	0	0	2
plasma membrane-type ca(2+)-atpase a1 pmcaa1	CSUI_009512	signal transduction	0	1	1
3 5 -cyclic nucleotide phosphodiesterase domain-containing protein	CSUI_003602	Signal transduction	0	0	1
3 --cyclic-nucleotide	CSUI_010828	Signal transduction	0	0	1
calcium signaling protein kinase mark	CSUI_000404	Signal transduction	0	0	1
calcium signaling protein kinase rad53	CSUI_002456	Signal transduction	0	0	1
calcium-dependent protein kinase cdpk9	CSUI_006563	Signal transduction	0	0	1
calmodulin-binding carboxy-terminal kinesin-like family protein	CSUI_007447	Signal transduction	0	0	1
duf51 family protein	CSUI_003084	signal transduction	0	0	1
camp-specific phosphodiesterase	CSUI_006912	Signal transduction	0	4	0
egf family domain-containing protein	CSUI_009667	Signal transduction	0	1	0
3 5 -cyclic nucleotide phosphodiesterase domain-containing protein	CSUI_002570	Signal transduction	0	1	0
3 5 -cyclic nucleotide phosphodiesterase domain-containing protein	CSUI_002886	Signal transduction	0	1	0
3 5 -cyclic nucleotide phosphodiesterase domain-containing protein	CSUI_005937	Signal transduction	0	1	0
cam cdpk	CSUI_002319	Signal transduction	0	1	0
camk protein kinase	CSUI_008035	Signal transduction	0	1	0
camp-dependent protein kinase regulatory	CSUI_010999	Signal transduction	0	1	0
cation-transporting	CSUI_001128	Signal transduction	0	1	0
ion channel protein	CSUI_006276	signal transduction	0	1	0
iq calmodulin-binding motif domain-containing protein	CSUI_007623	signal transduction	0	1	0

## Sheet: GAMETES
Description	GeneName	Funtion	variants_impact_HIGH	variants_impact_LOW	variants_impact_MODERATE
m protein	CSUI_003606	axoneme	0	7	4
flagellar associated protein	CSUI_006910	microgametes	0	2	2
cilia- and flagella-associated protein 61	CSUI_001259	microgametes	0	0	1
scp family extracellular subfamily protein	CSUI_001885	microgamete	0	1	0
c6orf165-like protein	CSUI_001538	microgametes	0	1	0
flagellar associated protein	CSUI_007325	microgametes	0	1	0
embryo sac development arrest eda7	CSUI_003604	oocyst	0	1	0
toxoplasma gondii family a protein	CSUI_010909	oocyst	0	1	0
toxoplasma gondii family d protein	CSUI_003908	oocyst	0	1	0

## Sheet: PROTEIN
Description	GeneName	Funtion	variants_impact_HIGH	variants_impact_LOW	variants_impact_MODERATE	variants_impact_MODIFIER
cmcg kinase (incomplete catalytic triad)	CSUI_001174	PROT	0	1	2
serine threonine-protein	CSUI_011337	PROT	0	1	2
serpin (serine proteinase inhibitor) superfamily protein	CSUI_003154	PROT	0	1	2
tetratricopeptide repeat-containing protein	CSUI_003168	PROT	0	1	2
btb poz domain protein	CSUI_000909	PROT	0	0	2
prpf39 related	CSUI_005002	PROT	0	0	2
ubiquitin carboxyl-terminal hydrolase	CSUI_002631	PROT	0	0	2
wd g-beta repeat-containing protein	CSUI_006911	PROT	0	7	1
heat shock protein	CSUI_003605	PROT	0	5	1
cmgc kinase	CSUI_003182	PROT	0	3	1
c2 domain-containing protein	CSUI_007335	PROT	0	2	1
fikk kinase	CSUI_002513	PROT	0	2	1
hect-domain (ubiquitin-transferase) domain-containing	CSUI_002616	PROT	0	1	1
hect-domain (ubiquitin-transferase) domain-containing protein	CSUI_004311	PROT	0	1	1
subtilisin sub4	CSUI_005044	PROT	0	1	1
tetratricopeptide repeat-containing protein	CSUI_002224	PROT	0	1	1
tetratricopeptide repeat-containing protein	CSUI_003940	PROT	0	1	1
zinc finger (ccch type) motif-containing protein	CSUI_001744	PROT-DNA	0	1	1
c2 domain protein	CSUI_008491	PROT	0	0	1
cmgc kinase	CSUI_009792	PROT	0	0	1
heat shock protein	CSUI_004251	PROT	0	0	1
hect-domain (ubiquitin-transferase) domain-containing	CSUI_003505	PROT	0	0	1
otu family cysteine protease	CSUI_005914	PROT	0	0	1
pik3r4 kinase-related protein (incomplete catalytic triad)	CSUI_000687	PROT	0	0	1
pik3r4 kinase-related protein (incomplete catalytic triad)	CSUI_001609	PROT	0	0	1
proteinase inhibitor i4 serpin	CSUI_011150	PROT	0	0	1
subtilisin sub12	CSUI_001225	PROT	0	0	1
subtilisin sub8	CSUI_000247	PROT	0	0	1
subtilisin sub9	CSUI_002562	PROT	0	0	1
tbc domain-containing kinase (incomplete catalytic triad)	CSUI_000644	PROT	0	0	1
tbc domain-containing protein	CSUI_008203	PROT	0	0	1
tetratricopeptide repeat-containing protein	CSUI_001457	PROT	0	0	1
tetratricopeptide repeat-containing protein	CSUI_002846	PROT	0	0	1
tetratricopeptide repeat-containing protein	CSUI_006153	PROT	0	0	1
wd g-beta repeat-containing protein	CSUI_003718	PROT-binding	0	0	1
zinc c3hc4 type (ring finger) domain-containing protein	CSUI_000743	PROT-DNA	0	0	1
zinc c3hc4 type (ring finger) domain-containing protein	CSUI_009153	PROT-DNA	0	0	1
zinc finger (ccch type) motif-containing protein	CSUI_003359	PROT-DNA	0	0	1
zn-finger in ran binding protein and others domain-containing protein	CSUI_002363	PROT-DNA	0	0	1
zn-finger in ran binding protein and others domain-containing protein	CSUI_010376	PROT-DNA	0	0	1
kelch repeat-containing protein	CSUI_010242	PROT	0	2	0
pentatricopeptide repeat domain-containing protein	CSUI_005155	PROT	0	2	0
protein kinase	CSUI_008664	PROT	0	2	0
aaa family protein	CSUI_001207	PROT	0	1	0
adhesion regulating molecule region protein	CSUI_005458	PROT	0	1	0
atypical mek-related kinase (incomplete catalytic triad)	CSUI_003619	PROT	0	1	0
autophagy-related cysteine peptidase atg4	CSUI_001165	PROT	0	1	0
cmgc cdk protein kinase	CSUI_001400	PROT	0	1	0
cmgc mapk mek kinase-related (incomplete catalytic triad)	CSUI_009684	PROT	0	1	0
creatinase domain-containing protein	CSUI_007595	PROT	0	1	0
fha domain-containing protein	CSUI_000168	PROT	0	1	0
gtp-binding amine-terminal protein	CSUI_005043	PROT	0	1	0
methionine aminopeptidase	CSUI_002850	PROT	0	1	0
protein kinase (incomplete catalytic triad)	CSUI_003539	PROT	0	1	0
protein kinase domain-containing protein	CSUI_009872	PROT	0	1	0
protein nlrc5 isoform x1	CSUI_003365	PROT	0	1	0
protein phosphatase 2c domain-containing protein	CSUI_004091	PROT	0	1	0
protein serine threonine phosphatase	CSUI_000592	PROT	0	1	0
serine threonine protein kinase	CSUI_003311	PROT	0	1	0
serine threonine specific protein phosphatase	CSUI_006083	PROT	0	1	0
serpin (serine proteinase inhibitor) superfamily protein	CSUI_006232	PROT	0	1	0
tbc domain-containing protein	CSUI_004464	PROT	0	1	0
t-cell activation protein phosphatase	CSUI_008110	PROT	0	1	0
tpr repeat-containing protein	CSUI_004740	PROT	0	1	0
uba ts-n domain-containing protein	CSUI_003498	PROT	0	1	0
ubiquitin-60s ribosomal protein l40 isoform x1	CSUI_008016	PROT	0	1	0
ubiquitin-conjugating enzyme subfamily protein	CSUI_010908	PROT	0	1	0
wd g-beta repeat-containing protein	CSUI_001595	PROT-proteasome	0	1	0
tic22-like family protein	CSUI_010226	PROT-transport	0	1	0
chaperonin protein	CSUI_008158	chaperon	0	1	0

## Sheet: REDOX
Description	GeneName	Funtion	variants_impact_HIGH	variants_impact_LOW	variants_impact_MODERATE	variants_impact_MODIFIER
cysteine dioxygenase type i protein	CSUI_008369	REDOX	0	0	1
methylmalonate-semialdehyde dehydrogenase	CSUI_003037	REDOX	0	0	1
oxidoreductase- amine-terminal protein	CSUI_004241	REDOX	0	0	1
peroxin-3	CSUI_006303	REDOX_peroxisome	0	0	1
peroxisome biogenesis factor	CSUI_002823	REDOX_peroxisome	0	0	1
iron-containing superoxide dismutase	CSUI_003321	REDOX	0	2	0
flavodoxin domain-containing protein	CSUI_002843	REDOX	0	2	0
3-ketoacyl-(acyl-carrier-protein) reductase	CSUI_002612	REDOX	0	1	0
oxidoreductase	CSUI_000421	REDOX	0	1	0
pex2 pex12 amino terminal region protein	CSUI_005443	REDOX_peroxisome	0	1	0

## Sheet: RETROTRANSPOSON
Description	GeneName	Funtion	variants_impact_HIGH	variants_impact_LOW	variants_impact_MODERATE
retrotransposon gag protein	CSUI_009198	retrotransposon	2	1	5
retrotransposon ty3-gypsy subclass	CSUI_000118	retrotransposon	1	9	16
retrotransposon nucleocapsid related	CSUI_005617	retrotransposon	1	4	4
retrotransposon ty3-gypsy subclass	CSUI_002866	retrotransposon	1	1	2
retrotransposon ty3-gypsy subclass	CSUI_004666	retrotransposon	1	1	0
retrotransposon ty3-gypsy subclass	CSUI_008144	retrotransposon	1	1	0
retrotransposon nucleocapsid related	CSUI_010677	retrotransposon	1	0	0
dna rna polymerases superfamily protein	CSUI_001909	retrotransposon	0	4	5
gag-pol related	CSUI_009704	retrotransposon	0	1	4
retrotransposon ty3-gypsy subclass	CSUI_005100	retrotransposon	0	5	3
retrotransposon ty3-gypsy subclass	CSUI_008870	retrotransposon	0	4	3
retrotransposon ty3-gypsy subclass	CSUI_010574	retrotransposon	0	4	3
retrotransposon ty3-gypsy subclass	CSUI_009888	retrotransposon	0	3	3
retrotransposon ty3-gypsy subclass	CSUI_009443	retrotransposon	0	2	3
retrotransposon ty3-gypsy subclass	CSUI_008461	retrotransposon	0	1	3
transposon related	CSUI_007527	retrotransposon	0	1	3
os07g0510800 related	CSUI_004368	retrotransposon	0	0	3
retrotransposon ty3-gypsy subclass	CSUI_010721	retrotransposon	0	2	2
retrotransposon ty3-gypsy subclass	CSUI_000938	retrotransposon	0	1	2
retrotransposable element tf2 155 kda protein type 1	CSUI_003309	retrotransposon	0	1	2
retrovirus-related pol polyprotein from transposon	CSUI_011093	retrotransposon	0	1	2
dna rna polymerases superfamily protein	CSUI_007046	retrotransposon	0	0	2
retrotransposon ty3-gypsy subclass	CSUI_006648	retrotransposon	0	0	2
transposon tf2-1	CSUI_005708	retrotransposon	0	0	2
retrotransposon ty3-gypsy subclass	CSUI_002784	retrotransposon	0	3	1
transposon tf2-1 polyprotein	CSUI_003367	retrotransposon	0	2	1
retrotransposon ty3-gypsy subclass	CSUI_008006	retrotransposon	0	2	1
gag-pol polyprotein	CSUI_006180	retrotransposon	0	1	1
retrotransposon ty3-gypsy subclass	CSUI_005618	retrotransposon	0	1	1
retrotransposon ty3-gypsy subclass	CSUI_009848	retrotransposon	0	1	1
gag-pol fusion protein	CSUI_009428	retrotransposon	0	0	1
retrotransposon protein	CSUI_007242	retrotransposon	0	0	1
retrotransposon ty3-gypsy subclass	CSUI_001285	retrotransposon	0	0	1
retrotransposon ty3-gypsy subclass	CSUI_006463	retrotransposon	0	0	1
retrotransposon ty3-gypsy subclass	CSUI_006693	retrotransposon	0	0	1
retrotransposon ty3-gypsy subclass	CSUI_009870	retrotransposon	0	0	1
retrotransposon ty3-gypsy subclass	CSUI_009884	retrotransposon	0	0	1
retrotransposon ty3-gypsy subclass	CSUI_010377	retrotransposon	0	0	31
retrotransposon ty3-gypsy subclass	CSUI_006038	retrotransposon	0	1	0
gag-pol	CSUI_001476	retrotransposon	0	1	0
retrotransposable element tf2 kda protein type 1	CSUI_005386	retrotransposon	0	1	0
retrotransposable element tf2 kda protein type 1	CSUI_010945	retrotransposon	0	1	0
retrotransposon ty3-gypsy subclass	CSUI_006462	retrotransposon	0	1	0

## Sheet: METABOLISM
Description	GeneName	Funtion	variants_impact_HIGH	variants_impact_LOW	variants_impact_MODERATE
phosphoglycerate mutase family protein	CSUI_005666	MET-mito	0	11	17
asparagine synthetase b	CSUI_006041	MET	0	0	3
atpase family associated with various cellular activities subfamily protein	CSUI_001856	MET	0	1	2
guanylate binding	CSUI_000690	MET	0	0	2
cdp-alcohol phosphatidyltransferase superfamily protein	CSUI_002551	MET	0	1	1
shikimate dehydrogenase substrate binding domain-containing protein	CSUI_005285	MET	0	1	1
nudix -type motif 9 isoform a family protein	CSUI_004002	MET-mito	0	1	1
gda1 cd39 (nucleoside phosphatase) family protein	CSUI_001132	MET-purinas	0	1	1
wd g-beta repeat-containing protein	CSUI_003759	iron-sulfur cluster assembly	0	0	1
magnesium transporter nipa	CSUI_007221	magnesion-ion tpte	0	0	1
adenosine deaminase	CSUI_004742	MET	0	0	1
alanine--trna ligase-like	CSUI_010485	MET	0	0	1
alaserpin isoform x2	CSUI_006230	MET	0	0	1
alg8 glycosyltransferase family protein	CSUI_000818	MET	0	0	1
asparagine synthase	CSUI_003573	MET	0	0	1
asparagine synthetase	CSUI_003412	MET	0	0	1
aspartyl protease asp1	CSUI_002930	MET	0	0	1
endo- -beta-glucanase	CSUI_009696	MET	0	0	1
isoleucyl-trna synthetase	CSUI_006279	MET	0	0	1
isoprenylcysteine carboxyl methyltransferase family protein	CSUI_003222	MET	0	0	1
mandelonitrile lyase	CSUI_000415	MET	0	0	1
ppg3	CSUI_003917	MET	0	0	1
ppg3	CSUI_006333	MET	0	0	1
proteophosphoglycan protein ppg4	CSUI_002770	MET	0	0	1
proteophosphoglycan related	CSUI_001601	MET	0	0	1
proteophosphoglycan related	CSUI_006635	MET	0	0	1
proteophosphoglycan related protein	CSUI_001278	MET	0	0	1
fyve zinc finger domain-containing protein	CSUI_004189	metal-ion	0	0	1
fyve zinc finger domain-containing protein	CSUI_009871	metal-ion	0	0	1
bt1 family protein	CSUI_002026	MET-folate	0	0	1
n-acyl-phosphatidylethanolamine-hydrolyzing phospholipase d family protein	CSUI_008310	MET-lipid	0	0	1
patatin family protein	CSUI_002223	MET-lipid	0	0	1
patatin family protein	CSUI_006053	MET-lipid	0	0	1
phosphatidate cytidylyltransferase	CSUI_007350	MET-lipid	0	0	1
triacylglycerol lipase	CSUI_003072	MET-lipid	0	0	1
type i fatty acid synthase	CSUI_010510	MET-lipid	0	0	1
molybdopterin guanine dinucleotide synthesis protein b	CSUI_006284	MET-molybdo	0	0	1
n-terminal region (domain i and ii) domain-containing protein	CSUI_008025	MET-molybdo	0	0	1
5 - c-terminal domain-containing protein	CSUI_009002	MET-purinas	0	0	1
ctp synthase	CSUI_000935	MET-purinas	0	0	1
dihydrouridine synthase	CSUI_009913	MET-pyruvate	0	0	1
glycosyl transferase family 8 protein	CSUI_003717	MET	0	2	0
iron only hydrogenase large c-terminal domain-containing protein	CSUI_004549	iron	0	1	0
3 (2) -bisphosphate nucleotidase	CSUI_004787	MET	0	1	0
5-aminolevulinic acid synthase domain-containing protein	CSUI_003324	MET	0	1	0
adenylate and guanylate cyclase catalytic domain-containing protein	CSUI_002073	MET	0	1	0
alanine dehydrogenase	CSUI_010317	MET	0	1	0
alanine transaminase	CSUI_010336	MET	0	1	0
alpha beta fold family protein	CSUI_003754	MET	0	1	0
amp deaminase	CSUI_007047	MET	0	1	0
atp synthase subunit mitochondrial	CSUI_004872	MET	0	1	0
atp-citrate synthase isoform x1	CSUI_006457	MET	0	1	0
atp-dependent dna ligase domain-containing protein	CSUI_006415	MET	0	1	0
cytochrome c oxidase subunit	CSUI_009401	MET	0	1	0
deoxyuridine 5 -triphosphate	CSUI_005053	MET	0	1	0
dullard family phosphatase domain-containing protein	CSUI_006631	MET	0	1	0
fatty acyl	CSUI_005646	MET	0	1	0
guanylyl cyclase	CSUI_003554	MET	0	1	0
histidine acid phosphatase superfamily protein	CSUI_008494	MET	0	1	0
mitochondrial carrier domain-containing	CSUI_000073	MET	0	1	0
phosphorylase family protein	CSUI_003117	MET	0	1	0
proteophosphoglycan related	CSUI_009850	MET	0	1	0
protoheme ferro-lyase	CSUI_009096	MET	0	1	0
putative udp-n-acetylglucosamine--peptide n-acetylglucosaminyltransferase spindly	CSUI_003151	MET	0	1	0
pyridoxal phosphate family protein	CSUI_008340	MET	0	1	0
thiamine catalytic domain-containing protein	CSUI_008643	MET	0	1	0
uridine kinase	CSUI_005673	MET	0	1	0
acetyl-coa carboxylase acc2	CSUI_000669	MET-fatty	0	1	0
n-acetylglucosaminyl-phosphatidylinositol biosynthetic protein family gt4 protein	CSUI_003341	MET-lipid	0	1	0
phosphatidylinositol-4-phosphate 5-kinase	CSUI_010514	MET-lipid	0	1	0
type i fatty acid synthase	CSUI_010346	MET-lipid	0	1	0
dihydrolipoamide acyltransferase	CSUI_000494	MET-pyruvate	0	1	0

## Sheet: INVASION
Description	GeneName	Funtion	variants_impact_HIGH	variants_impact_LOW	variants_impact_MODERATE
sag-related sequence srs60a	CSUI_005472	Adhesion/Invasion	0	9	11
srs domain-containing protein	CSUI_005469	Adhesion/Invasion	0	3	7
sag-related sequence srs28	CSUI_005473	Adhesion/Invasion	0	2	11
srs domain-containing protein	CSUI_008686	Adhesion/Invasion	0	2	7
srs domain-containing protein	CSUI_003350	Adhesion/Invasion	0	2	6
srs domain-containing protein	CSUI_008559	Adhesion/Invasion	0	2	2
srs domain-containing protein	CSUI_009011	Adhesion/Invasion	0	2	0
srs domain-containing protein	CSUI_009013	Adhesion/Invasion	0	1	4
sag-related sequence srs28	CSUI_005667	Adhesion/Invasion	0	1	2
fasciclin domain-containing protein	CSUI_006459	adhesion/Invasion	0	1	1
sag-related sequence srs26j	CSUI_004246	Adhesion/Invasion	0	1	1
fibronectin-binding a domain protein	CSUI_009992	adhesion/Invasion	0	1	0
sag-related sequence srs53c	CSUI_007477	Adhesion/Invasion	0	1	0
sag-related sequence srs60a	CSUI_005466	Adhesion/Invasion	0	1	0
srs domain-containing protein	CSUI_006282	Adhesion/Invasion	0	1	0
srs domain-containing protein	CSUI_009424	Adhesion/Invasion	0	1	0
srs domain-containing protein	CSUI_009427	Adhesion/Invasion	0	1	0
srs domain-containing protein	CSUI_006281	Adhesion/Invasion	0	0	5
srs domain-containing protein	CSUI_002410	Adhesion/Invasion	0	0	2
sag-related sequence srs22c	CSUI_009618	Adhesion/Invasion	0	0	1
sag-related sequence srs44	CSUI_009377	Adhesion/Invasion	0	0	1
sag-related sequence srs53f	CSUI_007474	Adhesion/Invasion	0	0	1
sag-related sequence srs60a	CSUI_005468	Adhesion/Invasion	0	0	1
srs domain-containing protein	CSUI_009053	Adhesion/Invasion	0	0	1
srs domain-containing protein	CSUI_009058	Adhesion/Invasion	0	0	1
srs domain-containing protein	CSUI_010203	Adhesion/Invasion	0	0	1
srs domain-containing protein	CSUI_010845	Adhesion/Invasion	0	0	1
dense granule protein gra9	CSUI_003298	Biogenesis and maturation of the PV	1	0	0
dense granule protein gra12	CSUI_001322	Biogenesis and maturation of the PV	0	0	1
microneme protein	CSUI_003616	Host cell-attachment/Invasion	0	2	1
microneme protein mic14	CSUI_010822	Host cell-attachment/Invasion	0	1	0
microneme protein 13	CSUI_001369	Host cell-attachment/Invasion	0	0	1
microneme protein 13	CSUI_001458	Host cell-attachment/Invasion	0	0	1
microneme protein mic12	CSUI_000791	Host cell-attachment/Invasion	0	0	1
inner membrane protein	CSUI_001743	IMC complex	0	1	1
imc sub-compartment protein isp3	CSUI_005485	IMC complex	0	1	0
inner membrane complex protein 18	CSUI_009164	IMC complex	0	1	0
alveolin domain containing intermediate filament imc15	CSUI_008865	IMC complex	0	0	1
inner membrane complex protein imc2a	CSUI_002095	IMC complex	0	0	1
membrane skeletal protein	CSUI_001390	IMC complex	0	0	1
pan domain-containing protein	CSUI_010737	invasion/Virulence	0	1	1
rhoptry neck protein	CSUI_007315	Invasion/Virulence	0	1	0
rhoptry protein	CSUI_002990	Invasion/Virulence	0	1	0
rhoptry protein rop14	CSUI_005438	Invasion/Virulence	0	1	0
rhoptry neck protein ron2	CSUI_001101	Invasion/Virulence	0	0	1
myosin heavy chain	CSUI_001266	microtubule	0	1	1
myosin j	CSUI_000108	microtubule	0	1	1
wd g-beta repeat-containing protein	CSUI_007462	microtubule	0	1	0
actin	CSUI_009032	Microtubule	0	1	0
actin like protein alp1	CSUI_011119	Microtubule	0	1	0
cytoplasmic dynein 2 heavy chain 1	CSUI_006709	Microtubule	0	1	0
dynein heavy chain 2	CSUI_000037	Microtubule	0	1	0
dynein heavy chain family protein	CSUI_008375	Microtubule	0	1	0
heavy chain 2 family protein	CSUI_000245	Microtubule	0	1	0
internal kinesin motor domain protein	CSUI_009734	microtubule	0	1	0
intraconoid microtubule associated protein	CSUI_002561	microtubule	0	1	0
kinesin heavy chain	CSUI_007819	microtubule	0	1	0
kinesin motor domain-containing protein	CSUI_006136	microtubule	0	1	0
myosin a	CSUI_004127	microtubule	0	1	0
non-muscle myosin heavy	CSUI_000854	microtubule	0	1	0
p25-alpha family protein	CSUI_003198	microtubule	0	1	0
primary ciliary dyskinesia protein 1	CSUI_007467	microtubule	0	1	0
troponin isotype gamma	CSUI_003306	microtubule	0	1	0
myosin heavy chain	CSUI_004661	Microtubule	0	0	1
dynein heavy chain axonemal protein	CSUI_000038	Microtubule	0	0	1
dynein heavy chain axonemal protein	CSUI_006250	Microtubule	0	0	1
dynein heavy chain family protein	CSUI_001718	Microtubule	0	0	1
dynein heavy chain family protein	CSUI_004917	Microtubule	0	0	1
microtubule-binding protein	CSUI_010140	microtubule	0	0	1
myosin-light-chain kinase	CSUI_004537	microtubule	0	0	1
spc97 spc98 family	CSUI_000486	microtubule	0	0	1
tubulin-tyrosine ligase family protein	CSUI_001972	microtubule	0	0	1
tubulin-tyrosine ligase family protein	CSUI_005558	microtubule	0	0	1

[truncated: 2 more sheets: GENETIC (RNA),  (DNA)]
