# Supplementary material for: Deciphering the code of resistance: a genomic and transcriptomic exploration of the Cystoisospora suis Holland-I strain
Source: Sci Rep. 2025 Feb 14;15:5461. doi: 10.1038/s41598-025-89372-8 (PMC11828913; doi:10.1038/s41598-025-89372-8)
Supplement: Supplementary file 3 — Supplementary Material 3 [file 41598_2025_89372_MOESM3_ESM.xlsx]

## Sheet: Wien-I_vs_Holland-I_treated
gene_id	description	baseMean	log2FoldChange	lfcSE	stat	pvalue	padj
CytC-Oxi-subunit-I	CoI	4187.93	-0.0968349	0.156877	-0.617268	0.537058	0.71739
CytC-Oxi-III	CoIII	5502.97	-0.0569147	0.158418	-0.359268	0.719394	0.843826
CytC-Oxi-I	CoI	7107.13	0.0533224	0.167237	0.318843	0.749845	0.861594
Cytb	Cytb	3724.97	0.107402	0.153013	0.701916	0.482731	0.676224
CSUI_100762	ribosomal protein s5	171.685	0.186433	0.133039	1.40134	0.161113	0.340784
CSUI_011589	hypothetical protein	32.0296	-0.366805	0.233734	-1.56933	0.116572	0.274948
CSUI_011588	hypothetical protein	11.1287	0.47003	0.351087	1.33878	0.180641	0.367266
CSUI_011587	hypothetical protein	24.0973	-0.268625	0.292646	-0.917917	0.358662	0.563138
CSUI_011586	hypothetical protein	3.715	-1.06302	0.696056	-1.5272	0.126712	0.291225
CSUI_011585	vacuolar atp synthase subunit c	14.127	0.121339	0.349229	0.347448	0.728255	0.849552
CSUI_011584	hypothetical protein	48.7897	0.114506	0.205187	0.558057	0.576805	0.746674
CSUI_011583	hypothetical protein	17.4412	-0.208533	0.354614	-0.588056	0.556495	0.73201
CSUI_011582	corepressor complex crc230	39.5069	0.0102781	0.209797	0.0489908	0.960927	0.980577
CSUI_011581	hypothetical protein	31.9483	0.0718937	0.219632	0.327336	0.743414	0.858177
CSUI_011580	hypothetical protein	14.0935	0.155994	0.348674	0.447391	0.654593	0.79872
CSUI_011579	hypothetical protein	23.8101	0.246022	0.254835	0.965416	0.334337	0.539685
CSUI_011578	hypothetical protein	48.7998	0.071843	0.177779	0.404113	0.68613	0.820881
CSUI_011577	sodium hydrogen exchanger nhe2	7.46959	-0.13938	0.591211	-0.235753	0.813624	0.898832
CSUI_011576	hypothetical protein	22.6331	-0.0573565	0.271878	-0.210964	0.832915	0.908167
CSUI_011575	hypothetical protein	46.8567	-0.505921	0.223734	-2.26127	0.0237428	0.0860694
CSUI_011574	hypothetical protein	9.43884	-0.488702	0.360993	-1.35377	0.17581	0.360123
CSUI_011573	phospholipid-translocating p-type flippase subfamily protein	21.6	0.141633	0.301454	0.469833	0.638474	0.789007
CSUI_011572	hypothetical protein	30.3374	0.221734	0.236949	0.935787	0.349383	0.554155
CSUI_011571	adapter-related protein	12.0251	0.30461	0.355908	0.855867	0.392071	0.595921
CSUI_011570	calcium-dependent protein kinase cdpk4	6.36325	0.369089	0.556514	0.663216	0.507192	0.694346
CSUI_011569	sda1-like protein	23.9821	0.0281486	0.261293	0.107728	0.914211	0.957121
CSUI_011568	hec ndc80p family protein	8.90392	0.287065	0.44027	0.65202	0.514388	0.69998
CSUI_011567	hypothetical protein	80.2564	-0.286022	0.158998	-1.7989	0.0720345	0.195263
CSUI_011566	hypothetical protein	6.63417	0.687624	0.464622	1.47996	0.138883	0.308596
CSUI_011565	hypothetical protein	47.1817	0.0640944	0.201542	0.318021	0.750469	0.862003
CSUI_011564	protein kinase domain	7.12509	-0.517185	0.46338	-1.11611	0.264373	0.466716
CSUI_011563	hypothetical protein	10.3094	-0.282851	0.456703	-0.619331	0.535698	0.716654
CSUI_011562	trigger factor protein	19.5228	0.135354	0.276519	0.489494	0.624492	0.779242
CSUI_011561	hypothetical protein	20.2932	-0.898785	0.286488	-3.13726	0.00170537	0.0107071
CSUI_011560	hypothetical protein	18.6915	0.018338	0.283346	0.0647192	0.948398	0.973604
CSUI_011559	hypothetical protein	553.59	0.00804195	0.065697	0.12241	0.902575	0.951575
CSUI_011558	hypothetical protein	144.696	-0.0923509	0.131986	-0.699704	0.484112	0.677497
CSUI_011557	coatomer delta subunit	25.9287	-0.42012	0.306673	-1.36993	0.17071	0.35359
CSUI_011556	cw-type zinc finger protein	69.3757	-0.00588908	0.172847	-0.034071	0.972821	0.986473
CSUI_011555	hypothetical protein	23.5521	0.318786	0.290138	1.09874	0.27188	0.475232
CSUI_011554	trafficking protein mon1 subfamily protein	15.7025	0.140175	0.302176	0.463884	0.642731	0.791313
CSUI_011553	hypothetical protein	13.979	0.564428	0.308201	1.83136	0.0670465	0.185375
CSUI_011552	hypothetical protein	55.7459	0.0551087	0.167419	0.329166	0.74203	0.857114
CSUI_011551	hypothetical protein	58.2999	0.171973	0.197495	0.87077	0.38388	0.588773
CSUI_011550	alpha beta fold family protein	42.9653	-0.0641645	0.190494	-0.336833	0.736243	0.854211
CSUI_011549	hypothetical protein	82.1777	-0.476867	0.148761	-3.20559	0.00134788	0.0088499
CSUI_011548	hypothetical protein	27.8285	-0.366052	0.262985	-1.39191	0.163949	0.344978
CSUI_011547	glutamine-dependent nad(+) synthetase protein	5.51846	-0.287861	0.562966	-0.51133	0.60912	0.769967
CSUI_011546	hmg (high mobility group) box domain-containing protein	881.867	-0.248854	0.0751599	-3.31099	0.000929651	0.00654176
CSUI_011545	protein disulfide-isomerase-like	21.2711	0.0585447	0.275633	0.212401	0.831794	0.907462
CSUI_011544	arsenite-activated atpase family protein	21.7606	0.0278381	0.244915	0.113664	0.909504	0.954835
CSUI_011543	wd g-beta repeat-containing protein	14.4456	-0.499544	0.322611	-1.54844	0.121516	0.282889
CSUI_011542	hypothetical protein	928.813	0.147516	0.0610711	2.41549	0.0157142	0.0633239
CSUI_011541	hypothetical protein	4.26827	-1.12448	0.707978	-1.5883	0.112219	0.267441
CSUI_011540	tetratricopeptide repeat domain containing protein	58.9074	0.0215333	0.176589	0.12194	0.902946	0.951792
CSUI_011539	aldo keto reductase family oxidoreductase	23.5751	-0.799327	0.251831	-3.17406	0.00150324	0.00966344
CSUI_011538	zinc c3hc4 type (ring finger) domain-containing protein	38.0809	-0.10626	0.192035	-0.553337	0.580033	0.749666
CSUI_011537	transmembrane protein	6.30995	-0.895612	0.529761	-1.6906	0.0909141	0.231717
CSUI_011536	hypothetical protein	156.073	-0.188951	0.113918	-1.65866	0.0971849	0.24274
CSUI_011535	hypothetical protein	11.0424	0.349296	0.421479	0.828738	0.407253	0.609977
CSUI_011534	tetratricopeptide repeat-containing protein	28.9124	-0.409012	0.224717	-1.82012	0.0687406	0.188996
CSUI_011533	hypothetical protein	23.3802	-0.271335	0.243855	-1.11269	0.265841	0.468601
CSUI_011532	rna polymerase-associated protein rtf1	120.6	-0.0365724	0.131049	-0.279074	0.780188	0.878574
CSUI_011531	eukaryotic translation initiation factor 3 subunit 10	198.385	-0.142689	0.1203	-1.18611	0.235579	0.434122
CSUI_011530	protein kinase domain protein	95.2163	-0.154802	0.143073	-1.08198	0.27926	0.48291
CSUI_011529	hypothetical protein	1.17983	-0.288528	1.10575	-0.260934	0.794143	0.886872
CSUI_011528	26s proteasome subunit p55	40.9755	-0.167435	0.218914	-0.764845	0.444364	0.644179
CSUI_011527	hypothetical protein	1.29451	1.48424	1.03008	1.4409	0.149614	0.324658
CSUI_011526	atp-binding cassette g family transporter abcg87	46.8827	0.566989	0.181633	3.12162	0.00179861	0.0111945
CSUI_011525	hypothetical protein	56.8977	0.343645	0.19414	1.77009	0.0767118	0.204749
CSUI_011524	phosphoserine aminotransferase	75.8357	-0.481146	0.15093	-3.18788	0.00143319	0.00929888
CSUI_011523	heat repeat-containing protein	7.48633	0.398692	0.462522	0.861995	0.38869	0.593375
CSUI_011522	hypothetical protein	125.585	-0.171854	0.126458	-1.35898	0.174152	0.35775
CSUI_011521	hypothetical protein	1018.47	-0.642931	0.0699176	-9.19556	3.73046e-20	2.81674e-18
CSUI_011520	rnb family domain-containing protein	30.1166	-0.0263714	0.228981	-0.115169	0.908312	0.954467
CSUI_011519	hypothetical protein	41.7597	-0.425223	0.180171	-2.3601	0.0182701	0.0707392
CSUI_011518	bifunctional protein subfamily protein	14.9516	0.0644057	0.345388	0.186473	0.852074	0.920053
CSUI_011517	rab11b	16.6225	-0.0944309	0.320687	-0.294464	0.768403	0.871697
CSUI_011516	sag-related sequence srs53f	315.723	-0.0174831	0.0950259	-0.183983	0.854027	0.920936
CSUI_011515	hypothetical protein	7.49326	-0.247691	0.464766	-0.532937	0.594077	0.759275
CSUI_011514	vps52 sac2 family protein	8.39802	-0.431527	0.429976	-1.00361	0.315568	0.52007
CSUI_011513	hypothetical protein	2294.67	0.199047	0.0841118	2.36645	0.0179594	0.0698475
CSUI_011512	lsm domain-containing protein	40.4336	0.242315	0.198808	1.21884	0.222904	0.420076
CSUI_011511	ser thr phosphatase family protein	18.6088	0.866532	0.285061	3.03981	0.00236724	0.0140118
CSUI_011510	hypothetical protein	25.6915	0.19225	0.220893	0.87033	0.38412	0.588951
CSUI_011509	hypothetical protein	18.8729	0.810759	0.328417	2.46869	0.0135609	0.0566783
CSUI_011508	hypothetical protein	41.2953	-0.157814	0.216892	-0.727617	0.466848	0.66386
CSUI_011507	hypothetical protein	22.2333	-0.265318	0.25266	-1.0501	0.293673	0.49874
CSUI_011506	snare region anchored in the vesicle membrane carboxy-terminal protein	65.392	0.522848	0.179675	2.90997	0.00361464	0.019897
CSUI_011505	gaf domain protein	12.6422	-0.00917106	0.41596	-0.0220479	0.98241	0.992091
CSUI_011504	hypothetical protein	43.9712	0.681893	0.231846	2.94114	0.00327005	0.0182896
CSUI_011503	anonymous antigen-1	43.0338	-1.0741	0.219376	-4.89619	9.7714e-07	1.73419e-05
CSUI_011502	hypothetical protein	52.9935	0.114859	0.162437	0.707098	0.479505	0.674127
CSUI_011501	atpase family associated with various cellular activities domain-containing protein	1.64662	-0.758255	0.995194	-0.761917	0.44611	0.645181
CSUI_011500	start-2 domain protein	108.239	-0.211175	0.138525	-1.52446	0.127394	0.292048
CSUI_011499	thrombospondin type 1 domain-containing protein	51.413	-0.936079	0.191898	-4.878	1.07168e-06	1.85467e-05
CSUI_011498	hypothetical protein	46.3366	-0.27695	0.231782	-1.19487	0.232136	0.430408
CSUI_011497	heat repeat-containing protein	6.59533	-0.0511187	0.480791	-0.106322	0.915327	0.95721
CSUI_011496	vacuolar proton translocating atpase subunit a	177.163	0.05494	0.110691	0.496337	0.619656	0.77698
CSUI_011495	hypothetical protein	231.918	-0.341888	0.0929992	-3.67625	0.000236688	0.00203024
CSUI_011494	hypothetical protein	48.7148	0.21479	0.174216	1.2329	0.217614	0.414327
CSUI_011493	hypothetical protein	29.5577	0.183256	0.238882	0.767137	0.443	0.643205
CSUI_011492	amp-binding enzyme domain-containing protein	19.1437	0.470022	0.332041	1.41555	0.156906	0.33491
CSUI_011491	hypothetical protein	43.0799	-0.430169	0.184828	-2.3274	0.019944	0.0753695
CSUI_011490	hypothetical protein	71.8651	0.0583516	0.153753	0.379514	0.704306	0.834855
CSUI_011489	hypothetical protein	12.9254	-0.014773	0.450599	-0.0327854	0.973846	0.987091
CSUI_011488	swi2 snf2 brahma-like	12.988	0.045091	0.330269	0.136528	0.891404	0.944483
CSUI_011487	hypothetical protein	25.1826	-0.599321	0.266472	-2.24909	0.0245065	0.0884535
CSUI_011486	hypothetical protein	62.9666	0.603468	0.183426	3.28997	0.00100198	0.00694717
CSUI_011485	transposon tf2-1	0.597121	1.29592	3.15981	0.410128	0.681712	0.818487
CSUI_011484	tyrosine kinase-like protein	204.93	-0.424102	0.0949932	-4.46455	8.02385e-06	0.000110287
CSUI_011483	gyf domain	12.0284	-0.645689	0.428811	-1.50577	0.132127	0.299216
CSUI_011482	hypothetical protein	166.39	-0.0337726	0.127977	-0.263896	0.79186	0.885356
CSUI_011481	hypothetical protein	8.73095	0.549433	0.462168	1.18882	0.234512	0.433274
CSUI_011480	hypothetical protein	7.51095	0.302868	0.439434	0.689222	0.490683	0.681624
CSUI_011479	myosin h	10.7504	0.335643	0.375007	0.895033	0.37077	0.574966
CSUI_011478	hypothetical protein	3.63083	-0.0804405	0.709947	-0.113305	0.909789	0.954835
CSUI_011477	transmembrane amino acid transporter protein	351.303	-0.168767	0.0860199	-1.96195	0.0497681	0.14898
CSUI_011476	hypothetical protein	79.9234	0.0966142	0.147724	0.654017	0.513101	0.699057
CSUI_011475	hypothetical protein	35.2127	0.0519315	0.192913	0.269196	0.787779	0.882857
CSUI_011474	histone lysine demethylase no66	65.5825	-0.726795	0.200351	-3.62761	0.000286055	0.00238767
CSUI_011473	transmembrane protein	1483.17	-0.41557	0.0841483	-4.93854	7.87097e-07	1.42036e-05
CSUI_011472	smc n terminal domain-containing protein	35.9282	-0.192017	0.219784	-0.873665	0.382301	0.587094
CSUI_011471	hypothetical protein	53.0153	0.59679	0.208315	2.86484	0.00417215	0.0223234
CSUI_011470	hypothetical protein	19.7052	-1.3779	0.353889	-3.89361	9.87646e-05	0.000960611
CSUI_011469	otu family cysteine protease	122.905	-0.180208	0.144088	-1.25068	0.211051	0.406211
CSUI_011468	hypothetical protein	6.63686	-0.84273	0.57689	-1.46081	0.144066	0.316814
CSUI_011467	smc n terminal domain-containing protein	13.6319	0.0557706	0.316304	0.17632	0.860043	0.924744
CSUI_011466	dynein heavy chain family protein	6.9895	0.0383691	0.510773	0.0751196	0.94012	0.97047
CSUI_011465	trna (uracil-5-)-methyltransferase	105.873	0.0523565	0.180065	0.290764	0.771232	0.873353
CSUI_011464	3 exoribonuclease family domain 1 protein	501.117	0.152867	0.0793133	1.92738	0.0539321	0.157742
CSUI_011463	cleft lip and palate transmembrane protein 1 protein	39.2128	-0.24096	0.207842	-1.15934	0.246316	0.446247
CSUI_011462	hypothetical protein	111.206	-0.107564	0.16075	-0.669138	0.503408	0.692344
CSUI_011461	wd g-beta repeat-containing protein	173.72	-0.361977	0.109532	-3.30476	0.000950564	0.00667255
CSUI_011460	transmembrane protein	43.8691	-0.23757	0.242478	-0.979758	0.327206	0.531918
CSUI_011459	rhoptry kinase family protein rop32	28.742	-0.500167	0.24316	-2.05695	0.0396913	0.126083
CSUI_011458	hypothetical protein	14.496	2.30556	0.379	6.08328	1.17749e-09	3.45088e-08
CSUI_011457	hypothetical protein	370.942	-0.529111	0.118376	-4.46975	7.83122e-06	0.000108158
CSUI_011456	retrotransposon nucleocapsid related	10.818	-1.33514	0.39198	-3.40615	0.000658864	0.00485623
CSUI_011455	hypothetical protein	24.3074	8.78021	0.805862	10.8954	1.21191e-27	1.14951e-25
CSUI_011454	hypothetical protein	171.459	0.181271	0.110032	1.64743	0.0994687	0.246764
CSUI_011453	hypothetical protein	16.3111	0.173278	0.325198	0.532837	0.594146	0.759275
CSUI_011452	udp-glucose 4-epimerase	31.8499	-0.180231	0.236446	-0.762247	0.445913	0.64512
CSUI_011451	atp-binding cassette g family transporter abcg96	34.4697	-0.95806	0.241698	-3.96387	7.37454e-05	0.000750333
CSUI_011450	hypothetical protein	19.5834	0.100887	0.330306	0.305436	0.760034	0.866702
CSUI_011449	hypothetical protein	10.8583	0.88818	0.389088	2.28272	0.0224468	0.0826101
CSUI_011448	hypothetical protein	73.0878	0.604746	0.185229	3.26485	0.00109522	0.00748207
CSUI_011447	hypothetical protein	665.776	0.0475718	0.0727889	0.653559	0.513396	0.69927
CSUI_011446	translation initiation factor eif3 subunit 135	4.04919	-0.805993	0.681085	-1.1834	0.236652	0.434917
CSUI_011445	hypothetical protein	191.356	0.361416	0.113363	3.18814	0.00143192	0.00929888
CSUI_011444	hypothetical protein	45.475	-0.359971	0.184192	-1.95433	0.0506628	0.151067
CSUI_011443	protein phosphatase 2c domain-containing protein	25.5094	0.439227	0.292282	1.50275	0.132903	0.300438
CSUI_011442	hypothetical protein	3.4011	0.777651	0.686897	1.13212	0.257583	0.459907
CSUI_011441	n6-adenosine-methyltransferase	82.9706	-0.169943	0.140275	-1.2115	0.225705	0.422995
CSUI_011440	hypothetical protein	1079.2	0.030397	0.0726418	0.418451	0.675617	0.813751
CSUI_011439	histidine acid phosphatase superfamily protein	277.697	-0.43311	0.0956983	-4.52579	6.0171e-06	8.63228e-05
CSUI_011438	polycystin cation channel protein	10.2627	-0.371761	0.34519	-1.07697	0.281492	0.484723
CSUI_011437	histone lysine methyltransferase set1	90.7893	0.388686	0.120757	3.21873	0.00128758	0.00851731
CSUI_011436	n-terminal domain-containing protein	24.0047	-0.326557	0.247317	-1.3204	0.186702	0.37466
CSUI_011435	b-box zinc finger domain-containing protein	15.5484	0.0153326	0.327622	0.0467996	0.962673	0.981749
CSUI_011434	nad(+) adp	33.511	-0.47706	0.262301	-1.81875	0.0689495	0.189178
CSUI_011433	hypothetical protein	437.015	-1.00081	0.0947868	-10.5586	4.63579e-26	4.2564e-24
CSUI_011432	autophagy protein apg9 protein	12.2228	-0.0790504	0.381715	-0.207093	0.835937	0.909821
CSUI_011431	hypothetical protein	481.464	-0.625232	0.067897	-9.20853	3.30609e-20	2.51284e-18
CSUI_011430	hypothetical protein	17.8759	0.443608	0.346154	1.28153	0.200007	0.391693
CSUI_011429	hypothetical protein	53.503	0.0621825	0.235061	0.264538	0.791366	0.884999
CSUI_011428	hypothetical protein	6.22583	0.963846	0.529995	1.81859	0.0689734	0.189199
CSUI_011427	myosin f	14.3951	-0.193691	0.297107	-0.651925	0.51445	0.699981
CSUI_011426	transmembrane protein	49.5249	-0.152011	0.218804	-0.694737	0.48722	0.679444
CSUI_011425	nbp2b	1.97941	1.81489	0.899323	2.01807	0.0435842	0.13523
CSUI_011424	hypothetical protein	35.0473	-0.16719	0.236251	-0.707678	0.479146	0.674081
CSUI_011423	hypothetical protein	18.5808	0.242659	0.342433	0.708633	0.478552	0.673666
CSUI_011422	hect-domain (ubiquitin-transferase) domain-containing protein	40.2674	0.100648	0.232323	0.433225	0.664852	0.805415
CSUI_011421	pci domain-containing protein	497.259	0.138685	0.0774739	1.79009	0.0734395	0.198274
CSUI_011420	c2 domain protein	17.4881	-0.366453	0.329091	-1.11353	0.26548	0.468252
CSUI_011419	hypothetical protein	34.4637	-0.218361	0.229223	-0.952616	0.340785	0.546179
CSUI_011418	protein kinase (incomplete catalytic triad)	210.687	-0.16028	0.102173	-1.5687	0.116717	0.275177
CSUI_011417	hypothetical protein	21.2144	0.114278	0.262638	0.435115	0.663479	0.80455
CSUI_011416	glycogen	28.5118	0.827705	0.33021	2.5066	0.0121898	0.052105
CSUI_011415	smc n terminal domain-containing protein	88.0827	0.00628302	0.147234	0.0426738	0.965962	0.98318
CSUI_011414	tryptophan synthase subunit beta	3061.47	-0.565998	0.0448892	-12.6088	1.88898e-36	2.3824e-34
CSUI_011413	hypothetical protein	107.006	-0.0984346	0.182166	-0.540358	0.58895	0.756083
CSUI_011412	swi2 snf2 iswi-like (at hook)	392.86	0.0289256	0.087577	0.330288	0.741182	0.856701
CSUI_011411	hypothetical protein	173.542	0.260939	0.112958	2.31005	0.0208853	0.0782569
CSUI_011410	hypothetical protein	4.51578	-0.535296	0.62331	-0.858796	0.390453	0.594664
CSUI_011409	hypothetical protein	23.448	0.139716	0.25467	0.548614	0.58327	0.751988
CSUI_011408	mitochondrial processing peptidase alpha subunit	597.834	0.137848	0.0754432	1.82717	0.0676737	0.186839
CSUI_011407	hypothetical protein	24.7006	-0.181759	0.240464	-0.755868	0.449728	0.648192
CSUI_011406	hypothetical protein	6.51425	-0.180049	0.486282	-0.370256	0.711192	0.839321
CSUI_011405	hypothetical protein	249.451	-0.0218283	0.0850503	-0.256651	0.797448	0.888922
CSUI_011404	hypothetical protein	7.18849	-0.734546	0.509234	-1.44245	0.149174	0.324008
CSUI_011403	myosin regulatory light chain	195.737	0.304646	0.103119	2.95431	0.00313366	0.0176484
CSUI_011402	26s protease regulatory subunit 4	106.405	-0.238669	0.122817	-1.94328	0.0519822	0.154001
CSUI_011401	hypothetical protein	4.92615	0.284308	0.653658	0.434949	0.6636	0.804569
CSUI_011400	hypothetical protein	1.5182	0.641527	0.975433	0.657684	0.510741	0.697249
CSUI_011399	hypothetical protein	17.0883	-0.636864	0.287989	-2.21142	0.0270069	0.0948756
CSUI_011398	rna pseudouridine synthase superfamily protein	61.808	0.599926	0.166407	3.60518	0.000311935	0.00258117
CSUI_011397	hypothetical protein	31.8823	0.0498964	0.209191	0.238521	0.811477	0.89751
CSUI_011396	hypothetical protein	30.5394	0.0162916	0.261613	0.0622737	0.950345	0.975068
CSUI_011395	hypothetical protein	15.5842	0.430927	0.285538	1.50918	0.131254	0.298238
CSUI_011394	hypothetical protein	17.2679	-0.063425	0.315446	-0.201064	0.840648	0.912352
CSUI_011393	wd g-beta repeat-containing protein	15.4008	0.0936864	0.335732	0.279051	0.780206	0.878574
CSUI_011392	transmembrane protein	1594.36	-0.216734	0.0580344	-3.73458	0.000188029	0.00166771
CSUI_011391	arginyl-trna synthetase family protein	61.1547	0.088786	0.15734	0.564295	0.572553	0.744105
CSUI_011390	arginyl-trna synthetase family protein	71.4827	-0.0476884	0.203075	-0.234831	0.81434	0.899017
CSUI_011389	methyltransferase domain protein	254.053	0.0381702	0.11011	0.346656	0.72885	0.849584
CSUI_011388	trehalose	161.862	0.0719196	0.144626	0.497279	0.618992	0.776527
CSUI_011387	ankyrin repeat-containing protein	13.6862	-0.72939	0.381839	-1.9102	0.0561074	0.162121
CSUI_011386	rna recognition motif-containing protein	2605.41	0.0290887	0.0545519	0.533229	0.593875	0.759263
CSUI_011385	abc transporter transmembrane region domain-containing protein	42.5096	0.154742	0.180791	0.855917	0.392044	0.595921
CSUI_011384	major facilitator family protein	106.008	-0.274152	0.132552	-2.06826	0.0386157	0.123762
CSUI_011383	transmembrane protein	216.354	-0.236141	0.12231	-1.93068	0.0535232	0.157042
CSUI_011382	hypothetical protein	30.1855	-0.0670119	0.219924	-0.304705	0.760591	0.866806
CSUI_011381	hypothetical protein	4.49625	0.637056	0.583894	1.09105	0.275252	0.478009
CSUI_011380	transmembrane protein	74.3997	-0.0906026	0.140219	-0.646151	0.518182	0.70313
CSUI_011379	guanylyl cyclase	77.5249	-0.208727	0.153065	-1.36365	0.172677	0.355929
CSUI_011378	dihydrolipoyllysine-residue succinyltransferase component of oxoglutarate dehydrogenase	45.9861	-0.0771251	0.242248	-0.318372	0.750203	0.861783
CSUI_011377	hypothetical protein	44.229	0.855115	0.219337	3.89864	9.67357e-05	0.000946492
CSUI_011376	dead deah box helicase domain-containing protein	5.52933	-1.2967	0.624611	-2.07601	0.0378926	0.122123
CSUI_011375	srs domain-containing protein	120.296	0.766833	0.147961	5.18267	2.18728e-07	4.38871e-06
CSUI_011374	hypothetical protein	52.4088	0.0996792	0.182099	0.547391	0.58411	0.752648
CSUI_011373	dead deah box helicase domain-containing protein	16.0798	0.355035	0.315935	1.12376	0.261115	0.463832
CSUI_011372	udp-galactose transporter family protein	90.8442	-0.24579	0.152482	-1.61193	0.106978	0.259313
CSUI_011371	hypothetical protein	20.9398	0.694563	0.295162	2.35316	0.0186146	0.0718116
CSUI_011370	hypothetical protein	135.523	-0.36085	0.129533	-2.78577	0.00534002	0.0272026
CSUI_011369	hypothetical protein	297.982	0.207541	0.105379	1.96946	0.0488999	0.147149
CSUI_011368	peptidase m16 inactive domain-containing protein	61.3957	0.0376005	0.148061	0.253953	0.799532	0.889859
CSUI_011367	hypothetical protein	36.3593	-0.101753	0.225085	-0.452066	0.651221	0.797087
CSUI_011366	nucleoredoxin family protein	234.573	-0.0827257	0.0880203	-0.939848	0.347295	0.552294
CSUI_011365	3 5 -cyclic nucleotide phosphodiesterase domain-containing protein	8.66286	-0.114164	0.44731	-0.255224	0.79855	0.88937
CSUI_011364	rnb family domain-containing protein	79.6588	-0.0255095	0.149079	-0.171114	0.864134	0.927405
CSUI_011363	hypothetical protein	4394.16	-0.399847	0.0579388	-6.90121	5.15627e-12	2.00605e-10
CSUI_011362	hypothetical protein	15.7282	3.5203	0.659411	5.33855	9.36912e-08	2.01744e-06
CSUI_011361	hypothetical protein	27.4251	3.65943	0.302799	12.0853	1.26277e-33	1.52556e-31
CSUI_011360	hypothetical protein	91.3478	4.29222	0.181333	23.6703	7.28832e-124	3.34592e-121
CSUI_011359	hypothetical protein	91.0374	-0.349772	0.146372	-2.38961	0.0168663	0.0665893
CSUI_011358	hypothetical protein	18.7894	-0.575404	0.285863	-2.01286	0.0441289	0.136367
CSUI_011357	transmembrane protein	170.188	-0.372518	0.103045	-3.6151	0.000300234	0.00249287
CSUI_011356	hypothetical protein	17.1381	0.167352	0.339661	0.492702	0.622223	0.778066
CSUI_011355	hypothetical protein	25.082	0.199258	0.235543	0.84595	0.39758	0.60119
CSUI_011354	mif4g domain-containing protein	170.876	0.322355	0.114872	2.8062	0.00501288	0.0258995
CSUI_011353	gag-pol polyprotein	0	NA	NA	NA	NA	NA
CSUI_011352	hypothetical protein	290.305	-0.369337	0.084914	-4.34954	1.36424e-05	0.00017833
CSUI_011351	hypothetical protein	29.052	0.0244649	0.235073	0.104074	0.917111	0.958012
CSUI_011350	hypothetical protein	54.9727	-0.130975	0.186965	-0.70053	0.483596	0.677106
CSUI_011349	hypothetical protein	33.2065	0.0944445	0.239001	0.395163	0.692723	0.825641
CSUI_011348	hypothetical protein	16.0827	-0.33898	0.28773	-1.17812	0.238749	0.43716
CSUI_011347	hypothetical protein	13.0312	-0.45165	0.38095	-1.18559	0.235785	0.434157
CSUI_011346	hypothetical protein	88.0578	-0.0607979	0.201568	-0.301624	0.762939	0.867986
CSUI_011345	hypothetical protein	31.4293	-0.109329	0.234799	-0.465628	0.641482	0.790486
CSUI_011344	hypothetical protein	14.6562	-0.321084	0.341165	-0.941141	0.346632	0.551673
CSUI_011343	hypothetical protein	47.1276	-0.122434	0.188815	-0.648431	0.516706	0.701969
CSUI_011342	hypothetical protein	26.0492	-0.349761	0.272055	-1.28563	0.198573	0.38991
CSUI_011341	hypothetical protein	48.4468	0.431775	0.196748	2.19456	0.0281953	0.097882
CSUI_011340	hypothetical protein	100.76	0.429389	0.139674	3.07422	0.00211056	0.0127154
CSUI_011339	hypothetical protein	312.761	0.538078	0.0807635	6.66239	2.69405e-11	9.63226e-10
CSUI_011338	rna recognition motif-containing protein	1229.88	0.36225	0.0796556	4.5477	5.42356e-06	7.88926e-05
CSUI_011337	serine threonine-protein	4.42939	0.493844	0.553745	0.891826	0.372486	0.57716
CSUI_011336	ubiquitin-transferase domain containing	25.9707	-0.0148791	0.251285	-0.0592121	0.952783	0.976348
CSUI_011335	dynein heavy chain	29.025	-0.0627588	0.272856	-0.230007	0.818086	0.900406
CSUI_011334	adapter-related protein	18.7038	-0.0818862	0.317359	-0.258024	0.796388	0.888428
CSUI_011333	trafficking protein mon1 subfamily	14.6949	0.836091	0.34888	2.3965	0.0165527	0.0657442
CSUI_011332	hypothetical protein	49.825	0.492167	0.166541	2.95522	0.00312445	0.0176213
CSUI_011331	hypothetical protein	13.3805	0.0777599	0.341171	0.227921	0.819708	0.900784
CSUI_011330	autophagy protein apg9 protein	24.3294	-0.270883	0.310957	-0.871126	0.383686	0.588711
CSUI_011329	hypothetical protein	26.1151	0.522165	0.269883	1.93478	0.0530169	0.156074
CSUI_011328	ras family protein	10.3525	-0.00389221	0.459758	-0.00846579	0.993245	0.997242
CSUI_011327	transmembrane protein	55.924	0.57522	0.192146	2.99367	0.00275645	0.0159777
CSUI_011326	hypothetical protein	4.00694	0.798035	0.601328	1.32712	0.184468	0.371755
CSUI_011325	swi2 snf2 brahma	39.4379	-0.254455	0.2052	-1.24003	0.214963	0.411267
CSUI_011324	casein kinase ii beta	494.126	0.0356901	0.0723866	0.493049	0.621978	0.778066
CSUI_011323	hypothetical protein	82.4627	0.0940427	0.147659	0.63689	0.524197	0.707706
CSUI_011322	dihydrouridine synthase protein	28.7298	0.184952	0.219643	0.842056	0.399757	0.602849
CSUI_011321	cell division protein cdc48ap	13.7447	-0.371228	0.314019	-1.18218	0.237134	0.435503
CSUI_011320	dead deah box helicase domain-containing protein	37.4632	0.00485347	0.218526	0.0222101	0.98228	0.992091
CSUI_011319	cold-shock dna-binding domain-containing protein	7714.88	-0.164427	0.0572222	-2.87348	0.00405973	0.0218134
CSUI_011318	histone lysine demethylase jmjd6b	35.4639	0.260331	0.253627	1.02643	0.304688	0.508692
CSUI_011317	ste kinase	6.59942	-0.0571206	0.483378	-0.11817	0.905933	0.953429
CSUI_011316	hypothetical protein	105.952	-0.16846	0.125558	-1.3417	0.179694	0.3656
CSUI_011315	myosin heavy	109.192	-0.228761	0.131722	-1.7367	0.0824403	0.215774
CSUI_011314	sag-related sequence srs53f	60.3629	3.51315	0.207344	16.9435	2.14865e-64	4.65284e-62
CSUI_011313	hypothetical protein	22.7258	-0.167907	0.249228	-0.673709	0.500496	0.690145
CSUI_011312	tat-binding family protein	57.6659	0.0576047	0.186822	0.30834	0.757823	0.865509
CSUI_011311	hypothetical protein	397.105	0.181638	0.0944384	1.92335	0.0544358	0.158649
CSUI_011310	endo- -beta-glucanase	15.4838	0.418909	0.321568	1.30271	0.192674	0.382166
CSUI_011309	myb-like dna-binding domain-containing	129.743	-0.144603	0.111814	-1.29325	0.195925	0.386563
CSUI_011308	ras family protein	0.392207	0.972046	2.16927	0.448097	0.654083	0.798675
CSUI_011307	hypothetical protein	14.1725	0.0429145	0.389996	0.110038	0.912379	0.955766
CSUI_011306	hypothetical protein	5.10723	0.654885	0.5527	1.18488	0.236064	0.434253
CSUI_011305	hypothetical protein	86.5564	0.239458	0.146244	1.63738	0.10155	0.25032
CSUI_011304	spx domain-containing protein	133.803	0.0389377	0.116444	0.334391	0.738084	0.854824
CSUI_011303	hypothetical protein	18.587	-0.149507	0.30412	-0.491606	0.622998	0.778375
CSUI_011302	hypothetical protein	429.329	-0.247019	0.0848183	-2.91232	0.0035875	0.0197571
CSUI_011301	membrane-associated calcum-binding	3818.66	-0.178187	0.0540186	-3.29861	0.000971633	0.00678226
CSUI_011300	gag-pol polyprotein	0.0855095	1.01046	3.69829	0.273222	0.784682	0.881366
CSUI_011299	hypothetical protein	122.298	0.0644955	0.117011	0.551191	0.581503	0.750721
CSUI_011298	hypothetical protein	108.568	-0.850881	0.127892	-6.65312	2.86951e-11	1.01961e-09
CSUI_011297	pyridine nucleotide-disulfide oxidoreductase domain-containing protein	7.97346	-0.880818	0.514677	-1.7114	0.0870076	0.224049
CSUI_011296	hypothetical protein	23.8626	0.789207	0.260059	3.03473	0.00240754	0.0142137
CSUI_011295	3-ketoacyl- reductase	120.853	-0.395035	0.104728	-3.77201	0.000161935	0.00146341
CSUI_011294	hypothetical protein	11.6896	3.27248	0.444105	7.3687	1.72294e-13	7.94146e-12
CSUI_011293	hypothetical protein	8.74247	-0.265821	0.411528	-0.645936	0.518321	0.70313
CSUI_011292	lectin-domain	209.842	-0.0629116	0.115983	-0.542423	0.587527	0.755016
CSUI_011291	hypothetical protein	460.233	-0.763641	0.0944492	-8.0852	6.20625e-16	3.57935e-14
CSUI_011290	hypothetical protein	234.785	0.0713873	0.0922727	0.773656	0.439134	0.639068
CSUI_011289	hypothetical protein	99.1946	-0.320618	0.127921	-2.50637	0.0121978	0.05212
CSUI_011288	transmembrane protein	80.996	-0.243932	0.152397	-1.60064	0.109458	0.263134
CSUI_011287	hypothetical protein	39.2752	-0.691909	0.226408	-3.05603	0.00224291	0.0134003
CSUI_011286	regulator of chromosome condensation repeat-containing protein	127.418	-0.370842	0.119572	-3.10141	0.00192604	0.011821
CSUI_011285	ser thr phosphatase family protein	6.96692	0.622515	0.539744	1.15335	0.248766	0.449378
CSUI_011284	abc transporter family protein	66.8421	0.0468274	0.176699	0.265012	0.791	0.884897
CSUI_011283	retrotransposon ty3-gypsy subclass	0.388649	0.280756	3.67232	0.0764518	0.93906	0.969818
CSUI_011282	proteasome subunit beta type 2	607.731	-0.0338376	0.0751288	-0.450394	0.652426	0.798171
CSUI_011281	hypothetical protein	1183.55	-0.2687	0.0534166	-5.03027	4.89802e-07	9.24581e-06
CSUI_011280	retrotransposon ty3-gypsy subclass	83.3059	0.520146	0.305455	1.70286	0.0885951	0.227067
CSUI_011278	2-c-methyl-d-erythritol 4-phosphate cytidylyltransferase	266.249	-0.487343	0.106339	-4.58291	4.58555e-06	6.81715e-05
CSUI_011277	hypothetical protein	47.6013	0.0306076	0.216776	0.141194	0.887717	0.941968
CSUI_011276	hypothetical protein	32.5315	0.457475	0.218863	2.09023	0.0365967	0.118919
CSUI_011275	26s protease regulatory subunit	57.1689	-0.121089	0.168191	-0.71995	0.471556	0.668319
CSUI_011274	hypothetical protein	17.3453	-0.132702	0.315879	-0.420104	0.674409	0.812898
CSUI_011273	hypothetical protein	6.55669	-0.142682	0.466395	-0.305926	0.759661	0.866405
CSUI_011272	vacuolar sorting protein 35	48.8757	-0.314742	0.178548	-1.76279	0.0779364	0.207007
CSUI_011271	hypothetical protein	4.1807	-0.428307	0.755386	-0.567004	0.570712	0.743143
CSUI_011270	zinc finger (ccch type) motif-containing protein	32.6614	0.452754	0.19155	2.36363	0.0180967	0.0702861
CSUI_011269	hypothetical protein	50.2912	0.267382	0.175006	1.52785	0.126551	0.290971
CSUI_011268	hypothetical protein	109.05	0.317192	0.113814	2.78694	0.00532084	0.027129
CSUI_011267	hypothetical protein	12.3572	-0.482131	0.333988	-1.44356	0.148863	0.323702
CSUI_011266	vps16-like protein	22.2121	0.629462	0.303773	2.07215	0.0382517	0.122836
CSUI_011265	integral membrane gns1 sur4 family protein	820.465	-0.157294	0.055905	-2.81359	0.00489911	0.0254536
CSUI_011264	duf1765 domain containing protein	81.9811	0.120271	0.144832	0.830416	0.406303	0.609253
CSUI_011263	hypothetical protein	10.2314	1.02736	0.394551	2.60387	0.00921773	0.041931
CSUI_011262	hypothetical protein	11.33	0.512812	0.436564	1.17466	0.240132	0.438504
CSUI_011261	hypothetical protein	2.41541	0.90934	0.812132	1.1197	0.262844	0.465445
CSUI_011260	hypothetical protein	27.8804	-0.0686766	0.222812	-0.308227	0.75791	0.865509
CSUI_011259	hypothetical protein	21.3934	0.0119861	0.27858	0.0430256	0.965681	0.982982
CSUI_011258	corepressor complex crc230	154.259	-0.0179551	0.130776	-0.137297	0.890796	0.944074
CSUI_011257	hypothetical protein	35.3261	-0.278	0.203555	-1.36572	0.172026	0.355289
CSUI_011256	28 kda heat- and acid-stable phosphoprotein	537.201	0.0654015	0.0753478	0.867995	0.385397	0.590187
CSUI_011255	hypothetical protein	114.209	-0.631866	0.130541	-4.84038	1.29589e-06	2.18399e-05
CSUI_011254	hypothetical protein	53.6932	-0.202542	0.194095	-1.04352	0.296709	0.501078
CSUI_011253	hypothetical protein	163.323	-0.300871	0.127238	-2.36463	0.0180482	0.0701216
CSUI_011252	hypothetical protein	32.6286	0.641877	0.207741	3.08979	0.00200298	0.0121695
CSUI_011251	hect-domain (ubiquitin-transferase) domain-containing protein	252.323	-0.14478	0.121107	-1.19548	0.231901	0.430298
CSUI_011250	calcium-transporting	76.6184	-0.160072	0.17773	-0.900646	0.367777	0.572335
CSUI_011249	dynein heavy chain family protein	76.9048	-0.613024	0.157816	-3.88443	0.00010257	0.00099258
CSUI_011248	hypothetical protein	27.2758	0.154834	0.271548	0.57019	0.568549	0.741777
CSUI_011247	hypothetical protein	37.6894	-0.0830194	0.218117	-0.380619	0.703486	0.834254
CSUI_011246	hypothetical protein	26.6868	0.14082	0.249141	0.565225	0.571921	0.743789
CSUI_011245	nbp2b protein	5.67474	0.24645	0.508981	0.484204	0.628241	0.781777
CSUI_011244	duf862 domain-containing protein	7.08424	-0.228124	0.427414	-0.53373	0.593528	0.759073
CSUI_011243	hypothetical protein	1728.81	-0.446833	0.0605266	-7.38243	1.55427e-13	7.19288e-12
CSUI_011242	mitochondrial import inner membrane translocase subunit	16.8756	-0.524342	0.326947	-1.60375	0.108769	0.26198
CSUI_011241	hypothetical protein	70.2737	-0.243781	0.175629	-1.38805	0.165122	0.346708
CSUI_011240	s1 p1 nuclease	24.4643	-0.281391	0.271594	-1.03607	0.300168	0.504545
CSUI_011239	transmembrane protein	614.159	-0.1697	0.0862861	-1.96671	0.0492171	0.147793
CSUI_011238	eta subunit of chaperonin containing t-complex polypeptide 1	204.436	0.252459	0.0982403	2.56981	0.0101753	0.0452995
CSUI_011237	hypothetical protein	68.8406	0.110513	0.16054	0.688382	0.491212	0.681809
CSUI_011236	dtw domain-containing protein	55.0166	-0.0689303	0.182269	-0.37818	0.705297	0.83528
CSUI_011235	hypothetical protein	296.879	-0.00384658	0.0833704	-0.0461385	0.9632	0.982024
CSUI_011234	hypothetical protein	9.8277	-0.44391	0.347181	-1.27861	0.201033	0.393127
CSUI_011233	hypothetical protein	883.803	-0.188272	0.0777144	-2.42262	0.0154092	0.0623594
CSUI_011232	hypothetical protein	0.791398	-2.95951	1.43195	-2.06677	0.0387561	0.124153
CSUI_011231	cral trio domain-containing protein	116.9	-0.594262	0.129718	-4.58119	4.62344e-06	6.84246e-05
CSUI_011230	rna recognition motif-containing protein	563.002	0.00509185	0.0713907	0.0713236	0.94314	0.971204
CSUI_011229	heat repeat-containing protein	75.2855	-0.112331	0.180586	-0.622037	0.533917	0.715026
CSUI_011228	amine-terminal region of a tm vesicle-mediated sorter	5.29763	-0.197408	0.584361	-0.337819	0.7355	0.853781
CSUI_011227	hypothetical protein	8.06906	0.0995003	0.483967	0.205593	0.837109	0.910491
CSUI_011226	methylcitrate synthase	11.4973	0.446085	0.341548	1.30607	0.191529	0.3809
CSUI_011225	hypothetical protein	207.036	-0.226942	0.0927489	-2.44685	0.0144113	0.0591553
CSUI_011224	protein disulfide-isomerase domain-containing	213.209	-0.280221	0.10038	-2.79159	0.005245	0.0269096
CSUI_011223	zinc finger containing protein	74.6187	0.362692	0.174104	2.08319	0.0372341	0.120372
CSUI_011222	hypothetical protein	54.3301	-0.303948	0.174125	-1.74557	0.0808851	0.212527
CSUI_011221	hypothetical protein	18.545	0.574022	0.262097	2.19011	0.028516	0.0985778
CSUI_011220	nudix family protein	381.744	0.306433	0.0952601	3.2168	0.00129628	0.00856008
CSUI_011219	hypothetical protein	95.8181	0.140232	0.154014	0.910512	0.362553	0.567053
CSUI_011218	nbp2b	3.00012	-0.368009	0.818152	-0.449805	0.652851	0.798334
CSUI_011217	hypothetical protein	10.1468	0.19652	0.372304	0.527847	0.597606	0.762094
CSUI_011216	myosin heavy chain	57.6546	-0.298776	0.194157	-1.53883	0.123845	0.28691
CSUI_011215	transmembrane	46.0466	0.536636	0.234131	2.29203	0.0219037	0.0811192
CSUI_011214	elongation factor tu gtp binding domain-containing protein	54.325	-0.363322	0.168632	-2.15452	0.0311993	0.105596
CSUI_011213	hypothetical protein	841.33	0.174291	0.076694	2.27256	0.0230529	0.0841267
CSUI_011212	glycosylphosphatidylinositol anchor attachment protein 1	88.7041	-0.380553	0.154229	-2.46745	0.013608	0.056813
CSUI_011211	transmembrane protein	87.3685	-0.158193	0.143579	-1.10178	0.270556	0.474072
CSUI_011210	hypothetical protein	10.9465	0.278714	0.393041	0.709122	0.478249	0.673618
CSUI_011209	hypothetical protein	331.52	0.849559	0.0907342	9.36317	7.73826e-21	6.08301e-19
CSUI_011208	unc-50 family protein	154.278	-0.27846	0.128768	-2.16248	0.030581	0.104055
CSUI_011207	hypothetical protein	771.911	-0.591093	0.0890269	-6.63949	3.1478e-11	1.10144e-09
CSUI_011206	dolichyl-diphosphooligosaccharide--protein glycosyltransferase	61.5492	-0.156961	0.186277	-0.842618	0.399442	0.602576
CSUI_011205	hypothetical protein	10.591	0.596674	0.378473	1.57653	0.114903	0.271819
CSUI_011204	ulk kinase	26.4038	0.0892848	0.267115	0.334256	0.738186	0.854824
CSUI_011203	diacylglycerol kinase	37.6292	-0.0974638	0.208221	-0.468079	0.639728	0.789504
CSUI_011202	rna recognition motif-containing protein	44.1653	0.0249081	0.219443	0.113506	0.909629	0.954835
CSUI_011201	hypothetical protein	323.178	-0.815781	0.0856211	-9.52781	1.60644e-21	1.29839e-19
CSUI_011200	hypothetical protein	1131.02	-0.0840931	0.07553	-1.11337	0.265548	0.4683
CSUI_011199	hypothetical protein	27.4602	-0.306502	0.239914	-1.27755	0.201409	0.393392
CSUI_011198	hypothetical protein	62.7308	-0.138771	0.165322	-0.839396	0.401247	0.604021
CSUI_011197	hypothetical protein	66.6036	-1.36941	0.188957	-7.2472	4.2549e-13	1.86387e-11
CSUI_011196	hypothetical protein	222.343	-0.000152909	0.102781	-0.00148772	0.998813	1
CSUI_011195	hypothetical protein	14.3213	-0.344657	0.331739	-1.03894	0.298833	0.503111
CSUI_011194	rhoptry kinase family protein	256.355	-0.274852	0.0927473	-2.96344	0.00304217	0.0172932
CSUI_011193	alg8 glycosyltransferase family protein	79.7466	-0.0212061	0.153922	-0.137772	0.890421	0.944052
CSUI_011192	hypothetical protein	319.707	0.234499	0.0908259	2.58185	0.00982712	0.0441087
CSUI_011191	hypothetical protein	448.386	0.237275	0.0798923	2.96994	0.00297862	0.0169909
CSUI_011190	hypothetical protein	130.744	-0.346867	0.117883	-2.94247	0.00325601	0.0182326
CSUI_011189	hypothetical protein	55.173	0.456465	0.156368	2.91918	0.00350958	0.0194024
CSUI_011188	abc transporter transmembrane region domain-containing protein	22.5867	0.238213	0.233098	1.02194	0.306807	0.510915
CSUI_011187	proteasome cyclosome repeat-containing protein	5.10811	-0.249745	0.557103	-0.448293	0.653942	0.798675
CSUI_011186	hypothetical protein	3.68643	0.61913	0.711418	0.870276	0.38415	0.588951
CSUI_011185	beta	84.7393	-0.143216	0.173895	-0.823574	0.410182	0.612816
CSUI_011184	hypothetical protein	42.8006	-0.768297	0.215722	-3.56152	0.000368713	0.00298429
CSUI_011183	morn repeat-containing protein	34.7751	0.296703	0.222244	1.33503	0.181867	0.368583
CSUI_011182	cral trio domain protein	277.978	-0.324374	0.0853852	-3.79895	0.000145308	0.00133737
CSUI_011181	flagellar associated related	14.894	0.040078	0.41681	0.0961541	0.923398	0.961198
CSUI_011180	lem3 cdc50 family protein	218.548	0.151545	0.127023	1.19306	0.232848	0.43124
CSUI_011179	hypothetical protein	402.028	0.289682	0.0728527	3.97627	7.00055e-05	0.000717354
CSUI_011178	divalent metal transporter	68.9295	0.240124	0.167597	1.43275	0.151931	0.327826
CSUI_011177	transmembrane protein	257.995	-0.0575652	0.101864	-0.565116	0.571995	0.743801
CSUI_011176	hypothetical protein	88.1245	0.00863494	0.162081	0.0532753	0.957513	0.979043
CSUI_011175	nb-arc domain related	80.7253	-0.0623774	0.155519	-0.401092	0.688352	0.822597
CSUI_011174	hypothetical protein	7.14375	0.795151	0.415721	1.9127	0.055786	0.161375
CSUI_011173	hypothetical protein	3.81967	-0.0788417	0.581582	-0.135564	0.892166	0.945175
CSUI_011172	adenosylhomocysteinase	346.919	-0.193453	0.0991903	-1.95032	0.0511384	0.152051
CSUI_011171	t-complex protein 1 eta subunit	74.0755	-0.162054	0.143379	-1.13025	0.25837	0.460495
CSUI_011170	hypothetical protein	86.3891	0.564375	0.150567	3.74833	0.000178016	0.00158459
CSUI_011169	hypothetical protein	20.9371	-0.151109	0.261262	-0.578383	0.563005	0.737122
CSUI_011168	transmembrane protein	319.981	-0.299912	0.0891666	-3.36351	0.000769593	0.00558673
CSUI_011167	transmembrane protein	25.9273	-0.478387	0.263966	-1.8123	0.0699396	0.191209
CSUI_011166	hypothetical protein	24.5744	4.76923	0.372067	12.8182	1.29665e-37	1.71053e-35
CSUI_011165	hypothetical protein	93.4255	5.55257	0.244521	22.708	3.73638e-114	1.34008e-111
CSUI_011164	activating signal cointegrator 1 complex subunit	64.6131	1.21194	0.193234	6.27191	3.56653e-10	1.11231e-08
CSUI_011163	hypothetical protein	1.25399	0.8005	1.13055	0.708063	0.478906	0.673827
CSUI_011162	hypothetical protein	49.6487	0.822279	0.195107	4.21451	2.50322e-05	0.000301148
CSUI_011161	glycosyltransferase family 28 c-terminal domain-containing	54.5975	0.0186536	0.193908	0.0961979	0.923363	0.961198
CSUI_011160	hypothetical protein	33.1361	0.392557	0.249206	1.57523	0.115203	0.27228
CSUI_011159	hypothetical protein	101.162	-0.0147297	0.150887	-0.0976204	0.922234	0.961002
CSUI_011158	hypothetical protein	23.5099	0.185935	0.282467	0.658253	0.510376	0.697107
CSUI_011157	ubiquinol-cytochrome c family reductase uqcrx qcr9-like protein	1409.19	0.110778	0.0693725	1.59685	0.110299	0.26428
CSUI_011156	hypothetical protein	193.276	-0.02896	0.115727	-0.250245	0.802398	0.891851
CSUI_011155	hypothetical protein	3.87434	1.19856	0.662305	1.80968	0.0703461	0.192141
CSUI_011154	hypothetical protein	5.59877	0.331342	0.539479	0.61419	0.53909	0.718319
CSUI_011153	hypothetical protein	713.445	-0.343422	0.0977544	-3.51312	0.000442885	0.0034815
CSUI_011152	hypothetical protein	657.79	0.177038	0.0834573	2.1213	0.0338963	0.112015
CSUI_011151	hypothetical protein	169.866	-0.392172	0.121576	-3.22575	0.00125645	0.00834022
CSUI_011150	proteinase inhibitor i4 serpin	71.2999	-0.534043	0.142563	-3.74602	0.000179665	0.00159598
CSUI_011149	hypothetical protein	15.8306	-0.240965	0.295274	-0.816075	0.414457	0.617035
CSUI_011148	isochorismatase domain-containing protein mitochondrial	20.9783	-2.32114	0.339126	-6.84446	7.6765e-12	2.89813e-10
CSUI_011147	calcium-dependent protein kinase cdpk4	98.2255	-0.0525045	0.143004	-0.367155	0.713503	0.840609
CSUI_011146	dynein heavy chain	31.6289	-0.180129	0.221634	-0.812729	0.416373	0.619085
CSUI_011145	hypothetical protein	7.36704	-1.17411	0.520196	-2.25705	0.024005	0.0868828
CSUI_011144	gnl3l grn1	272.027	-0.485992	0.0982965	-4.94414	7.64793e-07	1.38666e-05
CSUI_011143	transcription regulatory protein	30.4625	-0.320217	0.218387	-1.46628	0.142571	0.314272
CSUI_011142	hypothetical protein	12.4823	1.17741	0.375605	3.1347	0.0017203	0.0107813
CSUI_011141	hypothetical protein	0.749195	0.695543	1.66242	0.418391	0.675661	0.813751
CSUI_011140	hypothetical protein	9.35842	0.50674	0.431489	1.1744	0.240236	0.438554
CSUI_011139	variable surface lipoprotein	54.7543	-0.321694	0.179421	-1.79295	0.0729804	0.197313
CSUI_011138	hypothetical protein	148.191	0.00439453	0.127911	0.0343562	0.972593	0.986431
CSUI_011137	dynein gamma flagellar outer	14.9204	-1.01874	0.317702	-3.20659	0.00134316	0.00882901
CSUI_011136	60s ribosomal protein	15581.4	0.105625	0.0653002	1.61753	0.105764	0.257226
CSUI_011135	hypothetical protein	6.67905	-0.103401	0.524385	-0.197186	0.843682	0.914602
CSUI_011134	heat shock protein	537.603	-0.165231	0.0802848	-2.05806	0.0395844	0.125883
CSUI_011133	membrane occupation and recognition nexus protein morn1	155.268	-0.036007	0.102969	-0.349687	0.726574	0.848137
CSUI_011132	hypothetical protein	44.371	0.136136	0.18143	0.750347	0.453046	0.651008
CSUI_011131	hypothetical protein	153.113	-0.28891	0.101624	-2.84295	0.00446987	0.0236191
CSUI_011130	hypothetical protein	24.0382	-0.196997	0.258048	-0.763411	0.445218	0.644661
CSUI_011129	hypothetical protein	104.344	0.367326	0.130323	2.81859	0.00482351	0.0251177
CSUI_011128	hypothetical protein	1615.58	0.293913	0.0942971	3.11688	0.00182775	0.0113084
CSUI_011127	hypothetical protein	48.6793	0.535416	0.159982	3.34673	0.000817694	0.00588381
CSUI_011126	hypothetical protein	30.5577	0.366283	0.211483	1.73197	0.0832783	0.217372
CSUI_011125	hypothetical protein	15.8367	-0.196712	0.341292	-0.576373	0.564363	0.738
CSUI_011124	hypothetical protein	863.941	-0.132075	0.079598	-1.65927	0.0970605	0.242482
CSUI_011123	hypothetical protein	46.2806	0.0967221	0.187363	0.516228	0.605695	0.767525
CSUI_011122	hypothetical protein	109.359	0.154978	0.109347	1.4173	0.156396	0.33438
CSUI_011121	carbamoylphosphate synthetase	61.5769	-0.0660255	0.177843	-0.371257	0.710446	0.838781
CSUI_011120	hypothetical protein	73.1723	-0.216068	0.212952	-1.01463	0.310282	0.514393
CSUI_011119	actin like protein alp1	40.6754	-0.398268	0.188101	-2.1173	0.0342342	0.112931
CSUI_011118	hypothetical protein	149.977	0.289983	0.140054	2.0705	0.0384055	0.123192
CSUI_011117	rna pseudouridine synthase superfamily protein	278.697	0.128574	0.104767	1.22724	0.219733	0.415947
CSUI_011116	glucose-6-phosphate 1-dehydrogenase	141.378	-0.146659	0.104857	-1.39867	0.161913	0.34191
CSUI_011115	nucleoside transporter protein	528.438	-0.100922	0.070021	-1.44131	0.149498	0.324469
CSUI_011114	spx domain-containing protein	10.0769	0.411477	0.404655	1.01686	0.309221	0.512999
CSUI_011113	tetratricopeptide repeat-containing protein	25.7532	0.736137	0.259966	2.83167	0.0046306	0.0242673
CSUI_011112	hypothetical protein	309.084	0.231489	0.0955272	2.42328	0.015381	0.0622836
CSUI_011111	ubiquitin fusion degradation protein ufd1cy	28.0602	-0.385925	0.231022	-1.67051	0.0948181	0.238333
CSUI_011110	hypothetical protein	12.4441	0.201273	0.365148	0.55121	0.58149	0.750721
CSUI_011109	hypothetical protein	24.3568	-0.432435	0.255818	-1.6904	0.0909517	0.231761
CSUI_011108	hypothetical protein	6.0931	0.403326	0.551971	0.730701	0.464962	0.66167
CSUI_011107	hypothetical protein	153.915	-0.0358575	0.108794	-0.32959	0.74171	0.856916
CSUI_011106	hypothetical protein	15.8663	-0.0937204	0.289647	-0.323568	0.746265	0.859457
CSUI_011105	heat shock	196.836	-0.608446	0.12923	-4.70823	2.49879e-06	3.96114e-05
CSUI_011104	hypothetical protein	35.488	0.500833	0.237988	2.10445	0.0353391	0.115849
CSUI_011103	hypothetical protein	6.90123	1.25402	0.572727	2.18956	0.0285563	0.0986279
CSUI_011102	alpha-glucan water dikinase	46.9736	-0.462167	0.191287	-2.4161	0.0156878	0.0632862
CSUI_011101	protein phosphatase 2c domain-containing protein	17.1021	0.514522	0.293023	1.75591	0.0791039	0.209092
CSUI_011100	hypothetical protein	112.505	0.073652	0.147794	0.498341	0.618244	0.776093
CSUI_011099	hypothetical protein	11.6641	0.0732724	0.425335	0.17227	0.863225	0.926682
CSUI_011098	atp-dependent clp protease proteolytic subunit	12.4076	0.57822	0.350798	1.6483	0.0992915	0.246447
CSUI_011097	d-tyrosyl-trna deacylase	155.194	-0.0961897	0.111235	-0.864743	0.38718	0.591909
CSUI_011096	ribonuclease h1 h2 small subunit protein	395.823	-0.23517	0.0955725	-2.46065	0.0138686	0.057587
CSUI_011095	hypothetical protein	27.1958	-0.158982	0.258679	-0.614591	0.538825	0.718319
CSUI_011094	hypothetical protein	1259.72	-0.160487	0.0691035	-2.32242	0.0202105	0.076251
CSUI_011093	retrovirus-related pol polyprotein from transposon	2.9442	0.406188	0.711422	0.570951	0.568033	0.741336
CSUI_011092	transmembrane protein	53.585	0.127168	0.188896	0.673217	0.500809	0.690425
CSUI_011091	transporter permease protein	450.981	-0.433187	0.0789695	-5.48549	4.12318e-08	9.50235e-07
CSUI_011090	abc transporter family protein	6.10601	0.15467	0.53263	0.290389	0.771519	0.873591
CSUI_011089	phd-finger domain-containing protein	5.93771	-0.0391662	0.475045	-0.0824475	0.934291	0.966905
CSUI_011088	gram domain-containing protein	190.709	-0.17963	0.11329	-1.58557	0.112836	0.268676
CSUI_011087	elongation factor tu gtp binding domain-containing protein	7.63643	-0.0579566	0.407062	-0.142378	0.886782	0.941498
CSUI_011086	dna topoisomerase	212.927	-0.233286	0.127971	-1.82296	0.0683093	0.188187
CSUI_011085	hypothetical protein	44.7666	-0.197701	0.173813	-1.13744	0.255356	0.457854
CSUI_011084	polycystin cation channel protein	13.5211	-0.335906	0.300052	-1.11949	0.262931	0.465473
CSUI_011083	tld protein	6.10223	0.04416	0.470317	0.0938941	0.925193	0.962251
CSUI_011082	hypothetical protein	96.7931	0.0342741	0.13245	0.25877	0.795813	0.888131
CSUI_011081	hypothetical protein	3080.43	-0.134635	0.0561667	-2.39706	0.016527	0.0657293
CSUI_011080	hypothetical protein	10.0562	0.712715	0.418279	1.70392	0.0883959	0.226658
CSUI_011079	dynein gamma flagellar outer	7.25564	-0.797249	0.522513	-1.5258	0.12706	0.291591
CSUI_011078	zinc finger cdgsh type protein	52.805	-0.448832	0.164215	-2.7332	0.0062723	0.0309356
CSUI_011077	hypothetical protein	19.9223	-0.250706	0.318264	-0.78773	0.430855	0.631051
CSUI_011076	hypothetical protein	266.241	0.0815892	0.117333	0.695362	0.486829	0.679063
CSUI_011075	mitochondrial carrier superfamily protein	128.821	0.100594	0.145879	0.689568	0.490466	0.681403
CSUI_011074	zinc c3hc4 type (ring finger) domain-containing protein	64.0768	0.200961	0.185071	1.08586	0.277541	0.480951
CSUI_011073	hypothetical protein	21.3102	-0.15614	0.241386	-0.646847	0.517731	0.702779
CSUI_011072	protein phosphatase	103.97	0.300293	0.117523	2.55518	0.0106134	0.0468182
CSUI_011071	hypothetical protein	47.7027	0.291844	0.200915	1.45258	0.146341	0.319914
CSUI_011070	universal stress family protein	2221.29	-0.0991327	0.0554168	-1.78886	0.0736379	0.198617
CSUI_011069	actin-like protein alp7	399.29	0.0569133	0.0826282	0.688788	0.490957	0.681645
CSUI_011068	tyrosine kinase-like protein	175.075	-0.254303	0.15668	-1.62307	0.104574	0.254982
CSUI_011067	hypothetical protein	540.036	0.343533	0.162326	2.11632	0.0343179	0.113072
CSUI_011066	hypothetical protein	48.095	-0.255409	0.185293	-1.37841	0.168078	0.35066
CSUI_011065	hypothetical protein	2.28475	0.695908	0.937385	0.742393	0.45785	0.655531
CSUI_011064	hypothetical protein	202.63	-0.136638	0.13047	-1.04727	0.294975	0.499661
CSUI_011063	hypothetical protein	26.023	0.325361	0.26905	1.2093	0.22655	0.423885
CSUI_011062	hypothetical protein	7.12452	0.0776215	0.441875	0.175664	0.860558	0.92521
CSUI_011061	n-terminal region	4.37748	-0.203957	0.632209	-0.322611	0.74699	0.859814
CSUI_011060	sarcalumenin eps15 family protein	78.3011	0.505534	0.147242	3.43336	0.000596147	0.00448627
CSUI_011059	tubulin-tyrosine ligase family protein	322.191	-0.382129	0.0988051	-3.8675	0.000109956	0.00105427
CSUI_011058	tpr domain-containing	286.654	-0.191634	0.0894219	-2.14303	0.0321103	0.107726
CSUI_011057	hypothetical protein	14.4415	-0.0677846	0.369071	-0.183663	0.854278	0.920936
CSUI_011056	ubiquitin activating enzyme	57.9908	0.286194	0.173456	1.64995	0.0989534	0.24598
CSUI_011055	transcription initiation factor tfiid complex subunit taf6	256.99	-0.0290044	0.0995143	-0.29146	0.7707	0.873095
CSUI_011054	calcium binding egf domain-containing protein	24.8557	0.44474	0.289206	1.53779	0.124099	0.287212
CSUI_011053	ghmp n-terminal domain-containing protein	30.3755	0.424779	0.240565	1.76575	0.0774372	0.206019
CSUI_011052	trna pseudouridine synthase b	139.392	-0.0885554	0.14102	-0.627963	0.530028	0.71181
CSUI_011051	hypothetical protein	583.762	0.0123009	0.0809931	0.151876	0.879285	0.936484
CSUI_011050	transmembrane protein	169.166	-0.383326	0.114671	-3.34285	0.000829241	0.0059557
CSUI_011049	cytoplasmic protein	32.9952	-0.307302	0.222106	-1.38358	0.166486	0.348551
CSUI_011048	b3gntl1 protein	44.537	0.48675	0.198641	2.4504	0.0142699	0.0588135
CSUI_011047	hypothetical protein	717.145	0.448581	0.0976414	4.59416	4.34486e-06	6.50991e-05
CSUI_011046	heat shock protein 90	3377.78	0.271692	0.0617134	4.40248	1.0702e-05	0.000143154
CSUI_011045	aaa family protein	39.3376	0.422918	0.247219	1.7107	0.0871366	0.22428
CSUI_011044	alpha beta fold family protein	510.701	0.0270988	0.146954	0.184403	0.853698	0.920854
CSUI_011043	hypothetical protein	107.018	-0.171085	0.156789	-1.09118	0.275193	0.478009
CSUI_011042	hypothetical protein	146.196	0.100007	0.113752	0.879168	0.37931	0.584185
CSUI_011041	hypothetical protein	2.24093	0.174426	0.790697	0.220598	0.825405	0.902781
CSUI_011040	tetratricopeptide repeat-containing protein	80.5327	-0.454069	0.150072	-3.02568	0.00248077	0.0145785
CSUI_011039	3 exoribonuclease domain 1 domain-containing protein	143.37	0.30156	0.130562	2.30971	0.0209044	0.0783027
CSUI_011038	gtpase	39.3131	-0.035549	0.194498	-0.182773	0.854976	0.92128
CSUI_011037	hypothetical protein	8.73233	-0.539053	0.390782	-1.37942	0.167765	0.350335
CSUI_011036	morn repeat protein	548.021	0.0527997	0.0781732	0.675419	0.49941	0.689323
CSUI_011035	60s ribosomal protein l21-1-like	12310.8	0.528172	0.0793184	6.65889	2.75902e-11	9.83395e-10
CSUI_011034	hypothetical protein	3.43788	1.74341	0.699376	2.49281	0.0126736	0.0537525
CSUI_011033	transmembrane protein	9.73951	-0.431557	0.445865	-0.96791	0.333089	0.537902
CSUI_011032	gaf domain protein	28.2114	0.0885619	0.25238	0.350907	0.725658	0.847388
CSUI_011031	clathrin heavy	327.023	-0.277139	0.0863915	-3.20794	0.00133688	0.00879275
CSUI_011030	hypothetical protein	604.34	0.303804	0.0957684	3.17228	0.00151247	0.00970837
CSUI_011029	ribosomal protein rps8	11981.6	0.459195	0.0803193	5.71712	1.08345e-08	2.75105e-07
CSUI_011028	mitotic checkpoint protein	371.201	0.0956618	0.0834325	1.14658	0.251557	0.453094
CSUI_011027	wd-40 repeat	124.244	0.0528494	0.110791	0.477018	0.633349	0.784984
CSUI_011026	hypothetical protein	181.114	0.2349	0.109762	2.14008	0.0323479	0.108207
CSUI_011025	hypothetical protein	17.421	0.14894	0.318153	0.468139	0.639685	0.789504
CSUI_011024	swi2 snf2 brahma-like	596.969	0.239352	0.102488	2.33543	0.0195211	0.0743592
CSUI_011023	proton atpase	216.364	-0.170078	0.113161	-1.50297	0.132848	0.300432
CSUI_011022	proton atpase	53.4389	-0.218333	0.171738	-1.27131	0.203618	0.396388
CSUI_011021	hypothetical protein	294.933	0.242	0.078295	3.09088	0.00199567	0.0121379
CSUI_011020	hypothetical protein	79.3024	0.246442	0.133169	1.8506	0.0642273	0.179777
CSUI_011019	atpase family associated with various cellular activities domain-containing protein	2.17799	-1.36012	0.868614	-1.56585	0.117383	0.276293
CSUI_011018	hypothetical protein	478.201	-0.320437	0.153273	-2.09062	0.0365618	0.118839
CSUI_011017	hypothetical protein	35.3418	0.0103291	0.235187	0.0439186	0.964969	0.98278
CSUI_011016	hypothetical protein	18.2369	0.228727	0.285507	0.801126	0.423058	0.624698
CSUI_011015	hypothetical protein	35.8354	0.0486015	0.23475	0.207035	0.835983	0.909821
CSUI_011014	hypothetical protein	2.06417	1.30179	0.887738	1.46641	0.142538	0.314272
CSUI_011013	regulator of chromosome condensation repeat-containing protein	5.31451	-0.691127	0.646065	-1.06975	0.284732	0.488836
CSUI_011012	hypothetical protein	18.4044	-0.203868	0.280285	-0.72736	0.467005	0.663982
CSUI_011011	protein vac14	16.773	0.331452	0.374721	0.88453	0.37641	0.581044
CSUI_011010	hypothetical protein	27.8471	0.192256	0.252767	0.760606	0.446893	0.645806
CSUI_011009	vesicle-associated membrane	13.5181	0.602312	0.318787	1.88939	0.0588402	0.168406
CSUI_011008	wd g-beta repeat-containing protein	23.5329	0.168215	0.270099	0.62279	0.533422	0.714696
CSUI_011007	hypothetical protein	16.8006	0.0865104	0.320514	0.269912	0.787228	0.882647
CSUI_011006	hypothetical protein	12.4981	-0.121137	0.40271	-0.300804	0.763564	0.86822
CSUI_011005	hypothetical protein	22.5053	-0.0248967	0.25713	-0.0968253	0.922865	0.961198
CSUI_011004	rab18 -family small gtpase	71.6536	-0.207407	0.145652	-1.424	0.154448	0.331675
CSUI_011003	yl1 nuclear protein c-terminal domain-containing protein	668.928	0.0819164	0.0636139	1.28771	0.197846	0.389183
CSUI_011002	hypothetical protein	247.833	0.018784	0.0853994	0.219954	0.825907	0.902927
CSUI_011001	hypothetical protein	327.809	-2.9997	0.119173	-25.171	8.32552e-140	5.30844e-137
CSUI_011000	transmembrane	63.2299	0.153971	0.21586	0.71329	0.475667	0.671708
CSUI_010999	camp-dependent protein kinase regulatory	53.2564	1.22674	0.193548	6.33814	2.32562e-10	7.39368e-09
CSUI_010998	hypothetical protein	18.7525	-1.14145	0.311388	-3.6657	0.000246661	0.0021001
CSUI_010997	n-acetylgalactosaminyl transferase	19.4143	0.0794345	0.303808	0.261463	0.793736	0.886589
CSUI_010996	hypothetical protein	68.9621	-0.574092	0.164079	-3.49887	0.00046724	0.00364054
CSUI_010995	hypothetical protein	653.544	-0.201142	0.0730611	-2.75306	0.00590404	0.0294355
CSUI_010994	hypothetical protein	533.82	-0.440743	0.0643831	-6.84563	7.61415e-12	2.88408e-10
CSUI_010993	50s ribosomal protein l3	26.2936	-0.270043	0.273337	-0.987949	0.323177	0.527417
CSUI_010992	bcs1 family isoform 9	22.9053	-0.516087	0.250251	-2.06228	0.0391815	0.124957
CSUI_010991	t-complex protein 1 subunit zeta	198.389	-0.0863924	0.0884502	-0.976735	0.3287	0.533517
CSUI_010990	chloride chloride channel family	76.5005	0.186883	0.15317	1.22011	0.222425	0.419725
CSUI_010989	hypothetical protein	8.18939	0.455238	0.431409	1.05523	0.291319	0.495782
CSUI_010988	hypothetical protein	619.219	0.201298	0.0763137	2.63778	0.00834514	0.0388076
CSUI_010987	transmembrane protein	28.2645	0.0905521	0.221429	0.408944	0.682581	0.818899
CSUI_010986	hypothetical protein	90.0957	0.0342243	0.162562	0.21053	0.833254	0.908364
CSUI_010985	hypothetical protein	128.631	-0.272905	0.126401	-2.15904	0.0308473	0.104806
CSUI_010984	methionine trna synthetase	38.5147	0.567226	0.217536	2.6075	0.00912068	0.0416509
CSUI_010983	pan domain-containing protein	8.26997	0.0320598	0.425285	0.0753841	0.939909	0.970387
CSUI_010982	hypothetical protein	14.14	-0.62651	0.362092	-1.73025	0.0835857	0.217877
CSUI_010981	hypothetical protein	3.09251	0.606357	0.779999	0.777382	0.436933	0.637028
CSUI_010980	hypothetical protein	41.6963	0.0128095	0.203137	0.0630586	0.94972	0.974601
CSUI_010979	hypothetical protein	14.9383	-0.598496	0.315846	-1.8949	0.0581059	0.166554
CSUI_010978	flagellar basal body protein	10.5756	0.103427	0.410436	0.251994	0.801046	0.891026
CSUI_010977	hypothetical protein	249.821	0.227083	0.101432	2.23877	0.0251712	0.0902499
CSUI_010976	hypothetical protein	10.701	7.59589	0.835141	9.09533	9.42968e-20	6.98222e-18
CSUI_010975	hypothetical protein	6.6981	6.9136	0.848432	8.14868	3.67923e-16	2.13265e-14
CSUI_010974	hypothetical protein	15.7708	-0.239383	0.338608	-0.706963	0.479589	0.674127
CSUI_010973	morn repeat-containing protein	7.93269	0.453303	0.401126	1.13008	0.258444	0.460512
CSUI_010972	dynein light chain cytoplasmic-like	4.11842	0.609095	0.600346	1.01457	0.310309	0.514393
CSUI_010971	transmembrane protein	95.2612	0.0429844	0.13284	0.32358	0.746256	0.859457
CSUI_010970	cytochrome b5 family heme steroid binding domain-containing protein	105.784	-0.202187	0.129193	-1.565	0.117582	0.276534
CSUI_010969	hypothetical protein	337.575	-0.126165	0.0791401	-1.5942	0.110891	0.265255
CSUI_010968	arsenite-activated atpase family protein	124.744	-0.059002	0.115423	-0.511181	0.609224	0.769967
CSUI_010967	chaperone related protein	1009.2	-0.324022	0.0612503	-5.29013	1.2223e-07	2.59305e-06
CSUI_010966	hypothetical protein	629.536	-0.0416345	0.101871	-0.408699	0.682761	0.818899
CSUI_010965	nucleoside diphosphate kinase	2404.22	0.0293996	0.0540853	0.543579	0.586731	0.754331
CSUI_010964	hypothetical protein	1462.08	-0.21975	0.0850723	-2.5831	0.00979161	0.0439665
CSUI_010963	dna large subunit	19.093	0.419427	0.287844	1.45713	0.14508	0.318129
CSUI_010962	hypothetical protein	16.5704	0.0842684	0.328794	0.256295	0.797723	0.888966
CSUI_010961	zinc finger c2hc5-type domain-containing protein	195.816	0.287324	0.123393	2.32852	0.0198846	0.075269
CSUI_010960	hypothetical protein	713.107	0.0582999	0.0787929	0.739913	0.459353	0.656984
CSUI_010959	hypothetical protein	92.585	0.239957	0.14689	1.63358	0.102347	0.251449
CSUI_010958	abc1 family protein	63.0088	-0.0284944	0.175592	-0.162276	0.871088	0.931197
CSUI_010957	hypothetical protein	59.618	0.234492	0.182146	1.28739	0.19796	0.389183
CSUI_010956	histone lysine methyltransferase set8	16.6146	0.548191	0.325235	1.68552	0.0918879	0.233628
CSUI_010955	tranport-associated late exocytosis	61.2533	-0.467338	0.21016	-2.22373	0.0261668	0.092891
CSUI_010954	cmgc dyrk prp4 protein kinase	1453.92	0.544441	0.0603623	9.01955	1.88868e-19	1.35477e-17
CSUI_010953	hect-domain (ubiquitin-transferase) domain-containing protein	50.8415	-0.553573	0.232707	-2.37884	0.0173672	0.0680714
CSUI_010952	hypothetical protein	182.67	-0.31218	0.118559	-2.63312	0.0084604	0.0392958
CSUI_010951	mac perforin domain-containing protein	955.635	-0.559305	0.0610216	-9.16569	4.92323e-20	3.66909e-18
CSUI_010950	cyclin-dependent kinase regulatory subunit	33.2886	-0.433107	0.261996	-1.6531	0.0983104	0.244965
CSUI_010949	hmg (high mobility group) box domain-containing protein	112.931	0.632999	0.14809	4.27441	1.91644e-05	0.000238041
CSUI_010948	hypothetical protein	389.911	-0.389757	0.100695	-3.87068	0.000108532	0.00104236
CSUI_010947	hypothetical protein	40.939	-0.976815	0.21317	-4.58233	4.59832e-06	6.82729e-05
CSUI_010946	hypothetical protein	133.307	-0.0115921	0.133996	-0.0865109	0.93106	0.964943
CSUI_010945	retrotransposable element tf2 kda protein type 1	3.60025	-0.871737	0.615924	-1.41533	0.156971	0.334924
CSUI_010944	swi2 snf2 srcap ino80	467.445	0.345308	0.0972849	3.54945	0.00038603	0.00311566
CSUI_010943	nedd8-conjugating enzyme ubc12	597.647	0.133336	0.085011	1.56846	0.116774	0.275254
CSUI_010942	hypothetical protein	361.401	0.190329	0.0808682	2.35357	0.0185941	0.0717566
CSUI_010941	hypothetical protein	19.7817	0.399974	0.278514	1.4361	0.150974	0.326594
CSUI_010940	hypothetical protein	310.505	0.0264981	0.0819485	0.32335	0.74643	0.859457
CSUI_010939	hypothetical protein	3.58951	-0.167743	0.613167	-0.273568	0.784417	0.881366
CSUI_010938	ubiquitin-transferase domain containing	200.5	-0.138133	0.0917432	-1.50565	0.132157	0.299224
CSUI_010937	rna pseudouridine synthase superfamily protein	53.9386	-0.189153	0.204412	-0.925355	0.354781	0.559009
CSUI_010936	transmembrane protein	15.6367	-0.0306191	0.318909	-0.096012	0.923511	0.961198
CSUI_010935	ccr4-not complex not1 protein	53.2796	-0.0442334	0.1811	-0.244249	0.807038	0.894945
CSUI_010934	hypothetical protein	60.9037	-0.0116074	0.169312	-0.0685564	0.945343	0.972195
CSUI_010933	hypothetical protein	6.2803	-0.105453	0.496003	-0.212605	0.831635	0.90746
CSUI_010932	dna replication licensing	53.9258	-0.167168	0.163776	-1.02072	0.307389	0.511562
CSUI_010931	rna-dependent rna polymerase rdp	6.59501	-0.481442	0.532174	-0.90467	0.36564	0.569861
CSUI_010930	inorganic anion sulfate permease family protein	65.0199	-0.57395	0.192779	-2.97725	0.00290847	0.016707
CSUI_010929	dynamin-related protein drpb	20.8687	-0.158495	0.272437	-0.581768	0.560723	0.735056
CSUI_010928	mcm2 3 5 family protein	109.646	-0.72264	0.15353	-4.70684	2.51589e-06	3.98274e-05
CSUI_010927	hypothetical protein	7.66469	-0.694218	0.455062	-1.52554	0.127123	0.291624
CSUI_010926	hypothetical protein	8.72613	-0.458	0.4166	-1.09938	0.271603	0.475109
CSUI_010925	hypothetical protein	14.2202	-0.0665903	0.327053	-0.203607	0.838661	0.911229
CSUI_010924	pub domain-containing protein	33.6889	0.0993233	0.210998	0.470731	0.637833	0.788582
CSUI_010923	transmembrane protein	3.53883	0.880777	0.692894	1.27116	0.203673	0.396397
CSUI_010922	peroxiredoxin prx2	4.07763	-0.920643	0.584815	-1.57425	0.115431	0.272704
CSUI_010921	peroxiredoxin prx2	16.1827	-0.0450781	0.293601	-0.153535	0.877976	0.935611
CSUI_010920	peptidase m50	172.871	-0.210928	0.106385	-1.98268	0.0474032	0.14408
CSUI_010919	wd g-beta repeat-containing protein	22.9246	0.161447	0.261229	0.618029	0.536557	0.717054
CSUI_010918	hypothetical protein	9.1713	0.135953	0.405223	0.335501	0.737247	0.854564
CSUI_010917	ef hand domain-containing	39.1888	0.175607	0.22684	0.774144	0.438846	0.638923
CSUI_010916	mannosyltransferase	243.934	-0.399072	0.0924544	-4.31642	1.58583e-05	0.000202229
CSUI_010915	protein kinase domain protein	39.4544	-0.453162	0.212198	-2.13557	0.0327148	0.108989
CSUI_010914	hypothetical protein	16.5924	0.236694	0.324307	0.729843	0.465486	0.662251
CSUI_010913	enoyl- hydratase isomerase family protein	8.94538	0.164072	0.467251	0.351143	0.725481	0.847379
CSUI_010912	ubiquitin carboxyl-terminal hydrolase	636.119	-0.189148	0.0725566	-2.6069	0.0091366	0.041661
CSUI_010911	toxoplasma gondii family a protein	2.1061	0.342391	0.763596	0.448392	0.65387	0.798675
CSUI_010910	hypothetical protein	3.38238	-0.880591	0.742476	-1.18602	0.235615	0.434122
CSUI_010909	toxoplasma gondii family a protein	7.33574	-0.265777	0.461586	-0.57579	0.564757	0.738321
CSUI_010908	ubiquitin-conjugating enzyme subfamily protein	2098.14	-0.268723	0.0476369	-5.64107	1.68997e-08	4.16218e-07
CSUI_010907	calcium-dependent protein kinase cdpk3	289.174	-0.322509	0.0996946	-3.23496	0.00121658	0.00812681
CSUI_010906	hypothetical protein	101.628	-0.110375	0.147733	-0.747123	0.454989	0.652902
CSUI_010905	hypothetical protein	33.4349	-0.383982	0.228245	-1.68232	0.0925059	0.234576
CSUI_010904	tpr mlp1 mlp2-like	60.7261	-0.0723348	0.162841	-0.444206	0.656894	0.800074
CSUI_010903	hypothetical protein	73.7765	-0.192691	0.180447	-1.06785	0.285588	0.489499
CSUI_010902	hypothetical protein	69.0039	-0.0136431	0.147152	-0.0927146	0.92613	0.96237
CSUI_010901	3 5 -cyclic nucleotide phosphodiesterase domain-containing protein	5.07463	1.47596	0.598159	2.4675	0.013606	0.056813
CSUI_010900	hypothetical protein	53391.6	-0.13226	0.0644203	-2.05309	0.0400641	0.126908
CSUI_010899	adapter-related protein	35.5075	0.299306	0.220211	1.35918	0.17409	0.35775
CSUI_010898	hypothetical protein	411.872	0.3161	0.0823753	3.83731	0.00012439	0.00117114
CSUI_010897	hypothetical protein	245.66	-0.0825694	0.104865	-0.787389	0.431054	0.631102
CSUI_010896	beta adaptin protein	97.0684	-0.0863262	0.151334	-0.570433	0.568384	0.741711
CSUI_010895	family 1 protein	41.1109	0.242006	0.181642	1.33233	0.182753	0.36993
CSUI_010894	lipase maturation	9.40875	-0.597009	0.471187	-1.26703	0.205144	0.398211
CSUI_010893	hypothetical protein	20.1397	0.408563	0.26501	1.54169	0.123149	0.285474
CSUI_010892	26s proteasome regulatory subunit	40.8743	-0.248427	0.20321	-1.22251	0.221514	0.418488
CSUI_010891	hypothetical protein	57.5485	-0.128749	0.187334	-0.687269	0.491913	0.682423
CSUI_010890	hypothetical protein	41.56	-0.0682166	0.202859	-0.336277	0.736662	0.854439
CSUI_010889	hypothetical protein	52.3671	0.311721	0.172778	1.80417	0.0712042	0.193789
CSUI_010888	hypothetical protein	99.1095	-0.166476	0.128519	-1.29535	0.1952	0.385582
CSUI_010887	tyrosine kinase-like protein	2207.62	-5.99153	0.123476	-48.524	0	0
CSUI_010886	6-pyruvoyl tetrahydrobiopterin synthase	178.998	-0.261886	0.109737	-2.38649	0.0170102	0.0669456
CSUI_010885	hypothetical protein	14.1702	0.283079	0.347631	0.814311	0.415467	0.618138
CSUI_010884	dense granule protein gra12	964.334	-0.0476741	0.050907	-0.936495	0.349018	0.554036
CSUI_010883	hypothetical protein	1111.89	0.031185	0.0846213	0.368524	0.712482	0.840062
CSUI_010882	serine threonine-protein	13.4933	0.126951	0.332171	0.382187	0.702323	0.833305
CSUI_010881	protein phosphatase 2c domain-containing protein	1822.3	-0.389252	0.0535015	-7.27555	3.45018e-13	1.53159e-11
CSUI_010880	elongation factor tu gtp binding domain-containing protein	38.3137	0.0526403	0.228966	0.229904	0.818166	0.900406
CSUI_010879	n6-adenosine-methyltransferase	94.4561	-0.179346	0.127152	-1.41049	0.158396	0.337292
CSUI_010878	hypothetical protein	68.5653	-0.0865269	0.179248	-0.482721	0.629294	0.782282
CSUI_010877	peptidyl-prolyl cis-trans isomerase-like 4	216.884	0.0341936	0.122522	0.279082	0.780182	0.878574
CSUI_010876	hypothetical protein	200.925	-0.238804	0.105488	-2.2638	0.0235862	0.0856373
CSUI_010875	dna polymerase	12.2151	-0.524246	0.358423	-1.46264	0.143565	0.316074
CSUI_010874	hypothetical protein	125.32	0.415142	0.156939	2.64524	0.00816319	0.0381936
CSUI_010873	hypothetical protein	111.171	0.18583	0.134803	1.37854	0.168038	0.35066
CSUI_010872	hypothetical protein	13.4336	-0.510323	0.313978	-1.62535	0.104089	0.254284
CSUI_010871	transmembrane protein	3175.58	0.285849	0.120727	2.36774	0.0178972	0.0696538
CSUI_010870	hypothetical protein	8.25453	0.0720987	0.486968	0.148056	0.882298	0.938289
CSUI_010869	dna mismatch repair c-terminal domain-containing protein	17.493	0.0636632	0.30591	0.208111	0.835142	0.909386
CSUI_010868	hypothetical protein	4.18208	0.01167	0.570694	0.0204487	0.983685	0.992506
CSUI_010867	hypothetical protein	18.4223	0.796098	0.285436	2.78906	0.00528611	0.027007
CSUI_010866	hypothetical protein	307.808	-0.148612	0.101068	-1.47041	0.14145	0.31267
CSUI_010865	alpha-tubulin n-acetyltransferase	52.237	0.219629	0.215185	1.02065	0.307419	0.511562
CSUI_010864	aaa domain protein	78.6137	0.122211	0.163175	0.748954	0.453885	0.651807
CSUI_010863	type i fatty acid	26.3532	0.0246305	0.212959	0.115659	0.907923	0.954234
CSUI_010862	hypothetical protein	350.495	0.00553949	0.0815798	0.0679027	0.945863	0.972469
CSUI_010861	ap2 domain transcription factor ap2x-10	21.6728	0.643166	0.252421	2.54798	0.0108348	0.0474802
CSUI_010860	hypothetical protein	24.58	0.125652	0.265312	0.473602	0.635784	0.786897
CSUI_010859	hypothetical protein	78.3487	0.30509	0.140378	2.17334	0.0297544	0.102084
CSUI_010858	hypothetical protein	107.459	0.287756	0.13359	2.15402	0.0312383	0.105696
CSUI_010857	hypothetical protein	1109.69	-0.489332	0.0690687	-7.08472	1.39329e-12	5.83606e-11
CSUI_010856	dna polymerase family b protein	25.5787	0.0503547	0.271587	0.185409	0.852908	0.920348
CSUI_010855	swi2 snf2 brahma	62.8506	-0.273644	0.170853	-1.60164	0.109235	0.262884
CSUI_010854	hypothetical protein	105.995	0.291195	0.122465	2.37778	0.0174174	0.0681931
CSUI_010853	smc n terminal domain-containing protein	33.7953	0.0286508	0.24326	0.117779	0.906243	0.953429
CSUI_010852	hypothetical protein	108.408	0.155653	0.155836	0.998824	0.31788	0.522306
CSUI_010851	hypothetical protein	11.8275	0.030281	0.344986	0.0877747	0.930056	0.964599
CSUI_010850	hypothetical protein	94.126	0.257042	0.183634	1.39975	0.161587	0.341538
CSUI_010849	hypothetical protein	205.309	-0.00619136	0.118548	-0.0522265	0.958348	0.979043
CSUI_010848	transmembrane protein	122.558	-0.036069	0.162025	-0.222614	0.823836	0.902152
CSUI_010847	srs domain-containing protein	568.731	-0.526174	0.0970132	-5.42374	5.83653e-08	1.31626e-06
CSUI_010846	srs domain-containing protein	1693.48	-0.37843	0.0754418	-5.01618	5.27081e-07	9.88449e-06
CSUI_010845	srs domain-containing protein	1123.81	-0.328507	0.0802453	-4.09379	4.24386e-05	0.000471965
CSUI_010844	hypothetical protein	155.287	-0.205039	0.126269	-1.62383	0.104413	0.254913
CSUI_010843	ubiquitin family protein	410.999	-0.214691	0.072237	-2.97204	0.00295827	0.0169253
CSUI_010842	hypothetical protein	16.312	0.229018	0.323238	0.708511	0.478628	0.673666
CSUI_010841	plectin	406.036	-0.195256	0.0814541	-2.39713	0.0165239	0.0657293
CSUI_010840	hypothetical protein	116.865	0.185234	0.130655	1.41774	0.156267	0.334293
CSUI_010839	letm1 family protein	48.1277	0.00900281	0.23707	0.0379753	0.969707	0.985856
CSUI_010838	phospholipase carboxylesterase domain containing	389.792	-0.0274943	0.0860534	-0.319503	0.749345	0.861316
CSUI_010837	hypothetical protein	65.4392	0.377221	0.15746	2.39566	0.0165904	0.0658067
CSUI_010836	hypothetical protein	19.9464	0.49651	0.287798	1.7252	0.0844907	0.219141
CSUI_010835	hypothetical protein	60.1155	0.17861	0.202145	0.883575	0.376925	0.581761
CSUI_010834	vacuolar protein sorting-associated protein 26	161.98	0.0706513	0.0961891	0.734504	0.462641	0.65984
CSUI_010833	hypothetical protein	3.00825	-0.918375	0.796004	-1.15373	0.24861	0.449339
CSUI_010832	dead deah box helicase domain-containing protein	79.3332	-0.415764	0.152889	-2.71939	0.00654018	0.0319547
CSUI_010831	hypothetical protein	176.311	0.304508	0.109611	2.77807	0.0054683	0.027733
CSUI_010830	helicase associated domain protein	12.1031	0.396728	0.408776	0.970528	0.331784	0.53671
CSUI_010829	cw-type zinc finger protein	81.7788	0.0756918	0.159773	0.473747	0.63568	0.786853
CSUI_010828	3 --cyclic-nucleotide	278.03	-0.143933	0.088112	-1.63352	0.102359	0.251449
CSUI_010827	dna-directed rna polymerase i largest	63.2323	-0.338025	0.224112	-1.50829	0.131481	0.298375
CSUI_010826	hypothetical protein	169.403	-0.0814273	0.112768	-0.72208	0.470245	0.666811
CSUI_010825	transmembrane protein	493.773	-0.0900257	0.0733986	-1.22653	0.219999	0.416242
CSUI_010824	hypothetical protein	25.3421	0.301909	0.25881	1.16653	0.243402	0.442497
CSUI_010823	microneme protein mic4	5778.87	-0.955358	0.055916	-17.0856	1.89983e-65	4.27536e-63
CSUI_010822	microneme protein mic14	1169.08	-0.360067	0.0695077	-5.18025	2.21593e-07	4.43843e-06
CSUI_010821	3-ketoacyl- reductase	24.6486	-0.1812	0.296451	-0.611231	0.541047	0.719597
CSUI_010820	cell-cycle-control protein (translation regulation)	68.5965	-0.0787135	0.16514	-0.476648	0.633613	0.785188
CSUI_010819	hypothetical protein	101.718	0.137426	0.128608	1.06857	0.285264	0.489457
CSUI_010818	inorganic anion sulfate permease family protein	12.9974	-1.71556	0.398771	-4.30213	1.69162e-05	0.000213584
CSUI_010817	hypothetical protein	357.775	0.105877	0.0852634	1.24176	0.214325	0.410652
CSUI_010816	dihydroorotase	367.438	-0.296345	0.0863237	-3.43295	0.000597061	0.00448754
CSUI_010815	hypothetical protein	11.0707	0.229848	0.355796	0.646012	0.518272	0.70313
CSUI_010814	hypothetical protein	11.0775	0.994918	0.402237	2.47346	0.0133811	0.0560696
CSUI_010813	hypothetical protein	48.6347	0.433114	0.180457	2.40009	0.0163909	0.0653871
CSUI_010812	hypothetical protein	12.0641	-0.460482	0.39051	-1.17918	0.238327	0.436666
CSUI_010811	amp-binding enzyme domain-containing protein	1777.32	0.113579	0.142161	0.798944	0.424323	0.625614
CSUI_010810	hypothetical protein	53.3211	0.0176903	0.210543	0.0840226	0.933038	0.96602
CSUI_010809	hypothetical protein	158.984	-0.279544	0.149738	-1.86688	0.0619179	0.174817
CSUI_010808	rna recognition motif-containing protein	14.6955	-0.400632	0.341582	-1.17287	0.240847	0.43932
CSUI_010807	f-box domain-containing protein	317.737	-0.174278	0.103694	-1.68069	0.0928229	0.235068
CSUI_010806	hypothetical protein	669.129	-0.477747	0.0725891	-6.58152	4.65652e-11	1.59531e-09
CSUI_010805	atpase aaa	7.19254	0.115715	0.539394	0.214528	0.830135	0.906037
CSUI_010804	hypothetical protein	100.721	1.03361	0.154015	6.71108	1.93191e-11	7.01663e-10
CSUI_010803	hypothetical protein	90.6236	-0.535472	0.179638	-2.98083	0.00287464	0.0165504
CSUI_010802	actin-like protein alp 5	38.3291	0.0480815	0.205058	0.234478	0.814614	0.899147
CSUI_010801	hexokinase	760.216	-0.0991822	0.0823428	-1.2045	0.228395	0.426018
CSUI_010800	lem3 cdc50 family protein	39.8432	0.318534	0.215134	1.48064	0.138704	0.308348
CSUI_010799	guanylylate cyclase	147.596	-0.267723	0.124851	-2.14433	0.0320066	0.107441
CSUI_010798	hypothetical protein	25.5213	-0.122129	0.247165	-0.494121	0.621221	0.777726
CSUI_010797	fms-interacting protein	182.331	0.35296	0.1178	2.99627	0.00273306	0.0158661
CSUI_010796	nop53 (60s ribosomal biogenesis) protein	40.7777	0.378833	0.185267	2.04479	0.0408751	0.128633
CSUI_010795	zinc finger (ccch type) motif-containing protein	536.75	-0.181673	0.0737547	-2.4632	0.0137703	0.0572613
CSUI_010794	hypothetical protein	65.2725	0.347792	0.172925	2.01123	0.0443013	0.136789
CSUI_010793	mcm2 3 5 family protein	166.952	-0.726908	0.117512	-6.18581	6.17838e-10	1.88088e-08
CSUI_010792	hypothetical protein	5.10024	0.543543	0.530556	1.02448	0.30561	0.50996
CSUI_010791	hypothetical protein	8.77605	0.795792	0.506915	1.56987	0.116444	0.27476
CSUI_010790	hypothetical protein	1151.55	-0.131975	0.059483	-2.2187	0.0265074	0.093752
CSUI_010789	transmembrane	131.16	-0.132889	0.132207	-1.00516	0.314819	0.519209
CSUI_010788	hypothetical protein	127.102	0.0764611	0.131927	0.579573	0.562203	0.736575
CSUI_010787	hypothetical protein	979.102	-0.0134296	0.0610299	-0.22005	0.825832	0.902927
CSUI_010786	hypothetical protein	113.281	0.621451	0.148326	4.18975	2.79261e-05	0.00033042
CSUI_010785	hypothetical protein	12.8017	0.0567166	0.392295	0.144576	0.885045	0.940113
CSUI_010784	dna polymerase family b protein	17.2238	-0.256395	0.335721	-0.763715	0.445037	0.644585
CSUI_010783	dna polymerase family b protein	7.20342	-0.597173	0.460552	-1.29665	0.194753	0.384968
CSUI_010782	type i fatty acid	18.4176	-0.0185107	0.305424	-0.0606066	0.951673	0.975645
CSUI_010781	hypothetical protein	81.1539	-0.0179841	0.154149	-0.116667	0.907124	0.953726
CSUI_010780	hypothetical protein	19.0873	0.274329	0.296097	0.926483	0.354195	0.55878
CSUI_010779	helicase associated domain protein	20.9289	0.516019	0.27635	1.86727	0.0618638	0.174707
CSUI_010778	retrotransposable element tf2 155 kda protein type 1	13.6186	0.736296	0.33435	2.20217	0.0276534	0.0966143
CSUI_010777	transmembrane protein	199.667	-0.0782029	0.0890835	-0.877861	0.380019	0.584884
CSUI_010776	hypothetical protein	3.92618	0.857709	0.630361	1.36066	0.17362	0.357232
CSUI_010775	hypothetical protein	518.346	-2.38155	0.0912987	-26.0853	5.35944e-150	4.10069e-147
CSUI_010774	glutamate leucine phenylalanine valine dehydrogenase family protein	298.711	-0.303676	0.0912064	-3.32955	0.000869866	0.00618553
CSUI_010773	coronin	361.357	-0.199995	0.0768189	-2.60347	0.00922865	0.041964
CSUI_010772	wd g-beta repeat-containing protein	111.682	-0.157558	0.144336	-1.0916	0.275008	0.477953
CSUI_010771	hypothetical protein	142.981	-0.379944	0.125742	-3.02161	0.00251435	0.0147456
CSUI_010770	root hair defective 3 gtp-binding protein	211.438	-0.367162	0.132328	-2.77464	0.00552626	0.0279405
CSUI_010769	hypothetical protein	13.5069	-0.061109	0.329144	-0.18566	0.852711	0.920223
CSUI_010768	hypothetical protein	899.168	-0.612642	0.0657914	-9.31189	1.25581e-20	9.73846e-19
CSUI_010767	hypothetical protein	437.934	-0.0892903	0.109997	-0.811754	0.416933	0.619596
CSUI_010766	kringle domain-containing protein	151.689	-0.308311	0.126819	-2.43111	0.0150525	0.0612833
CSUI_010765	dead deah box helicase domain-containing protein	119.254	-0.166211	0.12982	-1.28032	0.200432	0.39215
CSUI_010764	hypothetical protein	198.25	-0.0331337	0.130283	-0.254322	0.799247	0.889647
CSUI_010763	hypothetical protein	14.4649	-0.0532015	0.306596	-0.173523	0.86224	0.926499
CSUI_010762	cullin	57.9671	-0.358681	0.209734	-1.71017	0.0872345	0.224482
CSUI_010761	hypothetical protein	18.9939	-0.470473	0.27202	-1.72955	0.0837102	0.218053
CSUI_010760	small nuclear ribonucleoprotein	539.778	-0.0486561	0.0743317	-0.65458	0.512738	0.698812
CSUI_010759	hypothetical protein	86.9093	0.238963	0.153064	1.5612	0.118478	0.278185
CSUI_010758	hypothetical protein	258.187	0.010389	0.0995109	0.1044	0.916852	0.957829
CSUI_010757	sulfite exporter protein	70.0559	-0.322187	0.16557	-1.94593	0.0516634	0.153254
CSUI_010756	hypothetical protein	2.18632	-0.730658	0.951794	-0.767665	0.442687	0.642884
CSUI_010755	heat repeat-containing protein	39.0317	-0.477115	0.196896	-2.42319	0.015385	0.0622836
CSUI_010754	hypothetical protein	24.3126	0.302325	0.282352	1.07074	0.284287	0.488291
CSUI_010753	spermine spermidine synthase	109.673	-0.077546	0.121072	-0.640497	0.521849	0.705948
CSUI_010752	ion channel protein	45.9976	-0.121012	0.171353	-0.706216	0.480054	0.674576
CSUI_010751	regulator of chromosome condensation repeat-containing protein	4.43643	-0.313726	0.57831	-0.542488	0.587482	0.755016
CSUI_010750	transmembrane protein	124.856	0.260319	0.151325	1.72026	0.0853844	0.220895
CSUI_010749	leucine rich repeat-containing protein	40.4573	0.476713	0.195137	2.44297	0.0145671	0.059603
CSUI_010748	hypothetical protein	3.91202	0.729141	0.660514	1.1039	0.269637	0.472751
CSUI_010747	hypothetical protein	14.0601	0.149674	0.320164	0.467491	0.640149	0.789574
CSUI_010746	116 kda u5 small nuclear ribonucleoprotein component	246.083	0.0674795	0.117283	0.575359	0.565049	0.738533
CSUI_010745	leucine rich repeat-containing protein	18.0037	1.0584	0.315881	3.35062	0.000806298	0.00582005
CSUI_010744	major facilitator family protein	28.5828	0.177717	0.255296	0.696122	0.486352	0.678977
CSUI_010743	hypothetical protein	27.5508	0.307107	0.295278	1.04006	0.298312	0.502676
CSUI_010742	pyruvate carboxylase	34.7377	-0.591069	0.253788	-2.32899	0.0198598	0.0751999
CSUI_010741	ccaat-box dna-binding subunit related protein	7.69446	0.391698	0.417889	0.937324	0.348592	0.553592
CSUI_010740	erythrocyte membrane related protein	439.585	-0.173013	0.0821837	-2.10519	0.0352745	0.115703
CSUI_010739	dna rna polymerase	0.362149	-1.06703	2.18994	-0.48724	0.626088	0.780282
CSUI_010738	hypothetical protein	736.377	-0.332097	0.0716763	-4.63329	3.59902e-06	5.50013e-05
CSUI_010737	pan domain-containing protein	4.2121	-0.476955	0.644648	-0.739869	0.459379	0.656984
CSUI_010736	hypothetical protein	268.811	-0.230897	0.0931699	-2.47823	0.0132035	0.0555616
CSUI_010735	centrosomal of 76 kda protein	13.1309	0.280439	0.390925	0.717372	0.473144	0.669248
CSUI_010734	hypothetical protein	157.027	0.333178	0.154267	2.15975	0.0307917	0.104648
CSUI_010733	alpha-glucan branching	108.382	-0.23557	0.139424	-1.6896	0.0911046	0.232099
CSUI_010732	dynein heavy chain family protein	66.3679	-0.462528	0.169507	-2.72866	0.00635918	0.0312166
CSUI_010731	hypothetical protein	29.2872	-0.542056	0.236122	-2.29566	0.0216952	0.080494
CSUI_010730	thioredoxin reductase	108.389	-0.431659	0.107652	-4.00977	6.0778e-05	0.000638027
CSUI_010729	g10 family protein	334.049	-0.0699759	0.103399	-0.676755	0.498561	0.688484
CSUI_010728	hypothetical protein	33.4192	-0.656966	0.246427	-2.66596	0.00767682	0.0363627
CSUI_010727	slu7 splicing factor	1007.02	0.191574	0.0807841	2.37143	0.0177195	0.0690315
CSUI_010726	pan domain-containing protein	10.7965	-0.778015	0.364354	-2.13533	0.0327343	0.109022
CSUI_010725	hypothetical protein	200.998	-0.056145	0.111758	-0.502381	0.6154	0.774011
CSUI_010724	hypothetical protein	615	-0.109462	0.080601	-1.35807	0.17444	0.358084
CSUI_010723	rna recognition motif (or rnp domain) protein	48.7745	-0.500284	0.230388	-2.17148	0.0298947	0.102413
CSUI_010722	hypothetical protein	31.9896	0.0153144	0.221947	0.0690006	0.944989	0.97218
CSUI_010721	retrotransposon ty3-gypsy subclass	1.68874	-0.532163	1.06031	-0.501896	0.615741	0.77411
CSUI_010720	hypothetical protein	210.896	0.0255537	0.0935865	0.273049	0.784815	0.881429
CSUI_010719	hypothetical protein	98.1489	0.0632018	0.127104	0.497245	0.619016	0.776527
CSUI_010718	hypothetical protein	53.945	-0.393984	0.190905	-2.06377	0.0390399	0.124669
CSUI_010717	hypothetical protein	34.9351	-0.175559	0.197644	-0.888261	0.374401	0.57872
CSUI_010716	hypothetical protein	38.838	0.153537	0.226359	0.678293	0.497586	0.687748
CSUI_010715	hypothetical protein	249.151	-0.0831092	0.0970125	-0.856685	0.391619	0.595579
CSUI_010714	sag-related sequence srs11	11.6697	0.727677	0.32478	2.24052	0.025057	0.0898966
CSUI_010713	autophagy-related 12 variant 1	492.847	0.293274	0.0799808	3.6668	0.000245605	0.00209375
CSUI_010712	hypothetical protein	18.5586	0.330388	0.313001	1.05555	0.291174	0.495676
CSUI_010711	membrane protein	70.5035	0.0376141	0.162984	0.230785	0.817482	0.900401
CSUI_010710	xpg n-terminal domain-containing protein	99.4733	0.0293968	0.124849	0.235459	0.813852	0.898997
CSUI_010709	hypothetical protein	257.428	-0.122565	0.0951073	-1.2887	0.197502	0.388805
CSUI_010708	sag-related sequence srs11	106.701	-0.648722	0.141361	-4.58912	4.45128e-06	6.65199e-05
CSUI_010707	zinc finger cdgsh-type domain-containing protein	1724.42	0.0864652	0.0727868	1.18792	0.234863	0.433643
CSUI_010706	got1 family protein	153.527	-0.0354799	0.104052	-0.340983	0.733116	0.852013
CSUI_010705	transmembrane	18.4157	-0.26082	0.322143	-0.809643	0.418145	0.620514
CSUI_010704	hypothetical protein	69.0839	0.336112	0.138991	2.41822	0.0155966	0.063005
CSUI_010703	peptidyl-prolyl cis-trans cyclophilin-type domain-containing	196.386	0.126244	0.0983392	1.28376	0.199225	0.390728
CSUI_010702	hypothetical protein	46.026	-0.117872	0.203621	-0.578881	0.56267	0.737019
CSUI_010701	hypothetical protein	111.268	-0.422825	0.135148	-3.12862	0.00175628	0.0109548
CSUI_010700	ras family protein	67.9775	-0.0778165	0.178651	-0.435577	0.663144	0.804365
CSUI_010699	c2 domain-containing	16.7149	-0.755515	0.337191	-2.24062	0.0250509	0.0898966
CSUI_010698	hypothetical protein	56.6119	-0.0780888	0.182614	-0.427616	0.668931	0.808431
CSUI_010697	hypothetical protein	1410.78	-0.325343	0.0742484	-4.38182	1.17689e-05	0.000155972
CSUI_010696	atp-binding cassette g family transporter abcg87	55.4675	-0.244618	0.171992	-1.42226	0.15495	0.332419
CSUI_010695	hypothetical protein	84.228	0.230265	0.163255	1.41046	0.158404	0.337292
CSUI_010694	transmembrane protein	267.447	0.0684142	0.127128	0.538152	0.590472	0.756995
CSUI_010693	3 5 -cyclic nucleotide phosphodiesterase domain-containing protein	299.286	-0.100282	0.0843479	-1.18891	0.234475	0.433274
CSUI_010692	hypothetical protein	301.619	0.0791408	0.0899338	0.879989	0.378865	0.583969
CSUI_010691	hypothetical protein	32.5826	0.13896	0.251795	0.551878	0.581032	0.75045
CSUI_010690	hypothetical protein	77.1707	0.630633	0.151046	4.1751	2.97861e-05	0.000348476
CSUI_010689	hypothetical protein	49.0899	0.550728	0.180505	3.05105	0.00228045	0.0135962
CSUI_010688	cell-cycle-associated protein kinase mapk	106.694	-0.391513	0.132315	-2.95894	0.00308697	0.0174872
CSUI_010687	pan domain-containing protein	169.807	-0.199308	0.151411	-1.31634	0.18806	0.37648
CSUI_010686	hypothetical protein	163.22	0.0521733	0.123881	0.421157	0.67364	0.812289
CSUI_010685	reverse transcriptase	0	NA	NA	NA	NA	NA
CSUI_010684	flagella associated protein	15.3422	0.195777	0.328262	0.596405	0.550905	0.728011
CSUI_010683	hypothetical protein	18.6921	0.104837	0.29882	0.350837	0.72571	0.847388
CSUI_010682	ribosomal rna large subunit methyltransferase j protein	106.026	-0.199844	0.11929	-1.67527	0.0938812	0.23686
CSUI_010681	mitochondrial inner membrane translocase subunit	20.4087	-0.0770345	0.268242	-0.287184	0.773972	0.875197
CSUI_010680	hypothetical protein	13.4774	-0.11383	0.314126	-0.36237	0.717076	0.842362
CSUI_010679	hypothetical protein	56.2758	0.458088	0.205613	2.22791	0.0258864	0.0921522
CSUI_010678	hypothetical protein	188.306	0.105558	0.113812	0.927478	0.353678	0.558427
CSUI_010677	retrotransposon nucleocapsid related	4.76653	-0.961529	0.648369	-1.483	0.138075	0.307588
CSUI_010676	hypothetical protein	221.723	0.29298	0.102914	2.84684	0.00441557	0.023386
CSUI_010675	duf866 domain-containing protein	197.245	0.169455	0.0965494	1.75511	0.0792397	0.209354
CSUI_010674	spc97 spc98 family protein	57.7429	0.257809	0.180018	1.43213	0.152107	0.328084
CSUI_010673	retrotransposon ty3-gypsy subclass	22.2984	0.312031	0.283594	1.10027	0.271213	0.474644
CSUI_010672	hypothetical protein	41.6051	0.0856083	0.236685	0.361698	0.717578	0.842539
CSUI_010671	dhhc zinc finger domain-containing protein	79.0147	-0.155698	0.156688	-0.993683	0.320377	0.524982
CSUI_010670	phosphotransferase enzyme family protein	99.066	0.10171	0.119246	0.85294	0.393692	0.597219
CSUI_010669	hypothetical protein	177.965	0.239009	0.112607	2.1225	0.0337954	0.111746
CSUI_010668	trna pseudouridine synthase b	117.589	0.0756733	0.145404	0.520435	0.602761	0.765667
CSUI_010667	hypothetical protein	96.1948	0.472855	0.137298	3.444	0.000573169	0.00434496
CSUI_010666	transmembrane protein	294.851	-0.0431522	0.103651	-0.416322	0.677175	0.814923
CSUI_010665	3 -5 exonuclease	57521.7	0.47517	0.167234	2.84135	0.00449224	0.0237046
CSUI_010664	lactoylglutathione lyase	578.572	0.0530406	0.0842707	0.629408	0.529082	0.711123
CSUI_010663	hypothetical protein	1844.2	-0.510302	0.0567711	-8.98876	2.50043e-19	1.77145e-17
CSUI_010662	leucine rich repeat family protein	52.1645	0.733468	0.203743	3.59996	0.000318264	0.00262408
CSUI_010661	dead deah box helicase domain-containing protein	132.358	-0.260285	0.126701	-2.05432	0.0399448	0.126573
CSUI_010660	retrotransposon nucleocapsid related	39.4392	0.247711	0.240407	1.03038	0.30283	0.506867
CSUI_010659	transmembrane protein	140.843	0.000677905	0.132825	0.00510374	0.995928	0.998962
CSUI_010658	atp-dependent rna	41.5756	0.0181304	0.20408	0.0888399	0.929209	0.963982
CSUI_010657	hypothetical protein	9.88415	-0.701347	0.442384	-1.58538	0.11288	0.268725
CSUI_010656	integral membrane protein	379.833	0.0726594	0.0829621	0.875815	0.381131	0.585851
CSUI_010655	hypothetical protein	20.8788	0.961407	0.347034	2.77035	0.00559953	0.0282239
CSUI_010654	hypothetical protein	24.9484	0.268705	0.329035	0.816646	0.414131	0.616792
CSUI_010653	transmembrane protein	16.8191	0.992222	0.369764	2.68339	0.00728793	0.0349097
CSUI_010652	alveolin domain containing intermediate filament imc7	4530.45	-0.296636	0.066408	-4.46686	7.93742e-06	0.000109492
CSUI_010651	tap42 family protein	325.858	-0.105177	0.0985534	-1.06721	0.285877	0.489922
CSUI_010650	histone H3	995.76	0.248998	0.0724021	3.4391	0.00058365	0.00441338
CSUI_010649	hypothetical protein	91.1798	-0.281268	0.127932	-2.19857	0.0279083	0.09715
CSUI_010648	hypothetical protein	57.2613	0.428364	0.192121	2.22966	0.0257703	0.0918729
CSUI_010647	hypothetical protein	1078.37	-0.281728	0.0658833	-4.27617	1.90135e-05	0.000236422
CSUI_010646	hypothetical protein	7.82242	0.344029	0.454169	0.757492	0.448755	0.647356
CSUI_010645	hypothetical protein	4.47096	1.37231	0.70298	1.95213	0.0509229	0.151646
CSUI_010644	hypothetical protein	8.82236	0.07048	0.42411	0.166183	0.868013	0.929934
CSUI_010643	hypothetical protein	3.07374	-1.53807	0.724091	-2.12414	0.0336581	0.11142
CSUI_010642	3 exoribonuclease domain 1 domain-containing protein	59.4772	0.436908	0.190953	2.28804	0.0221353	0.0817658
CSUI_010641	hypothetical protein	86.1875	-0.38357	0.153365	-2.50103	0.0123832	0.0526573
CSUI_010640	rhoptry kinase family protein rop32	29.591	-0.150976	0.222653	-0.678077	0.497723	0.687748
CSUI_010639	xrn 5 -3 exonuclease n-terminus protein	109.953	0.115113	0.129282	0.890399	0.373252	0.578011
CSUI_010638	giy-yig catalytic domain-containing protein	302.331	-0.142841	0.0994859	-1.43579	0.151062	0.326594
CSUI_010637	tld protein	8.10301	0.235818	0.47249	0.499096	0.617712	0.775824
CSUI_010636	dihydrofolate synthase folylpolyglutamate synthase	92.3148	0.303845	0.143578	2.11624	0.0343246	0.113072
CSUI_010635	gtpase domain containing	421.906	-0.110645	0.0817799	-1.35296	0.17607	0.360444
CSUI_010634	hypothetical protein	5.3841	-0.269592	0.519029	-0.519415	0.603471	0.765699
CSUI_010633	hypothetical protein	40.4476	0.588628	0.199408	2.95188	0.00315845	0.0177781
CSUI_010632	peptide methionine sulfoxide reductase msrb	120.773	-0.14879	0.149143	-0.997628	0.31846	0.522885
CSUI_010631	dna polymerase delta catalytic	5.80543	-0.683892	0.506219	-1.35098	0.176701	0.361304
CSUI_010630	hypothetical protein	44.4202	-0.356823	0.209753	-1.70116	0.0889136	0.227731
CSUI_010629	hypothetical protein	60.2748	0.198716	0.180627	1.10015	0.271268	0.474668
CSUI_010628	hypothetical protein	52.3902	-0.109107	0.192483	-0.566841	0.570823	0.743156
CSUI_010627	ap2 domain transcription factor ap2viia-5	57.6004	0.165963	0.194221	0.854507	0.392824	0.596642
CSUI_010626	chaperone related protein	2685.83	-0.0199522	0.0582914	-0.342284	0.732137	0.8516
CSUI_010625	intraflagellar transport 52 (protein ngd5) family protein	13.6988	0.312078	0.315296	0.989794	0.322275	0.526662
CSUI_010624	pppde peptidase domain protein	99.8401	-0.0511371	0.146769	-0.348419	0.727526	0.848989
CSUI_010623	hypothetical protein	22.6933	-0.63586	0.265306	-2.3967	0.0165434	0.0657438
CSUI_010622	hypothetical protein	88.369	0.187637	0.14812	1.26679	0.205229	0.398248
CSUI_010621	hypothetical protein	48.0311	0.0310221	0.192388	0.161247	0.871899	0.931643
CSUI_010620	hypothetical protein	68.8299	-0.453572	0.155113	-2.92413	0.00345416	0.0191606
CSUI_010619	transmembrane protein	168.034	-0.348898	0.102366	-3.40836	0.000653557	0.00482993
CSUI_010618	set domain containing lysine methyltransferase kmtox	455.396	0.0688793	0.0931774	0.739228	0.459768	0.657376
CSUI_010617	radical sam domain-containing protein	197.166	0.043226	0.104401	0.414038	0.678846	0.816251
CSUI_010616	dna repair	50.7331	0.138492	0.173383	0.798767	0.424426	0.625614
CSUI_010615	hypothetical protein	102.757	-0.64809	0.136194	-4.75859	1.94953e-06	3.17372e-05
CSUI_010614	hypothetical protein	2.46883	-0.0519611	0.839952	-0.061862	0.950673	0.975317
CSUI_010613	hypothetical protein	19.7683	0.358075	0.326199	1.09772	0.272327	0.475587
CSUI_010612	transmembrane protein	187.151	-0.161075	0.093577	-1.72131	0.0851939	0.220566
CSUI_010611	mitochondrial ribosomal protein l28	196.675	-0.167385	0.096601	-1.73274	0.0831417	0.217065
CSUI_010610	coiled-coil related	0	NA	NA	NA	NA	NA
CSUI_010609	hypothetical protein	169.6	0.347346	0.107569	3.22906	0.00124197	0.00827129
CSUI_010608	kelch k13 propeller	22.6664	-0.0280598	0.249964	-0.112255	0.910621	0.954835
CSUI_010607	hypothetical protein	32.1922	0.181579	0.199333	0.910934	0.36233	0.567012
CSUI_010606	hypothetical protein	62.372	-0.0218037	0.164749	-0.132345	0.894712	0.946851
CSUI_010605	hypothetical protein	51.8507	-3.9244	0.295632	-13.2746	3.25104e-40	4.49544e-38
CSUI_010604	hypothetical protein	112.896	-2.80139	0.192814	-14.529	7.93978e-48	1.34007e-45
CSUI_010603	atp-dependent metallopeptidase subfamily protein	61.9919	0.00365894	0.151179	0.0242028	0.980691	0.990984
CSUI_010602	phospholipid-transporting p	52.6845	-0.144972	0.183218	-0.791255	0.428795	0.629481
CSUI_010601	nad(+) adp	274.286	-0.106943	0.100121	-1.06813	0.28546	0.489499
CSUI_010600	hypothetical protein	87.7859	0.222003	0.148643	1.49353	0.135297	0.304472
CSUI_010599	small nuclear ribonucleoprotein	1032.76	0.34236	0.085787	3.99081	6.58475e-05	0.000684539
CSUI_010598	hypothetical protein	12.5466	0.882241	0.338173	2.60884	0.00908484	0.041524
CSUI_010597	hypothetical protein	212.383	0.245469	0.107914	2.27468	0.022925	0.0838464
CSUI_010596	hypothetical protein	235.229	-0.159629	0.108717	-1.46831	0.142021	0.313456
CSUI_010595	hypothetical protein	166.569	0.256436	0.114735	2.23503	0.0254156	0.0908707
CSUI_010594	hypothetical protein	30.9858	0.63924	0.232636	2.74782	0.00599938	0.0297944
CSUI_010593	hypothetical protein	194.691	-0.088678	0.110319	-0.803833	0.421494	0.623547
CSUI_010592	hypothetical protein	128.127	-0.383635	0.116335	-3.29768	0.000974871	0.00679258
CSUI_010591	hypothetical protein	136.502	0.563586	0.123815	4.55183	5.31816e-06	7.76546e-05
CSUI_010590	hypothetical protein	199.02	0.054654	0.110248	0.495736	0.620081	0.777098
CSUI_010589	hypothetical protein	47.1388	0.0470411	0.242369	0.194089	0.846106	0.915591
CSUI_010588	hypothetical protein	197.106	-0.0611474	0.12341	-0.49548	0.620261	0.77716
CSUI_010587	hypothetical protein	63.7504	0.389204	0.186562	2.08619	0.0369619	0.1198
CSUI_010586	dynein heavy chain family protein	21.3066	-0.127868	0.285446	-0.447959	0.654183	0.798675
CSUI_010585	hypothetical protein	361.059	-0.176949	0.0867565	-2.03961	0.0413891	0.129717
CSUI_010584	px domain protein	123.43	-0.309357	0.111831	-2.76629	0.0056698	0.0284656
CSUI_010583	heat repeat-containing protein	91.6391	-0.0900509	0.13508	-0.66665	0.504996	0.693221
CSUI_010582	hypothetical protein	30.2022	0.484684	0.218677	2.21644	0.0266614	0.0941515
CSUI_010581	hypothetical protein	914.57	-0.178067	0.0597848	-2.97846	0.00289697	0.0166492
CSUI_010580	hypothetical protein	717.272	-0.340492	0.0730218	-4.66288	3.11808e-06	4.85566e-05
CSUI_010579	hypothetical protein	40.9001	-0.502513	0.211543	-2.37547	0.0175267	0.0685131
CSUI_010578	sag-related sequence srs57	1301.41	-0.149367	0.0694018	-2.1522	0.0313815	0.106024
CSUI_010577	zinc finger an1 domain-containing stress-associated protein 12	62.4606	-0.207414	0.186153	-1.11421	0.265188	0.467809
CSUI_010576	hypothetical protein	25.8473	-0.627802	0.241682	-2.59764	0.00938668	0.042446
CSUI_010575	hypothetical protein	107.399	0.0654334	0.122101	0.535894	0.592032	0.757919
CSUI_010574	retrotransposon ty3-gypsy subclass	5.31627	-1.30982	0.59739	-2.19257	0.0283381	0.0982289
CSUI_010573	actin-related protein arp1	50.5701	-0.160123	0.192683	-0.831018	0.405963	0.608971
CSUI_010572	hypothetical protein	102.683	0.0930363	0.134563	0.691396	0.489317	0.680716
CSUI_010571	hypothetical protein	27.7728	-0.00570441	0.244999	-0.0232834	0.981424	0.991532
CSUI_010570	hypothetical protein	5.13046	0.179801	0.482679	0.372507	0.709516	0.83811
CSUI_010569	transmembrane protein	238.097	0.248589	0.100555	2.47218	0.0134293	0.056251
CSUI_010568	bromodomain-containing	385.023	-0.0366775	0.0870359	-0.421406	0.673459	0.812156
CSUI_010567	hypothetical protein	22.271	0.378684	0.290823	1.30211	0.192877	0.382324
CSUI_010566	hypothetical protein	1.49643	1.27866	1.09361	1.16922	0.242316	0.441297
CSUI_010565	calcium binding egf domain-containing protein	58.2104	-0.922018	0.235397	-3.91687	8.97071e-05	0.000889461
CSUI_010564	eukaryotic translation initiation factor 3 subunit 6 interacting protein	759.869	0.0710061	0.0604254	1.1751	0.239953	0.43843
CSUI_010563	hypothetical protein	665.754	0.220729	0.0760287	2.90324	0.00369328	0.0202328
CSUI_010562	transmembrane protein	62.6273	0.131588	0.161847	0.813039	0.416196	0.618981
CSUI_010561	smc n terminal domain-containing protein	437.917	-0.048327	0.0853762	-0.566048	0.571361	0.743735
CSUI_010560	hypothetical protein	162.033	-0.0442278	0.116806	-0.378642	0.704953	0.835129
CSUI_010559	rrna-processing protein	191.556	0.127098	0.111858	1.13624	0.255854	0.458246
CSUI_010558	transmembrane protein	137.773	0.43287	0.129689	3.33776	0.000844557	0.00605055
CSUI_010557	catalase	877.193	-0.160496	0.0657071	-2.44261	0.0145816	0.0596413
CSUI_010556	aig2 family protein	528.265	0.0609024	0.0788894	0.771998	0.440116	0.639718
CSUI_010555	splicing factor sf2	1770.93	-0.19124	0.096055	-1.99095	0.0464868	0.142047
CSUI_010554	hypothetical protein	29.0938	0.0428671	0.260091	0.164816	0.869089	0.930695
CSUI_010553	vps53 n-terminal protein	20.6082	-0.0649917	0.298792	-0.217515	0.827807	0.904488
CSUI_010552	hypothetical protein	23.1236	-0.0254005	0.257194	-0.0987598	0.921329	0.960495
CSUI_010551	very long-chain acyl	96.0967	-0.342902	0.136399	-2.51397	0.011938	0.0512389
CSUI_010550	amp-binding enzyme domain-containing protein	13.4659	0.370084	0.350872	1.05476	0.291537	0.495919
CSUI_010549	glycosyl hydrolases family 35 domain-containing protein	851.59	-0.0889214	0.0618965	-1.43661	0.150828	0.326551
CSUI_010548	glutamate leucine phenylalanine valine dehydrogenase family protein	16.3924	-0.295729	0.395671	-0.747412	0.454815	0.652815
CSUI_010547	hypothetical protein	296.708	0.260618	0.0930011	2.80231	0.00507378	0.0261598
CSUI_010546	hypothetical protein	141.335	0.0604511	0.125506	0.481658	0.630049	0.782637
CSUI_010545	hypothetical protein	42.7443	-0.41196	0.191823	-2.1476	0.0317454	0.106877
CSUI_010544	hypothetical protein	510.935	-0.255864	0.083568	-3.06175	0.00220049	0.0131743
CSUI_010543	nucleotidyltransferase family related	510.516	-0.117279	0.103315	-1.13516	0.256307	0.458757
CSUI_010542	hypothetical protein	4.71177	-0.0301502	0.548721	-0.0549463	0.956181	0.979043
CSUI_010541	myosin d	59.598	-0.508023	0.178547	-2.84533	0.00443659	0.0234757
CSUI_010540	hypothetical protein	12.219	1.16625	0.396182	2.94372	0.00324296	0.0181736
CSUI_010539	hypothetical protein	3.97668	-0.38452	0.642449	-0.598523	0.549491	0.727027
CSUI_010538	hypothetical protein	23.0602	-0.11062	0.287471	-0.384804	0.700383	0.831872
CSUI_010537	hypothetical protein	110.532	-0.222952	0.13006	-1.71423	0.0864871	0.222968
CSUI_010536	hypothetical protein	72.7427	0.109093	0.178098	0.612543	0.540179	0.718877
CSUI_010535	3 5 -cyclic nucleotide phosphodiesterase domain-containing protein	4.62564	1.38169	0.639282	2.16131	0.030671	0.104269
CSUI_010534	hypothetical protein	292.995	-0.718982	0.0880784	-8.16297	3.26888e-16	1.90442e-14
CSUI_010533	hypothetical protein	63.4984	0.287655	0.186485	1.54251	0.122949	0.285357
CSUI_010532	hypothetical protein	211.479	-0.361018	0.127099	-2.84044	0.00450508	0.0237614
CSUI_010531	hypothetical protein	1843.32	0.0526877	0.058777	0.896401	0.370039	0.574462
CSUI_010530	rna recognition motif-containing protein	263.193	-0.125819	0.120146	-1.04722	0.294999	0.499661
CSUI_010529	srs domain-containing protein	567.97	-0.00808546	0.0897227	-0.0901161	0.928195	0.963525
CSUI_010528	dynein heavy chain family protein	51.1006	-2.05147	0.231157	-8.87479	7.00663e-19	4.70264e-17
CSUI_010527	glutamate dehydrogenase	303.994	-0.72415	0.117684	-6.15335	7.5861e-10	2.26734e-08
CSUI_010526	duf1765 domain containing protein	337.013	0.0989183	0.0860686	1.1493	0.250434	0.451497
CSUI_010525	nad dependent epimerase dehydratase family protein	618.872	0.217402	0.0705705	3.08064	0.00206556	0.012464
CSUI_010524	hypothetical protein	32.2258	0.462861	0.23044	2.0086	0.0445797	0.137427
CSUI_010523	hypothetical protein	167.046	-0.13327	0.126313	-1.05508	0.29139	0.495817
CSUI_010522	hypothetical protein	11.9762	0.134843	0.372736	0.361766	0.717527	0.842539
CSUI_010521	hypothetical protein	21.3146	0.326925	0.291946	1.11982	0.262792	0.465445
CSUI_010520	hypothetical protein	117.402	-0.0196751	0.120758	-0.162931	0.870573	0.931093
CSUI_010519	hypothetical protein	71.3036	0.341682	0.177725	1.92253	0.0545391	0.15891
CSUI_010518	sam-dependent rna methyltransferase	506.096	0.0592289	0.0801339	0.739124	0.459831	0.657385
CSUI_010517	dna repair	1083.97	-0.0200036	0.0576093	-0.347228	0.72842	0.849552
CSUI_010516	guanylate binding	60.3221	0.124663	0.153786	0.810628	0.417579	0.619955
CSUI_010515	26s protease regulatory subunit 8	67.4806	0.189718	0.161109	1.17758	0.238965	0.437461
CSUI_010514	phosphatidylinositol-4-phosphate 5-kinase	130.69	0.0852579	0.111738	0.763014	0.445455	0.644818
CSUI_010513	gag-pol	0.154514	1.01046	3.27252	0.30877	0.757497	0.865484
CSUI_010512	transposon tf2-1	0.288413	-1.49316	3.66932	-0.40693	0.684059	0.819841
CSUI_010511	gag-pol polyprotein	0.168975	-0.638328	3.18188	-0.200614	0.841001	0.912648
CSUI_010510	type i fatty acid synthase	360.928	0.0345392	0.0915545	0.377253	0.705986	0.83575
CSUI_010509	hypothetical protein	88.8836	-0.320754	0.141735	-2.26305	0.0236323	0.0857695
CSUI_010508	hypothetical protein	4.8482	0.911434	0.6023	1.51326	0.130215	0.296463
CSUI_010507	hypothetical protein	4.09021	1.22086	0.662525	1.84273	0.065368	0.181874
CSUI_010506	4 -phosphopantetheinyl transferase domain-containing protein	54.1169	-0.272843	0.205378	-1.32849	0.184016	0.371169
CSUI_010505	swi2 snf2 brahma	118.352	-0.377138	0.17608	-2.14185	0.0322052	0.107981
CSUI_010504	dna-directed rna polymerase i rpa1	118.457	0.355269	0.122708	2.89525	0.00378862	0.0206875
CSUI_010503	hypothetical protein	159.113	-0.114792	0.114861	-0.999403	0.3176	0.521995
CSUI_010502	hypothetical protein	160.918	0.160604	0.147151	1.09142	0.275088	0.477953
CSUI_010501	bifunctional dihydrofolate reductase-thymidylate synthase	284.761	0.0305446	0.106712	0.286235	0.774698	0.875378
CSUI_010500	hypothetical protein	151.144	0.0453376	0.143664	0.31558	0.752321	0.862895
CSUI_010499	hypothetical protein	349.612	-0.0524369	0.131279	-0.399432	0.689575	0.823457
CSUI_010498	hypothetical protein	269.937	0.180507	0.0991316	1.82088	0.0686249	0.188739
CSUI_010497	hypothetical protein	164.466	-0.186506	0.116559	-1.6001	0.109576	0.263227
CSUI_010496	hypothetical protein	213.846	0.24595	0.113386	2.16914	0.0300719	0.102903
CSUI_010495	hypothetical protein	1.07697	-0.741069	1.10615	-0.669955	0.502887	0.692144
CSUI_010494	rna polymerase iii transcription factor iiic	457.446	-0.155609	0.0786081	-1.97956	0.0477533	0.144723
CSUI_010493	retrotransposon nucleocapsid related	5.26971	-1.22856	0.569328	-2.15791	0.0309346	0.104937
CSUI_010492	transmembrane protein	417.595	-0.112514	0.0770456	-1.46036	0.144191	0.317026
CSUI_010491	hypothetical protein	805.175	-0.0466934	0.0700914	-0.666179	0.505297	0.693364
CSUI_010490	integral membrane duf56 family protein	319.283	0.0764749	0.0771072	0.9918	0.321295	0.52588
CSUI_010489	dynamin-related protein drpb	268.588	0.0535001	0.101595	0.5266	0.598471	0.762591
CSUI_010488	rna polymerase-associated protein rtf1	71.4644	-0.116413	0.160151	-0.726898	0.467288	0.664075
CSUI_010487	hypothetical protein	27.9796	0.225792	0.260405	0.867083	0.385897	0.590604
CSUI_010486	hypothetical protein	2258.45	-0.039365	0.0520989	-0.755583	0.449899	0.648192
CSUI_010485	alanine--trna ligase-like	170.675	0.030022	0.106923	0.280783	0.778877	0.878224
CSUI_010484	sag-related sequence srs53f	174.191	3.59547	0.14004	25.6747	2.24364e-145	1.51472e-142
CSUI_010483	hypothetical protein	201.464	2.14548	0.130163	16.483	4.86093e-61	9.96231e-59
CSUI_010482	root hair defective 3 gtp-binding protein	198.069	-0.0948492	0.110369	-0.859379	0.390132	0.594469
CSUI_010481	cchc-type integrase	0.0533146	0.59826	3.69829	0.161766	0.87149	0.931293
CSUI_010480	calcium-dependent protein kinase cdpk9	223.21	0.0522652	0.148445	0.352085	0.724775	0.846899
CSUI_010479	sag-related sequence srs53f	228.622	-0.362987	0.104873	-3.46122	0.000537739	0.00411168
CSUI_010478	hypothetical protein	3.83259	-0.0561871	0.697066	-0.0806052	0.935756	0.967538
CSUI_010477	atpase family associated with various cellular activities domain-containing protein	6.74755	0.331214	0.494304	0.67006	0.502819	0.692144
CSUI_010476	dna topoisomerase	79.2941	0.0787313	0.151462	0.519808	0.603197	0.765667
CSUI_010475	zn-finger in ubiquitin-hydrolases domain-containing protein	107.006	0.0794042	0.133867	0.593158	0.553075	0.729196
CSUI_010474	eukaryotic initiation factor 4a	8048.7	-0.019063	0.060475	-0.315221	0.752594	0.862895
CSUI_010473	histone h2b	1218.7	-0.15781	0.0665124	-2.37265	0.0176611	0.0688554
CSUI_010472	dna chr wayne state university expressed family protein	60.016	0.000120541	0.177423	0.000679396	0.999458	1
CSUI_010471	dna-directed rna polymerase i rpa1	143.317	0.131159	0.106622	1.23013	0.218649	0.415261
CSUI_010470	hypothetical protein	145.654	-0.13529	0.11111	-1.21763	0.223366	0.420602
CSUI_010469	hypothetical protein	618.241	-1.47396	0.0810115	-18.1944	5.71712e-74	1.36699e-71
CSUI_010468	hypothetical protein	879.666	-0.000811655	0.0896217	-0.00905646	0.992774	0.996944
CSUI_010467	proteasome subunit beta type 7	329.211	-0.117274	0.0963289	-1.21743	0.223441	0.420626
CSUI_010466	hypothetical protein	68.361	0.172392	0.189238	0.910981	0.362305	0.567012
CSUI_010465	histone deacetylase complex subunit sin3	217.973	0.0120075	0.10486	0.11451	0.908834	0.954601
CSUI_010464	hypothetical protein	465.413	-0.428733	0.0858894	-4.99169	5.98538e-07	1.10619e-05
CSUI_010463	hypothetical protein	304.684	-0.152796	0.0889664	-1.71746	0.0858951	0.221872
CSUI_010462	hypothetical protein	2.42355	0.174973	0.777103	0.22516	0.821855	0.901782
CSUI_010461	hypothetical protein	81.0027	0.380683	0.164721	2.31107	0.020829	0.0780713
CSUI_010460	hypothetical protein	49.4219	-0.0480167	0.200219	-0.239821	0.810469	0.896727
CSUI_010459	hypothetical protein	38.7853	0.53043	0.216979	2.44462	0.0145005	0.0594214
CSUI_010458	hypothetical protein	107.23	0.113106	0.132123	0.856067	0.391961	0.595921
CSUI_010457	hypothetical protein	98.2971	0.21419	0.144495	1.48234	0.138251	0.307918
CSUI_010456	hypothetical protein	97.4133	0.202029	0.128014	1.57818	0.114524	0.271345
CSUI_010455	transmembrane protein	300.77	0.103429	0.0869449	1.1896	0.234205	0.432985
CSUI_010453	hypothetical protein	10.6267	-0.489236	0.42527	-1.15041	0.249974	0.451022
CSUI_010452	ap-4 complex subunit sigma	28.285	0.351187	0.272281	1.28979	0.197122	0.388389
CSUI_010451	dynein heavy chain family protein	3.38787	1.5936	0.758243	2.1017	0.0355792	0.116403
CSUI_010450	dynein gamma flagellar outer	6.57437	0.0431893	0.526215	0.0820754	0.934587	0.966905
CSUI_010449	dynein heavy chain family protein	16.999	-0.853353	0.325879	-2.61861	0.00882876	0.0405311
CSUI_010448	glutamate leucine phenylalanine valine dehydrogenase family protein	51.7885	0.257741	0.178896	1.44073	0.149661	0.324681
CSUI_010447	dhh family protein	166.467	-0.0363503	0.111714	-0.325386	0.744889	0.858946
CSUI_010446	hypothetical protein	18.4256	0.471516	0.274556	1.71737	0.0859108	0.221872
CSUI_010445	rna recognition motif-containing protein	589.893	0.10996	0.0636973	1.7263	0.0842943	0.218929
CSUI_010444	hypothetical protein	418.862	-0.602619	0.085461	-7.0514	1.77129e-12	7.2864e-11
CSUI_010443	multidrug resistance efflux transporter	175.018	0.0355026	0.113826	0.311901	0.755116	0.864227
CSUI_010442	hypothetical protein	439.206	0.255041	0.0880903	2.89522	0.00378889	0.0206875
CSUI_010441	myosin head (motor domain) domain-containing protein	29.1245	-0.604371	0.239051	-2.52821	0.0114646	0.0496934
CSUI_010440	hypothetical protein	33.7713	0.228912	0.237686	0.963087	0.335504	0.54104
CSUI_010439	hypothetical protein	34.23	-0.138365	0.224664	-0.615876	0.537977	0.717688
CSUI_010438	rna recognition motif-containing protein	752.949	0.125906	0.0886891	1.41963	0.155716	0.333362
CSUI_010437	transmembrane protein	16.807	-0.239182	0.288233	-0.82982	0.40664	0.60935
CSUI_010436	hypothetical protein	11.4908	0.113287	0.405525	0.27936	0.779968	0.878574
CSUI_010435	dna topoisomerase iii	187.34	0.119981	0.11882	1.00978	0.312602	0.516741
CSUI_010434	hypothetical protein	317.464	-0.056926	0.0980268	-0.580719	0.56143	0.735899
CSUI_010433	ww domain-containing protein	317.165	0.290306	0.089196	3.2547	0.00113512	0.0077042
CSUI_010432	patatin family protein	41.8896	-0.103385	0.239904	-0.430942	0.66651	0.806432
CSUI_010431	cyclin2 related protein	1072.73	-0.0864316	0.0743402	-1.16265	0.244972	0.444302
CSUI_010430	serine threonine-protein phosphatase 4 catalytic subunit	106.402	0.160164	0.123387	1.29807	0.194264	0.384342
CSUI_010429	n6-adenosine-methyltransferase	172.699	0.0919145	0.115847	0.793414	0.427537	0.628276
CSUI_010428	ice family protease p20 domain-containing protein	863.487	-0.17308	0.0659095	-2.62602	0.008639	0.0397932
CSUI_010427	hypothetical protein	7.99834	0.84361	0.565289	1.49235	0.135607	0.304991
CSUI_010426	hypothetical protein	72.2472	-0.859658	0.207552	-4.14189	3.44449e-05	0.000396514
CSUI_010425	aaa family protein	156.053	0.0193493	0.117953	0.164043	0.869697	0.930695
CSUI_010424	hypothetical protein	22.3213	1.37835	0.291826	4.72317	2.32195e-06	3.73235e-05
CSUI_010423	hypothetical protein	1302.22	-0.273439	0.0707557	-3.86456	0.00011129	0.00106529
CSUI_010422	hypothetical protein	277.343	0.0431385	0.0845752	0.510061	0.610009	0.770364
CSUI_010421	hypothetical protein	267.594	0.185128	0.0934809	1.98038	0.0476609	0.144519
CSUI_010420	hypothetical protein	115.574	0.0371646	0.147849	0.251368	0.801529	0.891391
CSUI_010419	hypothetical protein	80.2503	-0.116814	0.150762	-0.774825	0.438443	0.638499
CSUI_010418	hypothetical protein	14.4723	0.481604	0.338761	1.42166	0.155124	0.332591
CSUI_010417	hypothetical protein	35.5752	0.549968	0.206504	2.66324	0.00773927	0.0366132
CSUI_010416	zinc c2h2 type domain-containing protein	47.5517	0.210623	0.171274	1.22975	0.218793	0.415261
CSUI_010415	hypothetical protein	18.3524	-0.35839	0.303893	-1.17933	0.238267	0.436626
CSUI_010414	hypothetical protein	120.426	0.451268	0.135607	3.32776	0.00087548	0.00621742
CSUI_010413	apicoplast-associated thioredoxin family protein atrx1	726.07	0.0723908	0.0870196	0.831891	0.405471	0.608689
CSUI_010412	ubiquitin-conjugating enzyme subfamily	1020.73	-0.101205	0.0758505	-1.33426	0.182117	0.36896
CSUI_010411	hypothetical protein	101.556	-0.237621	0.148314	-1.60214	0.109124	0.262726
CSUI_010410	enoyl- hydratase isomerase family protein	6.11895	-0.675745	0.507503	-1.33151	0.183022	0.370204
CSUI_010409	hypothetical protein	37.2189	0.659747	0.249789	2.64121	0.00826094	0.0385481
CSUI_010408	zinc finger protein	304.191	-0.671943	0.0914711	-7.34596	2.04289e-13	9.37852e-12
CSUI_010407	hypothetical protein	40.5365	0.681595	0.218393	3.12096	0.00180262	0.0112012
CSUI_010406	hypothetical protein	80.6844	-0.111167	0.154656	-0.718802	0.472263	0.66866
CSUI_010405	hypothetical protein	104.113	0.0139781	0.161984	0.0862935	0.931233	0.965035
CSUI_010404	hypothetical protein	75.3861	0.21857	0.170339	1.28315	0.19944	0.390948
CSUI_010403	hypothetical protein	211.95	-0.581209	0.103579	-5.61124	2.00881e-08	4.88455e-07
CSUI_010402	SMC protein	56.5436	-0.40703	0.157432	-2.58542	0.00972594	0.0437058
CSUI_010401	hypothetical protein	36.858	0.00302122	0.218707	0.013814	0.988978	0.994786
CSUI_010400	transmembrane protein	41.8456	0.21459	0.199367	1.07636	0.281766	0.484905
CSUI_010399	hypothetical protein	11.3752	-0.111114	0.3632	-0.305931	0.759657	0.866405
CSUI_010398	hypothetical protein	60.3783	-0.254451	0.184141	-1.38183	0.167025	0.349227
CSUI_010397	swi2 snf2 brahma-like	94.299	-0.104367	0.157052	-0.664537	0.506347	0.693959
CSUI_010396	hypothetical protein	8.92481	-0.157072	0.453802	-0.346125	0.729249	0.849757
CSUI_010395	bcs1 family isoform 9	40.404	-0.207424	0.200177	-1.0362	0.300107	0.504516
CSUI_010394	zinc finger (ccch type)	260.23	0.214671	0.085221	2.51899	0.0117693	0.0505904
CSUI_010393	amine-terminal region of a tm vesicle-mediated sorter	134.287	0.135059	0.119145	1.13357	0.256976	0.459491
CSUI_010392	hypothetical protein	274.26	0.101294	0.103778	0.976063	0.329033	0.533754
CSUI_010391	protein kinase domain-containing protein	39.0231	-0.545804	0.212268	-2.5713	0.0101319	0.0451523
CSUI_010390	hypothetical protein	279.907	-0.0366619	0.0896384	-0.408997	0.682542	0.818899
CSUI_010389	transmembrane protein	2084.44	0.120758	0.0872559	1.38395	0.166374	0.348444
CSUI_010388	transmembrane protein	5.86919	0.194049	0.516007	0.376059	0.706873	0.836354
CSUI_010387	hypothetical protein	271.75	0.152687	0.104135	1.46624	0.142582	0.314272
CSUI_010386	abc1 family protein	14.7498	-0.0761043	0.34715	-0.219226	0.826474	0.903375
CSUI_010385	sec34-like family	18.7654	-0.138227	0.314548	-0.439447	0.660338	0.802188
CSUI_010384	kh domain	991.585	-0.232057	0.1049	-2.21218	0.0269544	0.0947781
CSUI_010383	hypothetical protein	43.719	0.0740114	0.200891	0.368417	0.712563	0.84007
CSUI_010382	kazal-type serine protease inhibitor domain-containing protein	21.3327	-0.151577	0.245654	-0.617033	0.537213	0.717475
CSUI_010381	hypothetical protein	1856.7	-0.165006	0.0712495	-2.31589	0.0205643	0.0772304
CSUI_010380	hypothetical protein	399.168	-0.531938	0.0908507	-5.85508	4.76774e-09	1.2936e-07
CSUI_010379	abc1 family protein	81.7337	0.334187	0.145227	2.30114	0.0213835	0.0797332
CSUI_010378	gram domain-containing protein	16.5636	0.194842	0.338988	0.574775	0.565443	0.738881
CSUI_010377	retrotransposon ty3-gypsy subclass	7.48899	-1.31958	0.482962	-2.73226	0.00629006	0.0309833
CSUI_010376	zn-finger in ran binding protein and others domain-containing protein	280.197	-0.63074	0.0873889	-7.21763	5.29032e-13	2.28259e-11
CSUI_010375	40s ribosomal protein s15a	6119.72	0.289677	0.0668177	4.33533	1.45541e-05	0.000187893
CSUI_010374	ribosomal protein l15	59.8132	-0.350732	0.180909	-1.93872	0.0525351	0.155157
CSUI_010373	hypothetical protein	5.40734	-0.326248	0.49824	-0.6548	0.512596	0.698702
CSUI_010372	dead deah box helicase domain-containing protein	784.473	0.101102	0.0556671	1.81618	0.0693427	0.189989
CSUI_010371	hypothetical protein	205.725	-0.158891	0.137951	-1.15179	0.249406	0.450209
CSUI_010370	hypothetical protein	292.219	0.0476283	0.0847631	0.561899	0.574185	0.745297
CSUI_010369	dynein heavy chain	13.7932	-0.251078	0.367691	-0.682849	0.494702	0.685086
CSUI_010368	rna recognition motif-containing protein	1968.45	0.309019	0.0608533	5.07809	3.81244e-07	7.36942e-06
CSUI_010367	hypothetical protein	174.078	-0.279594	0.124652	-2.243	0.024897	0.0894902
CSUI_010366	hypothetical protein	41.6923	2.02567	0.204489	9.90603	3.91912e-23	3.43357e-21
CSUI_010365	hypothetical protein	0	NA	NA	NA	NA	NA
CSUI_010364	hypothetical protein	25.6434	0.70808	0.266058	2.66137	0.00778236	0.0367564
CSUI_010363	hypothetical protein	238.286	0.427567	0.0950297	4.4993	6.81781e-06	9.58921e-05
CSUI_010362	serine--trna	41.6988	-0.0332914	0.200141	-0.16634	0.867889	0.929934
CSUI_010361	hypothetical protein	301.915	-0.178288	0.106056	-1.68107	0.0927488	0.234985
CSUI_010360	b-box zinc finger domain-containing protein	72.1047	0.123007	0.181181	0.678916	0.497191	0.687502
CSUI_010359	hypothetical protein	953.045	-0.102772	0.0689069	-1.49147	0.135839	0.305212
CSUI_010358	hypothetical protein	991.177	0.162401	0.080644	2.0138	0.0440301	0.136172
CSUI_010357	hypothetical protein	82.5797	-0.137277	0.134751	-1.01874	0.308326	0.512005
CSUI_010356	hypothetical protein	508.762	0.289331	0.0790037	3.66224	0.000250015	0.00212236
CSUI_010355	tubulin-binding cofactor c	93.7144	0.127679	0.136709	0.93395	0.35033	0.55512
CSUI_010353	cpsf a subunit region protein	36.3532	0.17361	0.236718	0.733407	0.46331	0.660384
CSUI_010352	enoyl- hydratase isomerase family protein	7.93666	0.113618	0.452952	0.25084	0.801938	0.891672
CSUI_010351	hypothetical protein	376.335	-0.0922713	0.0735702	-1.25419	0.209772	0.40429
CSUI_010350	hypothetical protein	0	NA	NA	NA	NA	NA
CSUI_010349	phosphoglycerate mutase family protein	565.447	0.118666	0.103602	1.14541	0.25204	0.453821
CSUI_010348	hypothetical protein	0.466972	1.51268	1.76952	0.854851	0.392634	0.59646
CSUI_010347	hypothetical protein	10.9223	0.75135	0.351909	2.13507	0.0327555	0.109022
CSUI_010346	type i fatty acid synthase	67.3473	-0.275637	0.195671	-1.40867	0.158932	0.338102
CSUI_010345	hypothetical protein	52.5777	0.285258	0.217642	1.31067	0.189968	0.379133
CSUI_010344	myosin f	154.053	-0.388587	0.101146	-3.84186	0.000122105	0.00115531
CSUI_010343	hypothetical protein	61.1951	-0.335927	0.168836	-1.98966	0.0466283	0.142328
CSUI_010342	mitochondrial import inner membrane translocase subunit tim10	1.5966	-1.35006	1.10309	-1.22389	0.220995	0.417783
CSUI_010341	crn (crooked neck) related	37.2566	-0.221567	0.22821	-0.97089	0.331603	0.536709
CSUI_010340	phosphoinositide phospholipase	31.3814	0.343352	0.24762	1.38661	0.165562	0.347377
CSUI_010339	hypothetical protein	888.805	0.202583	0.0720451	2.81189	0.00492519	0.0255735
CSUI_010338	hypothetical protein	2457.32	-0.220899	0.0536415	-4.11806	3.82082e-05	0.00043161
CSUI_010337	retrotransposon ty3-gypsy subclass	6.89643	-0.111379	0.531814	-0.209433	0.834111	0.908936
CSUI_010336	alanine transaminase	37.7511	0.530378	0.228867	2.3174	0.0204818	0.0770434
CSUI_010335	hypothetical protein	318.851	0.118663	0.086297	1.37505	0.169115	0.352064
CSUI_010334	ubiquitin-conjugating enzyme subfamily protein	711.839	0.0523927	0.0741037	0.707018	0.479555	0.674127
CSUI_010333	pci domain-containing protein	922.2	-0.358223	0.0688568	-5.20244	1.96693e-07	4.00256e-06
CSUI_010332	f5 8 type c domain-containing protein	313.759	0.0464112	0.0961274	0.482809	0.629231	0.782282
CSUI_010331	hypothetical protein	1040.66	-0.0457651	0.0663198	-0.690067	0.490152	0.681297
CSUI_010330	acyl carrier protein	968.856	-0.143759	0.072084	-1.99432	0.0461172	0.141106
CSUI_010329	hypothetical protein	37.2583	0.378073	0.202831	1.86397	0.0623253	0.175579
CSUI_010328	hypothetical protein	10.7786	0.453447	0.405889	1.11717	0.263922	0.466292
CSUI_010327	fad binding domain of dna photolyase domain-containing protein	357.218	0.229803	0.100064	2.29657	0.0216435	0.0803892
CSUI_010326	hypothetical protein	10484.9	0.907733	0.076873	11.8082	3.54043e-32	4.10439e-30
CSUI_010325	hus1-like protein	60.5909	0.190012	0.169609	1.12029	0.26259	0.465322
CSUI_010324	dna double-strand break repair rad50 atpase	120.759	-0.086237	0.124013	-0.695389	0.486812	0.679063
CSUI_010323	hypothetical protein	39.4696	-0.0101674	0.26095	-0.0389631	0.96892	0.985317
CSUI_010322	histone deacetylase sir2	149.251	-0.488543	0.119527	-4.08732	4.36382e-05	0.000482501
CSUI_010321	hypothetical protein	462.549	-0.279503	0.087878	-3.18058	0.00146979	0.0094982
CSUI_010320	histone lysine methyltransferase set suv39	182.131	0.00661921	0.108615	0.0609421	0.951405	0.975463
CSUI_010319	hypothetical protein	86.1397	-0.73416	0.158759	-4.62438	3.7572e-06	5.70389e-05
CSUI_010318	srs domain-containing protein	280.493	0.128849	0.131376	0.980763	0.32671	0.531314
CSUI_010317	alanine dehydrogenase	67.8176	0.756632	0.183409	4.12538	3.70117e-05	0.000420571
CSUI_010316	thrombospondin type 1 domain-containing	10.2738	-0.537552	0.399565	-1.34534	0.178514	0.363845
CSUI_010315	lysine decarboxylase	109.78	-0.790142	0.161795	-4.8836	1.04166e-06	1.81413e-05
CSUI_010314	hypothetical protein	6.52323	-1.13817	0.53272	-2.13652	0.0326371	0.108797
CSUI_010313	atpase family associated with various cellular activities domain-containing protein	78.9283	-0.0767494	0.15764	-0.486864	0.626355	0.780445
CSUI_010312	zinc c3hc4 type (ring finger) domain-containing	57.4708	-0.310651	0.184637	-1.6825	0.0924724	0.234543
CSUI_010311	sodium:neurotransmitter symporter family protein	392.198	-0.0247554	0.0761048	-0.32528	0.744969	0.858948
CSUI_010310	hypothetical protein	173.771	0.393378	0.196526	2.00166	0.0453218	0.139191
CSUI_010309	elmo ced-12 family protein	291.192	0.211352	0.0984544	2.1467	0.0318175	0.107084
CSUI_010308	hypothetical protein	1372.61	-1.99215	0.0662812	-30.056	1.82388e-198	2.99038e-195
CSUI_010307	cell-cycle-associated protein kinase	22.6538	0.287202	0.25897	1.10902	0.267423	0.469724
CSUI_010306	hypothetical protein	12.4936	0.274916	0.41418	0.663759	0.506844	0.694235
CSUI_010305	hypothetical protein	122.964	0.0340288	0.121557	0.279941	0.779523	0.878494
CSUI_010304	zinc c3hc4 type (ring finger) domain-containing protein	721.293	-0.144056	0.0699514	-2.05938	0.039458	0.125655
CSUI_010303	transmembrane protein	55.6845	0.206882	0.175713	1.17739	0.239039	0.437461
CSUI_010302	60s ribosome subunit biogenesis protein	782.594	0.17084	0.0639952	2.66957	0.00759478	0.0360933
CSUI_010301	hypothetical protein	778.865	0.053346	0.079335	0.672414	0.50132	0.690963
CSUI_010300	acyl- thioesterase	1188.08	-0.0749487	0.0567652	-1.32033	0.186726	0.37466
CSUI_010299	cell-cycle-associated protein kinase gsk	492.053	-0.178688	0.0699413	-2.55483	0.0106238	0.0468182
CSUI_010298	hypothetical protein	274.723	0.0458549	0.0876467	0.523179	0.600849	0.764602
CSUI_010297	glutamate leucine phenylalanine valine dehydrogenase family protein	87.6208	-0.704591	0.158607	-4.44237	8.89729e-06	0.000120702
CSUI_010296	agap005082-related protein	53.7609	0.329489	0.194151	1.69707	0.0896828	0.229241
CSUI_010295	gcc2 and gcc3 domain-containing protein	6.00763	-0.304803	0.514711	-0.592182	0.553729	0.729657
CSUI_010294	dead deah box helicase domain-containing protein	15.7977	-0.348258	0.333231	-1.04509	0.295979	0.500551
CSUI_010293	oxysterol-binding protein	58.6455	0.223352	0.151827	1.47109	0.141267	0.312453
CSUI_010292	hypothetical protein	46.2406	0.727073	0.204935	3.54782	0.000388438	0.00313069
CSUI_010291	hypothetical protein	33.6209	0.245296	0.244961	1.00137	0.316648	0.521103
CSUI_010290	hypothetical protein	147.977	0.523762	0.110322	4.74757	2.05872e-06	3.342e-05
CSUI_010289	dynein gamma flagellar outer	7.13719	-1.12934	0.557105	-2.02716	0.0426457	0.132859
CSUI_010288	hypothetical protein	132.493	0.39535	0.130532	3.02877	0.00245553	0.0144821
CSUI_010287	replication protein a 70 kda dna-binding	245.798	-0.257183	0.092714	-2.77395	0.00553809	0.0279634
CSUI_010286	gnat family protein	334.391	-0.113187	0.0765827	-1.47797	0.139417	0.30952
CSUI_010285	hypothetical protein	83.6165	-0.787699	0.138945	-5.66916	1.43499e-08	3.54945e-07
CSUI_010284	transmembrane protein	602.183	-0.0131619	0.251502	-0.052333	0.958263	0.979043
CSUI_010283	(2fe-2s)-binding protein	18.4478	0.129229	0.30059	0.429917	0.667256	0.806965
CSUI_010282	abc1 family protein	22.6719	0.0671979	0.250132	0.268649	0.788199	0.883242
CSUI_010281	formate nitrite transporter protein	442.641	0.0883398	0.0979498	0.901889	0.367116	0.571462
CSUI_010280	hypothetical protein	29.0611	-0.793806	0.271283	-2.92612	0.00343224	0.0190482
CSUI_010279	transmembrane protein	79.2437	-0.11875	0.156738	-0.757635	0.448669	0.647313
CSUI_010278	homoserine kinase	29.188	0.0231861	0.267897	0.0865485	0.93103	0.964943
CSUI_010277	atp-dependent rna helicase ded1	7.53365	-1.34578	0.5342	-2.51924	0.0117609	0.0505733
CSUI_010276	transmembrane	7.5112	-0.714397	0.434026	-1.64598	0.0997685	0.247043
CSUI_010275	transmembrane protein	526.982	-0.337574	0.112679	-2.99591	0.00273631	0.015877
CSUI_010274	hypothetical protein	280.613	0.260415	0.0982062	2.65172	0.00800828	0.0376068
CSUI_010273	dead deah box helicase	291.633	0.232693	0.101601	2.29026	0.0220065	0.0814212
CSUI_010272	hypothetical protein	262.251	0.0719733	0.0986975	0.729231	0.46586	0.662659
CSUI_010271	hypothetical protein	63.4367	-0.0271121	0.169695	-0.159769	0.873063	0.932586
CSUI_010270	hypothetical protein	15.3955	-0.260289	0.293384	-0.887197	0.374973	0.57937
CSUI_010269	hypothetical protein	1.55606	4.24274	1.14781	3.6964	0.000218682	0.0018985
CSUI_010268	hypothetical protein	53.366	5.40823	0.319824	16.91	3.79647e-64	8.06891e-62
CSUI_010267	hypothetical protein	1828.64	1.13164	0.0736885	15.357	3.17719e-53	6.07744e-51
CSUI_010266	fyve zinc finger domain-containing protein	160.567	0.883562	0.120649	7.3234	2.41757e-13	1.10105e-11
CSUI_010265	hypothetical protein	81.2132	-0.0842475	0.141605	-0.594948	0.551878	0.728512
CSUI_010264	hypothetical protein	3185.52	-0.107717	0.0682947	-1.57725	0.114739	0.271573
CSUI_010263	afg3 atpase family	178.31	-0.195501	0.116694	-1.67533	0.0938688	0.23686
CSUI_010262	udp-glucose 4-epimerase	178.717	-0.115024	0.124279	-0.925527	0.354692	0.559009
CSUI_010261	glutaminyl-trna synthetase	1180.02	0.0941779	0.0514437	1.8307	0.0671453	0.185604
CSUI_010260	general transcription factor iih polypeptide 5 gtf2h5	410.281	0.294031	0.0919536	3.1976	0.00138574	0.0090416
CSUI_010259	hypothetical protein	52.7943	-0.223122	0.203323	-1.09738	0.272477	0.475687
CSUI_010258	ef hand domain-containing	175.553	0.153616	0.1929	0.796348	0.42583	0.62665
CSUI_010257	hypothetical protein	34.0736	0.514369	0.240618	2.13769	0.0325415	0.108664
CSUI_010256	hypothetical protein	147.647	0.378513	0.12042	3.14329	0.0016706	0.0105465
CSUI_010255	dna repair protein rad4 domain-containing protein	82.8115	0.252677	0.151392	1.66902	0.0951138	0.23871
CSUI_010254	diacylglycerol kinase	21.6281	-0.278928	0.265946	-1.04881	0.294264	0.499152
CSUI_010253	hypothetical protein	221.446	0.0289616	0.111667	0.259356	0.79536	0.887886
CSUI_010252	apical membrane antigen 1 protein	758.625	0.0598468	0.0802192	0.74604	0.455643	0.653677
CSUI_010251	centrosomal protein of 120 kda	60.6579	0.316683	0.173803	1.82209	0.0684417	0.188399
CSUI_010250	hypothetical protein	0.637945	-0.967646	1.3952	-0.693554	0.487962	0.679983
CSUI_010249	transmembrane protein	5.55705	0.0798352	0.550781	0.144949	0.884751	0.939991
CSUI_010248	transmembrane protein	40.5182	-0.119701	0.217285	-0.550895	0.581706	0.750753
CSUI_010247	hypothetical protein	287.642	0.0826436	0.0952268	0.867861	0.38547	0.590187
CSUI_010246	hypothetical protein	209.282	0.14216	0.115444	1.23141	0.218168	0.414846
CSUI_010245	gaf domain-containing protein	473.058	0.168773	0.0819977	2.05826	0.0395652	0.125856
CSUI_010244	hypothetical protein	409.293	0.0242476	0.068634	0.353288	0.723872	0.846411
CSUI_010243	rhoptry neck protein ron4	46.8014	0.854613	0.249033	3.43172	0.000599764	0.0045049
CSUI_010242	kelch repeat-containing protein	644.636	-0.368617	0.0769008	-4.79341	1.6397e-06	2.71165e-05
CSUI_010241	zinc finger (ccch type) motif-containing protein	107.638	-0.471707	0.142195	-3.31733	0.000908812	0.00641084
CSUI_010240	hypothetical protein	46.649	-0.0563259	0.201577	-0.279426	0.779918	0.878574
CSUI_010239	nudix hydrolase domain protein	214.111	-0.206575	0.111324	-1.85562	0.0635084	0.178081
CSUI_010238	hypothetical protein	277.781	-0.340185	0.0886359	-3.838	0.000124039	0.00116976
CSUI_010237	citrate synthase i	101.278	-0.510754	0.14542	-3.51226	0.000444306	0.00348551
CSUI_010236	dense granular protein gra10	536.856	0.259158	0.0783119	3.3093	0.000935282	0.00657633
CSUI_010235	glutamate leucine phenylalanine valine dehydrogenase family protein	78.5811	-0.378195	0.168649	-2.2425	0.0249288	0.0895484
CSUI_010234	amino acid transporter	269.137	0.0763829	0.0781989	0.976777	0.32868	0.533517
CSUI_010233	hypothetical protein	37.078	0.0152918	0.229128	0.066739	0.946789	0.972996
CSUI_010232	hypothetical protein	613.773	0.0254003	0.0762989	0.332905	0.739206	0.855487
CSUI_010231	hypothetical protein	46.7414	0.0598564	0.209858	0.285223	0.775473	0.875995
CSUI_010230	hypothetical protein	81.5892	-0.572973	0.135989	-4.21338	2.51579e-05	0.000302027
CSUI_010229	hypothetical protein	13.8716	-0.609331	0.334969	-1.81907	0.0689008	0.18917
CSUI_010228	hypothetical protein	210.114	0.207619	0.117581	1.76574	0.0774388	0.206019
CSUI_010227	hypothetical protein	25.5038	-0.850848	0.240708	-3.53477	0.000408131	0.0032416
CSUI_010226	tic22-like family protein	385.632	0.01152	0.0781062	0.147492	0.882744	0.9386
CSUI_010225	hypothetical protein	8742.37	9.58971	0.120013	79.9059	0	0
CSUI_010224	pan domain-containing protein	5559.1	-0.337073	0.0691946	-4.87138	1.10823e-06	1.90122e-05
CSUI_010223	hypothetical protein	40.1353	0.063868	0.217919	0.293081	0.76946	0.872488
CSUI_010222	hypothetical protein	260.129	-0.272915	0.0834279	-3.27126	0.00107068	0.00735568
CSUI_010221	hypothetical protein	18.4023	-0.414923	0.318131	-1.30425	0.192148	0.381604
CSUI_010220	hypothetical protein	706.796	-0.42236	0.110763	-3.81319	0.000137184	0.00127384
CSUI_010219	hypothetical protein	55.8771	0.0319272	0.187352	0.170413	0.864686	0.92789
CSUI_010218	hypothetical protein	90.4707	-0.0931602	0.129168	-0.721231	0.470767	0.667284
CSUI_010217	hypothetical protein	172.81	-0.149697	0.114517	-1.3072	0.191144	0.380465
CSUI_010216	hypothetical protein	130.366	-0.132825	0.139641	-0.951183	0.341511	0.546809
CSUI_010215	hypothetical protein	5.55554	0.875776	0.570607	1.53481	0.12483	0.288499
CSUI_010214	hypothetical protein	26.094	0.580284	0.260983	2.22345	0.0261853	0.0929277
CSUI_010213	helicase associated domain protein	13.7498	0.317705	0.376791	0.843185	0.399125	0.602176
CSUI_010212	coiled coil protein	81.6075	0.101874	0.137213	0.74245	0.457815	0.655531
CSUI_010211	atpase family associated with various cellular activities domain-containing protein	0.875757	0.289542	1.41085	0.205226	0.837396	0.91063
CSUI_010210	chromo (chrromatin organization modifier) domain-containing protein	174.608	-0.339394	0.105972	-3.20268	0.00136157	0.00891096
CSUI_010209	hypothetical protein	15.798	0.176044	0.324283	0.542871	0.587218	0.75479
CSUI_010208	flagellar associated protein	10.0377	0.278742	0.356524	0.781833	0.434313	0.634345
CSUI_010207	aaa family protein	38.631	-0.124608	0.209176	-0.595709	0.55137	0.728445
CSUI_010206	hypothetical protein	11.3172	-0.458901	0.427686	-1.07298	0.283278	0.486923
CSUI_010205	bromodomain-containing protein	179.848	0.0465326	0.126915	0.366645	0.713884	0.840678
CSUI_010204	myristoyl :protein n-myristoyltransferase	11.1643	-0.823338	0.360208	-2.28573	0.0222702	0.0821322
CSUI_010203	srs domain-containing protein	964.691	-0.430074	0.0814686	-5.27901	1.29883e-07	2.7402e-06
CSUI_010202	wd domain-containing protein	36.9175	-0.114168	0.231677	-0.492787	0.622163	0.778066
CSUI_010201	transcription factor related	849.822	0.252621	0.0601131	4.20243	2.64068e-05	0.000314389
CSUI_010200	tetratricopeptide repeat-containing protein	380.002	-0.00347133	0.10074	-0.0344582	0.972512	0.986431
CSUI_010199	hypothetical protein	255.338	0.136244	0.0971513	1.40239	0.160798	0.340431
CSUI_010198	ribosomal protein l15 protein	185.409	0.10981	0.1193	0.920456	0.357335	0.561491
CSUI_010197	hypothetical protein	47.1289	-4.49511	0.355055	-12.6603	9.8075e-37	1.26473e-34
CSUI_010196	mitochondrial import inner membrane translocase	276.229	0.408634	0.0903534	4.52262	6.10797e-06	8.74079e-05
CSUI_010195	hypothetical protein	64.4766	-0.123842	0.175107	-0.70724	0.479418	0.674127
CSUI_010194	hypothetical protein	26.3017	0.000199283	0.26093	0.000763741	0.999391	1
CSUI_010193	major facilitator family protein	76.6891	-0.0273451	0.133816	-0.204349	0.838081	0.910943
CSUI_010192	vps53 n-terminal protein	208.015	-0.0797756	0.095391	-0.836302	0.402985	0.606009
CSUI_010191	glucose-6-phosphate 1-dehydrogenase	23.1009	0.0273553	0.255558	0.107041	0.914756	0.957121
CSUI_010190	dead deah box helicase domain-containing protein	21.5116	0.20839	0.258951	0.804747	0.420966	0.623088
CSUI_010189	diacylglycerol kinase	228.074	-0.248923	0.115157	-2.16159	0.0306497	0.104227
CSUI_010188	sufb sufd domain-containing protein	433.432	-0.276249	0.090283	-3.05981	0.00221476	0.0132402
CSUI_010187	hypothetical protein	52.1774	-0.234909	0.199917	-1.17504	0.239981	0.43843
CSUI_010186	cyclase-associated protein	1532.46	0.0396718	0.0793645	0.499868	0.617168	0.775311
CSUI_010185	transcription factor with ap2 domain	2187.35	-0.433556	0.0576655	-7.51846	5.54272e-14	2.63958e-12
CSUI_010184	rhoptry neck protein	262.711	-0.277533	0.102761	-2.70077	0.00691788	0.0334583
CSUI_010183	hypothetical protein	111.471	0.331439	0.1245	2.66217	0.00776388	0.0366995
CSUI_010182	hypothetical protein	195.143	0.362285	0.117104	3.0937	0.0019768	0.0120551
CSUI_010181	phosphatidate cytidylyltransferase	444.622	-0.385365	0.0875174	-4.4033	1.06617e-05	0.000142782
CSUI_010180	tfiih basal transcription factor complex helicase xpb subunit	120.602	0.354763	0.122699	2.89133	0.00383614	0.0208502
CSUI_010179	ffd and tfg box motifs protein	803.392	0.168862	0.0729464	2.31488	0.0206194	0.077412
CSUI_010178	hypothetical protein	12.9579	1.38783	0.322997	4.29674	1.7333e-05	0.000217887
CSUI_010177	suz domain protein	853.362	0.245021	0.0631498	3.88	0.000104458	0.00101
CSUI_010176	hypothetical protein	62.8045	0.221007	0.167923	1.31613	0.188132	0.376559
CSUI_010175	hypothetical protein	4.71639	-0.0409044	0.569991	-0.0717632	0.94279	0.971204
CSUI_010174	hypothetical protein	38.3126	-1.51555	0.229209	-6.6121	3.78905e-11	1.30591e-09
CSUI_010173	dual specificity catalytic domain-containing protein	4.48386	-0.700686	0.570032	-1.2292	0.218995	0.415301
CSUI_010172	dynein heavy chain family protein	26.2285	0.0743746	0.264042	0.281677	0.778191	0.877976
CSUI_010171	dead deah box helicase domain-containing protein	172.333	-0.0455146	0.124345	-0.366034	0.71434	0.840878
CSUI_010170	ap2 domain transcription factor ap2xii-4	593.709	-0.0516131	0.103636	-0.498025	0.618467	0.776093
CSUI_010169	tdc1	488.468	0.114816	0.0718076	1.59894	0.109834	0.263662
CSUI_010168	hypothetical protein	183.209	-0.0867128	0.118635	-0.730919	0.464829	0.661644
CSUI_010167	cactin	1142.61	0.257842	0.0700483	3.68092	0.000232395	0.00200221
CSUI_010166	coatomer epsilon subunit protein	471.147	0.218463	0.0671876	3.25154	0.0011478	0.00776422
CSUI_010165	40s ribosomal protein	9372.65	0.197381	0.0647854	3.0467	0.0023137	0.0137445
CSUI_010164	hypothetical protein	235.614	-0.0478939	0.0947333	-0.505565	0.613162	0.772307
CSUI_010163	hypothetical protein	167.366	0.107038	0.108302	0.988323	0.322994	0.527312
CSUI_010162	hypothetical protein	172.245	0.0288254	0.146203	0.19716	0.843702	0.914602
CSUI_010161	hypothetical protein	99.2761	-0.165874	0.158235	-1.04828	0.29451	0.499275
CSUI_010160	hypothetical protein	29.9052	0.764532	0.287348	2.66065	0.00779897	0.0368046
CSUI_010159	protein farnesyltransferase alpha subunit	13.672	0.222392	0.309797	0.717865	0.47284	0.669065
CSUI_010158	toxoplasma gondii family a protein	1605.99	-0.685877	0.0593383	-11.5588	6.6664e-31	7.28669e-29
CSUI_010157	toxoplasma gondii family a protein	44.9099	0.223007	0.21013	1.06128	0.288562	0.492831
CSUI_010156	hypothetical protein	188.204	-0.173201	0.121546	-1.42499	0.15416	0.331453
CSUI_010155	hypothetical protein	854.849	-0.014494	0.0743299	-0.194996	0.845396	0.915254
CSUI_010154	clumping factor b	514.01	-0.043366	0.0649514	-0.667669	0.504345	0.692969
CSUI_010153	myb family dna-binding domain-containing protein	93.8783	-0.308374	0.128316	-2.40324	0.0162506	0.0649627
CSUI_010152	40s ribosomal protein	5774.79	0.478614	0.0774167	6.1823	6.31728e-10	1.90798e-08
CSUI_010151	hypothetical protein	6.66247	0.225093	0.486259	0.462907	0.643431	0.79175
CSUI_010150	hypothetical protein	422.561	0.100423	0.0860811	1.16661	0.243367	0.442497
CSUI_010149	hypothetical protein	236.585	0.110431	0.101452	1.0885	0.276376	0.479598
CSUI_010148	hypothetical protein	573.814	-0.325193	0.111042	-2.92855	0.00340546	0.0189271
CSUI_010147	histone lysine acetyltransferase hat1	120.964	0.0824095	0.117544	0.701097	0.483242	0.676775
CSUI_010146	cytochrome c-type heme lyase	435.043	0.0778147	0.0766053	1.01579	0.309731	0.513697
CSUI_010145	hypothetical protein	249.491	0.253152	0.11107	2.27921	0.0226546	0.0830958
CSUI_010144	heat repeat-containing protein	238.05	0.252165	0.0954802	2.64101	0.00826581	0.0385481
CSUI_010143	chloride chloride channel family protein	14.2375	0.222867	0.335267	0.664743	0.506215	0.693959
CSUI_010142	tyrosine kinase-like protein	120.719	-0.484454	0.137494	-3.52345	0.000425968	0.00336465
CSUI_010141	hypothetical protein	159.936	-0.45069	0.105175	-4.28516	1.82609e-05	0.000228301
CSUI_010140	microtubule-binding protein	636.685	-0.254727	0.0668004	-3.81326	0.000137146	0.00127384
CSUI_010139	inner membrane complex protein	134.966	-0.146985	0.122398	-1.20088	0.229799	0.427942
CSUI_010138	hypothetical protein	161.999	-0.533373	0.124429	-4.28656	1.81464e-05	0.000227365
CSUI_010137	hypothetical protein	466.54	-0.117656	0.0752663	-1.56319	0.118008	0.277365
CSUI_010136	transmembrane protein	99.5718	-0.267564	0.173029	-1.54636	0.122019	0.283828
CSUI_010135	transmembrane protein	138.806	-0.236593	0.106539	-2.22073	0.0263692	0.0934072
CSUI_010134	hypothetical protein	404.422	-0.249939	0.0825861	-3.0264	0.00247481	0.0145509
CSUI_010133	tbl2-prov related	29.1972	-0.26347	0.227781	-1.15668	0.247403	0.447651
CSUI_010132	hypothetical protein	21.5181	0.00648069	0.265613	0.024399	0.980534	0.990982
CSUI_010131	synaptobrevin protein	606.633	-0.256308	0.0682726	-3.75419	0.000173902	0.00155685
CSUI_010130	camk camkl protein kinase	569.515	-0.112323	0.0622377	-1.80474	0.0711146	0.193598
CSUI_010129	nop53 (60s ribosomal biogenesis) protein	98.9608	-0.0540961	0.141351	-0.382708	0.701936	0.833191
CSUI_010128	hypothetical protein	122.426	0.338032	0.141583	2.38751	0.0169629	0.0668986
CSUI_010127	hypothetical protein	421.976	0.296211	0.076975	3.84814	0.000119019	0.00112891
CSUI_010126	oxysterol-binding	267.909	-0.238801	0.10219	-2.33682	0.0194485	0.0741318
CSUI_010125	hypothetical protein	674.771	-0.24114	0.0699858	-3.44555	0.000569902	0.00432304
CSUI_010124	ap2 domain transcription factor ap2x-8	342.132	0.15353	0.0874001	1.75663	0.0789805	0.20891
CSUI_010123	ap2 domain transcription factor ap2xi-4	1168.04	0.201533	0.0624908	3.225	0.00125971	0.00835708
CSUI_010122	hypothetical protein	59.357	-0.11658	0.167199	-0.697255	0.485643	0.678482
CSUI_010121	abc1 family protein	62.6244	-0.800609	0.187556	-4.26864	1.96667e-05	0.000243753
CSUI_010120	hypothetical protein	54.7445	0.135824	0.161585	0.840576	0.400585	0.603507
CSUI_010119	hypothetical protein	77.3785	0.0562856	0.182705	0.308069	0.75803	0.865509
CSUI_010118	protein phosphatase 2c domain-containing	95.173	0.468653	0.128981	3.63351	0.000279589	0.00233881
CSUI_010117	hypothetical protein	5.17776	-1.06971	0.584357	-1.83058	0.0671629	0.185608
CSUI_010116	rna pseudouridine synthase superfamily protein	1014.86	1.24521	0.202866	6.1381	8.35138e-10	2.48958e-08
CSUI_010115	heat repeat-containing protein	1308.34	0.0922425	0.0760896	1.21229	0.225402	0.422703
CSUI_010114	exonuclease iii ape	44.7296	-0.113168	0.190732	-0.593335	0.552957	0.729196
CSUI_010113	hypothetical protein	139.303	0.331731	0.128275	2.5861	0.00970675	0.0436537
CSUI_010112	abc transporter transmembrane region domain-containing protein	73.1102	0.214235	0.142163	1.50697	0.131818	0.298719
CSUI_010111	abc transporter transmembrane region domain-containing protein	79.9273	0.0380111	0.137478	0.27649	0.782172	0.880097
CSUI_010110	lipase maturation	60.3447	-0.188493	0.167255	-1.12698	0.259752	0.462053
CSUI_010109	rhoptry kinase family protein	3.61104	2.80262	0.836644	3.34984	0.000808589	0.00583292
CSUI_010108	rnb family domain-containing protein	310.263	0.159324	0.0835456	1.90703	0.0565166	0.163098
CSUI_010107	ccaat-box dna-binding subunit related protein	178.426	-0.0105618	0.155451	-0.0679433	0.945831	0.972469
CSUI_010106	transmembrane protein	732.48	-0.00201826	0.112864	-0.0178822	0.985733	0.993262
CSUI_010105	duf51 family protein	241.476	-0.0949492	0.101964	-0.931208	0.351746	0.556266
CSUI_010104	glucose inhibited division protein a subfamily protein	111.666	-0.224596	0.119344	-1.88193	0.0598457	0.170434
CSUI_010103	mannosyl-oligosaccharide glucosidase	137.867	0.0461474	0.124526	0.370585	0.710946	0.839199
CSUI_010102	protein phosphatase 2c domain-containing protein	23.3657	-0.293454	0.252335	-1.16295	0.244848	0.44417
CSUI_010101	nac domain-containing protein	5096.48	0.222404	0.0679217	3.27441	0.00105882	0.00729416
CSUI_010100	translation initiation factor sui1 protein	574.269	0.072751	0.0812777	0.895092	0.370738	0.574966
CSUI_010099	rhoptry kinase family protein rop35	2127.07	-0.252341	0.0677761	-3.72316	0.000196748	0.00173431
CSUI_010098	30s ribosomal protein s16	93.3564	-0.0290739	0.122546	-0.237249	0.812464	0.898036
CSUI_010097	malate dehydrogenase	2004.47	0.0878558	0.0566172	1.55175	0.120722	0.281954
CSUI_010096	diaminopimelate decarboxylase	386.64	-0.0444688	0.0787815	-0.564457	0.572443	0.744047
CSUI_010095	hypothetical protein	20.0379	-0.502685	0.291624	-1.72374	0.0847544	0.219727
CSUI_010094	hypothetical protein	105.33	-1.25481	0.178156	-7.04331	1.87731e-12	7.69496e-11
CSUI_010093	hypothetical protein	9.76816	1.05582	0.391918	2.69398	0.00706045	0.033981
CSUI_010092	hypothetical protein	4.46929	1.58835	1.05729	1.50229	0.133023	0.300637
CSUI_010091	hypothetical protein	169.162	-0.283243	0.122259	-2.31675	0.0205171	0.0771038
CSUI_010090	hypothetical protein	97.4141	-0.0384962	0.125009	-0.307948	0.758122	0.865509
CSUI_010089	hypothetical protein	60.9314	-0.186191	0.161639	-1.15189	0.249364	0.450205
CSUI_010088	hypothetical protein	192.042	0.222594	0.095178	2.33871	0.0193503	0.0739495
CSUI_010087	ppr repeat protein	221.497	0.123636	0.117131	1.05554	0.291178	0.495676
CSUI_010086	heat repeat-containing protein	52.556	-0.245856	0.187671	-1.31004	0.190183	0.37917
CSUI_010085	myosin heavy chain	54.5665	-0.542445	0.174857	-3.10223	0.00192071	0.0118009
CSUI_010084	hypothetical protein	33.5503	0.141884	0.227623	0.623329	0.533069	0.714389
CSUI_010083	hypothetical protein	20.7351	0.354808	0.296903	1.19503	0.232075	0.430364
CSUI_010082	hypothetical protein	181.237	-0.201888	0.105452	-1.9145	0.0555557	0.161013
CSUI_010081	transmembrane protein	28.0722	-0.0762959	0.296955	-0.256927	0.797235	0.888854
CSUI_010080	hypothetical protein	11.4712	-0.371088	0.356237	-1.04169	0.297556	0.502066
CSUI_010079	hypothetical protein	141.112	0.147188	0.123474	1.19205	0.233241	0.431619
CSUI_010078	serine hydroxymethyltransferase 2	666.502	-0.189299	0.0724493	-2.61285	0.00897914	0.0410899
CSUI_010077	hypothetical protein	339.868	-0.422684	0.090097	-4.69144	2.71292e-06	4.27107e-05
CSUI_010076	hypothetical protein	18.8917	0.0761789	0.296216	0.257174	0.797045	0.888815
CSUI_010075	pre-mrna-splicing factor related protein	785.288	-0.244995	0.0684365	-3.57989	0.000343741	0.00280392
CSUI_010074	hypothetical protein	28.5506	0.254404	0.228047	1.11558	0.264603	0.466993
CSUI_010073	mitochondrial carrier superfamily protein	233.732	-0.271406	0.0978825	-2.77277	0.00555816	0.0280523
CSUI_010072	hypothetical protein	301.377	0.109646	0.0922998	1.18793	0.234861	0.433643
CSUI_010071	phosphoacetylglucosamine mutase	463.088	-0.137593	0.0813426	-1.69152	0.0907376	0.23137
CSUI_010070	mitochondrial carrier superfamily protein	473.84	0.105107	0.07476	1.40592	0.159748	0.3392
CSUI_010069	hypothetical protein	152.535	0.00316061	0.111904	0.028244	0.977468	0.989364
CSUI_010068	hypothetical protein	307.314	-0.839653	0.10486	-8.0074	1.17161e-15	6.62391e-14
CSUI_010067	60s ribosomal protein	13162.6	0.341538	0.0593856	5.75119	8.86197e-09	2.29074e-07
CSUI_010066	transmembrane protein	10.3603	-0.202458	0.358066	-0.565421	0.571787	0.743784
CSUI_010065	transmembrane protein	574.257	-0.450883	0.0841058	-5.36091	8.28048e-08	1.79991e-06
CSUI_010064	hypothetical protein	4.8492	0.520146	0.525076	0.990611	0.321876	0.526235
CSUI_010063	ssxt (amine-terminal region) protein	79.5756	0.296305	0.142049	2.08594	0.0369843	0.119805
CSUI_010062	polynucleotide adenylyltransferase	23.8849	0.355748	0.266348	1.33565	0.181663	0.36843
CSUI_010061	deoxyribose-phosphate aldolase	295.241	-0.0536272	0.0919959	-0.582931	0.55994	0.734365
CSUI_010060	rna recognition motif-containing protein	1059.57	0.0972346	0.0567983	1.71193	0.0869102	0.223848
CSUI_010059	rtr1 rpap2 family	652.524	-0.0367461	0.0665196	-0.55241	0.580667	0.750064
CSUI_010058	hypothetical protein	238.308	-0.146128	0.0923028	-1.58314	0.11339	0.269615
CSUI_010057	la domain protein	1040.35	-0.144111	0.0602011	-2.39383	0.0166734	0.0660319
CSUI_010056	hypothetical protein	534.354	0.00485136	0.0888326	0.0546124	0.956447	0.979043
CSUI_010055	oxoglutarate dehydrogenase (succinyl-transferring) e1 component	473.151	-0.303297	0.0855191	-3.54654	0.000390324	0.00313708
CSUI_010054	rna polymerase-associated protein rtf1	73.9803	0.10518	0.157834	0.666398	0.505157	0.693254
CSUI_010053	patched family protein	403.649	-0.362808	0.0798223	-4.5452	5.48826e-06	7.97326e-05
CSUI_010052	hypothetical protein	16.0631	-0.588066	0.318671	-1.84537	0.0649832	0.181154
CSUI_010051	hypothetical protein	220.497	-0.0862698	0.10582	-0.815253	0.414927	0.617495
CSUI_010050	ubiquitin-conjugating enzyme	498.364	0.0501302	0.0915576	0.547526	0.584017	0.752648
CSUI_010049	ankyrin repeat domain containing protein	16.1961	0.512524	0.367912	1.39306	0.163601	0.34465
CSUI_010048	hypothetical protein	173.484	0.212992	0.107182	1.9872	0.0468999	0.142891
CSUI_010047	hypothetical protein	108.094	-0.0374105	0.137436	-0.272203	0.785466	0.881815
CSUI_010046	serine protease	15.2013	0.123414	0.320612	0.384934	0.700286	0.831872
CSUI_010045	protein phosphatase 2c domain-containing protein	1266.72	-0.299432	0.0968668	-3.09117	0.00199368	0.0121323
CSUI_010044	hypothetical protein	95.2202	-0.0659373	0.150421	-0.438353	0.66113	0.802601
CSUI_010043	hypothetical protein	115.828	0.115333	0.124352	0.927472	0.353682	0.558427
CSUI_010042	hypothetical protein	341.415	-0.168087	0.105244	-1.59712	0.110238	0.264215
CSUI_010041	hypothetical protein	274.277	0.067202	0.0931014	0.721815	0.470408	0.666857
CSUI_010040	hypothetical protein	707.812	0.0291238	0.0662694	0.439475	0.660317	0.802188
CSUI_010039	zinc c3hc4 type (ring finger) domain-containing	58.8574	-0.0859991	0.187455	-0.458772	0.646398	0.794072
CSUI_010038	wd g-beta repeat-containing protein	106.511	0.0972427	0.132823	0.732124	0.464093	0.661026
CSUI_010037	microneme protein mic3	754.91	-0.381647	0.0977045	-3.90614	9.37839e-05	0.000919964
CSUI_010036	splicing factor	524.821	0.203142	0.0863014	2.35387	0.0185791	0.0717231
CSUI_010035	tenascin isoform x1	10.3252	0.17501	0.435473	0.401885	0.687769	0.822156
CSUI_010034	eukaryotic initiation factor 4e	1307.1	0.0743073	0.0723624	1.02688	0.304478	0.508512
CSUI_010033	ribosomal protein s12	209.628	0.708698	0.231617	3.05978	0.00221496	0.0132402
CSUI_010032	ulp1 protease c-terminal catalytic domain-containing protein	98.7638	0.570911	0.139129	4.10347	4.06997e-05	0.000456162
CSUI_010031	set domain containing lysine methyltransferase kmtox	1439.33	0.228152	0.0683894	3.33606	0.000849733	0.00607625
CSUI_010030	transmembrane protein	15.4726	0.433423	0.337632	1.28371	0.199242	0.390728
CSUI_010029	hypothetical protein	157.384	-0.0100613	0.108082	-0.0930897	0.925832	0.96237
CSUI_010028	serine threonine specific protein phosphatase	72.3947	-0.110182	0.162452	-0.678242	0.497618	0.687748
CSUI_010027	radical sam domain-containing protein	95.1606	0.27002	0.158216	1.70665	0.0878872	0.225555
CSUI_010026	hypothetical protein	4.78921	-0.449154	0.542681	-0.827658	0.407864	0.610342
CSUI_010025	transmembrane	44.3767	-0.482795	0.21609	-2.23423	0.0254678	0.0909722
CSUI_010024	abc1 protein	101.519	-0.0586165	0.139599	-0.41989	0.674566	0.812978
CSUI_010023	hypothetical protein	464.913	0.248544	0.0685425	3.62613	0.000287706	0.00239971
CSUI_010022	hypothetical protein	184.635	-0.807667	0.114155	-7.07516	1.49276e-12	6.22996e-11
CSUI_010021	hypothetical protein	692.808	0.12772	0.0569853	2.24127	0.0250083	0.089778
CSUI_010020	hypothetical protein	43.6729	-0.17596	0.222186	-0.791947	0.428391	0.62913
CSUI_010019	hypothetical protein	109.915	-0.160738	0.144636	-1.11133	0.266427	0.46913
CSUI_010018	bromodomain-containing protein	69.0568	0.132978	0.17722	0.750353	0.453042	0.651008
CSUI_010017	phytanoyl- dioxygenase superfamily protein	32.0634	0.0142144	0.217123	0.0654674	0.947802	0.973604
CSUI_010016	elongation factor tu	733.358	0.115069	0.0636721	1.80722	0.0707284	0.192952
CSUI_010015	hypothetical protein	448.066	-0.0826203	0.0723131	-1.14254	0.253231	0.455054
CSUI_010014	phospholipase carboxylesterase	228.759	-0.31738	0.123336	-2.57329	0.0100736	0.0449671
CSUI_010013	hypothetical protein	206.297	0.305859	0.111255	2.74918	0.0059745	0.0296965
CSUI_010012	xrn 5 -3 exonuclease n-terminus protein	76.266	0.454663	0.160498	2.83282	0.00461387	0.0242017
CSUI_010011	PfMNL-2 CISD1 family iron-sulfur protein	596.002	-0.0356519	0.0696155	-0.512127	0.608562	0.769638
CSUI_010010	gins complex subunit psf3	364.399	-0.0239065	0.0842663	-0.283702	0.776639	0.876893
CSUI_010009	formin frm2	689.593	-0.167881	0.170778	-0.983037	0.325589	0.530313
CSUI_010008	dna topoisomerase family protein	265.681	-0.19321	0.0861917	-2.24163	0.0249852	0.0897232
CSUI_010007	hypothetical protein	257.643	-0.557885	0.104332	-5.3472	8.93255e-08	1.93068e-06
CSUI_010006	hypothetical protein	1142.98	-0.303585	0.0726262	-4.18011	2.91369e-05	0.000341979
CSUI_010005	transmembrane protein	2514.56	-0.220202	0.0546842	-4.02679	5.65436e-05	0.000600954
CSUI_010004	sjoegren syndrome nuclear autoantigen 1 family protein	356.66	-0.108417	0.0896814	-1.20892	0.226695	0.42395
CSUI_010003	tpr mlp1 mlp2-like	33.5324	1.1293	0.215853	5.2318	1.67867e-07	3.45607e-06
CSUI_010002	hypothetical protein	1957.14	-0.311906	0.0772371	-4.0383	5.38399e-05	0.000576957
CSUI_010001	hypothetical protein	2735.85	-0.359567	0.0578188	-6.21886	5.00791e-10	1.54091e-08
CSUI_010000	ubiquitin ribosomal protein s27a fusion	12851.3	0.175358	0.0666161	2.63237	0.00847917	0.0393035
CSUI_009999	transmembrane protein	710.544	0.203053	0.112216	1.80948	0.0703761	0.192174
CSUI_009998	hypothetical protein	245.319	-0.0491749	0.107892	-0.45578	0.648548	0.795319
CSUI_009997	hypothetical protein	446.856	0.410333	0.0860493	4.76858	1.85532e-06	3.04193e-05
CSUI_009996	zinc c3hc4 type (ring finger) protein	358.331	0.20392	0.0929739	2.19331	0.0282851	0.0980802
CSUI_009995	3-demethylubiquinone-9 3-o-methyltransferase	394.038	0.145472	0.0914716	1.59035	0.111756	0.266602
CSUI_009994	hypothetical protein	423.552	0.0471311	0.0810135	0.581769	0.560722	0.735056
CSUI_009993	mbp-1 interacting protein-2a family protein	410.283	0.0810305	0.0894509	0.905865	0.365007	0.56926
CSUI_009992	fibronectin-binding a domain protein	150.697	0.166553	0.127843	1.30279	0.192646	0.382166
CSUI_009991	oocyst wall protein	3.77028	0.0652954	0.624452	0.104564	0.916722	0.957803
CSUI_009990	14 kda phosphohistidine	428.113	-0.45744	0.0849759	-5.38317	7.31838e-08	1.63093e-06
CSUI_009989	hypothetical protein	857.88	-0.245028	0.0821717	-2.98191	0.00286459	0.0165211
CSUI_009988	scy kinase-related protein (incomplete catalytic triad)	398.81	0.0216223	0.0751299	0.287799	0.773501	0.874886
CSUI_009987	rna recognition motif (or rnp domain)	2701.68	-0.135591	0.126785	-1.06945	0.284865	0.488991
CSUI_009986	hypothetical protein	390.605	-0.103575	0.0927112	-1.11718	0.263918	0.466292
CSUI_009985	amine-terminal region of a tm vesicle-mediated sorter	109.852	0.12074	0.134423	0.898209	0.369074	0.573732
CSUI_009984	hypothetical protein	4.39163	0.514862	0.545449	0.943923	0.345209	0.550196
CSUI_009983	c2 domain protein	163.124	-0.312753	0.130465	-2.39722	0.0165201	0.0657293
CSUI_009982	hypothetical protein	10.6808	0.0424232	0.345042	0.122951	0.902146	0.951318
CSUI_009981	hypothetical protein	37.743	-0.293826	0.232091	-1.26599	0.205515	0.398592
CSUI_009980	phosphoribosylpyrophosphate synthetase	915.729	0.215518	0.0787208	2.73775	0.00618607	0.0306024
CSUI_009979	dna polymerase delta catalytic	29.9938	-0.046963	0.225358	-0.208393	0.834922	0.909233
CSUI_009978	zinc finger (ccch type) motif-containing protein	749.343	-0.168243	0.070209	-2.39632	0.0165606	0.0657442
CSUI_009977	dienoyl reductase peroxisomal family protein	21.3273	0.872596	0.269083	3.24285	0.00118341	0.00794736
CSUI_009976	transmembrane protein	1467.26	0.0108945	0.0608846	0.178937	0.857988	0.923485
CSUI_009975	apical membrane antigen ama1	11.1877	0.102066	0.381632	0.267447	0.789125	0.883503
CSUI_009974	trna (cytosine -c)-methyltransferase	344.322	0.162571	0.0865369	1.87863	0.0602944	0.171329
CSUI_009973	hypothetical protein	225.627	0.277653	0.0934641	2.97069	0.00297132	0.0169705
CSUI_009972	condensin complex subunit 1	773.869	0.0632227	0.0756813	0.83538	0.403504	0.606471
CSUI_009971	hypothetical protein	37615.2	-0.0616478	0.0707089	-0.871854	0.383288	0.588337
CSUI_009970	flavoprotein subunit of succinate dehydrogenase	361.89	0.0681284	0.0833046	0.817823	0.413458	0.616112
CSUI_009969	hypothetical protein	493.016	0.167924	0.0719592	2.3336	0.0196165	0.0745987
CSUI_009968	hypothetical protein	480.66	-0.223002	0.0748142	-2.98075	0.00287544	0.0165504
CSUI_009967	nucleosome assembly protein	2457.84	-0.234055	0.061024	-3.83546	0.000125328	0.00117805
CSUI_009966	protein kinase domain containing protein	36.9999	0.258282	0.221997	1.16345	0.244648	0.444065
CSUI_009965	xpg n-terminal domain-containing protein	914.116	-0.339483	0.0697616	-4.86633	1.13688e-06	1.94166e-05
CSUI_009964	cw-type zinc finger	330.458	0.0739507	0.0943259	0.783991	0.433045	0.633419
CSUI_009963	5 -3 n-terminal resolvase family domain-containing protein	109.054	0.0616114	0.125873	0.489473	0.624507	0.779242
CSUI_009962	hypothetical protein	61.7281	0.0490831	0.152609	0.321626	0.747736	0.860155
CSUI_009961	hypothetical protein	28.4217	0.425663	0.246039	1.73006	0.0836196	0.217916
CSUI_009960	hypothetical protein	31.9463	0.213529	0.236267	0.903759	0.366123	0.57041
CSUI_009959	cell division protein cdc48ap	41.4239	-0.187766	0.183448	-1.02354	0.306053	0.510449
CSUI_009958	hypothetical protein	50.5344	-1.28979	0.198883	-6.48515	8.86414e-11	2.94028e-09
CSUI_009957	hypothetical protein	12475.6	0.352185	0.0783064	4.49752	6.87494e-06	9.64593e-05
CSUI_009956	40s ribosomal protein	6720.89	0.141257	0.0634841	2.22507	0.0260762	0.0927129
CSUI_009955	cmgc dyrk	294.228	-0.0487589	0.0989669	-0.492679	0.62224	0.778066
CSUI_009954	dense granule protein gra12	91.949	0.563578	0.140466	4.0122	6.01567e-05	0.000633411
CSUI_009953	hypothetical protein	658.292	0.0951125	0.0702345	1.35421	0.175668	0.359897
CSUI_009952	transmembrane protein	395.392	-0.159032	0.0695502	-2.28659	0.02222	0.0820333
CSUI_009951	gag-pol polyprotein	0	NA	NA	NA	NA	NA
CSUI_009950	hypothetical protein	571.31	0.316198	0.0894452	3.53511	0.000407611	0.0032416
CSUI_009949	pwi domain-containing protein	347.233	0.249015	0.0879104	2.8326	0.00461705	0.0242073
CSUI_009948	hypothetical protein	347.666	-0.348189	0.105147	-3.31146	0.000928089	0.00653477
CSUI_009947	srs domain-containing protein	1055	-0.183652	0.08435	-2.17726	0.029461	0.101265
CSUI_009946	hypothetical protein	182.579	-0.0941765	0.118039	-0.797843	0.424962	0.625935
CSUI_009945	hypothetical protein	4.14497	-1.10719	0.554756	-1.99582	0.0459531	0.140678
CSUI_009944	bromodomain protein	187.536	0.00223008	0.107338	0.0207762	0.983424	0.992506
CSUI_009943	ste kinase	50.468	-0.0170478	0.17886	-0.0953137	0.924066	0.961303
CSUI_009942	leucine rich repeat containing	10.4855	-0.787552	0.377957	-2.08371	0.0371868	0.120274
CSUI_009941	ff domain protein	247.984	-0.209805	0.0957752	-2.19059	0.0284812	0.098517
CSUI_009940	flagella associated protein	54.8216	0.32072	0.186169	1.72274	0.0849363	0.219999
CSUI_009939	hypothetical protein	100.537	0.542359	0.128944	4.20614	2.59767e-05	0.000311206
CSUI_009938	tyrosine kinase-like protein	565.899	0.135027	0.0910362	1.48322	0.138016	0.307575
CSUI_009937	hypothetical protein	20.1973	0.785278	0.316393	2.48197	0.0130659	0.0550705
CSUI_009936	hypothetical protein	235.555	-0.168307	0.10647	-1.58079	0.113926	0.270485
CSUI_009935	adp-ribosylation factor-like protein	161.391	0.216798	0.130845	1.65691	0.0975381	0.243358
CSUI_009934	branched-chain alpha-keto acid dehydrogenase e1 component beta	550.899	0.129439	0.0740968	1.74689	0.0806564	0.212089
CSUI_009933	hypothetical protein	19.1978	0.171212	0.292591	0.58516	0.55844	0.732817
CSUI_009932	zinc c3hc4 type (ring finger) domain-containing protein	428.648	-0.172608	0.0697479	-2.47474	0.0133333	0.055951
CSUI_009931	cytochrome c	164.069	0.310495	0.1142	2.71887	0.00655051	0.0319916
CSUI_009930	3 5 -cyclic nucleotide phosphodiesterase domain-containing protein	16.4672	0.162582	0.285581	0.569301	0.569152	0.741869
CSUI_009929	specific serine endopeptidase	543.478	-0.0739263	0.0819601	-0.901979	0.367068	0.571462
CSUI_009927	hypothetical protein	237.936	-0.704712	0.0996489	-7.07195	1.52772e-12	6.32983e-11
CSUI_009926	regulator of chromosome condensation repeat-containing protein	37.5739	0.0450852	0.204454	0.220515	0.82547	0.902781
CSUI_009925	hypothetical protein	147.725	0.306378	0.130779	2.34272	0.0191435	0.0732367
CSUI_009924	smc n terminal domain-containing protein	128.344	0.00255417	0.139337	0.018331	0.985375	0.993076
CSUI_009923	50s ribosomal protein l17	197.105	0.0493404	0.107341	0.459661	0.64576	0.793717
CSUI_009922	dna-directed rna polymerases 39 kda	391.249	0.206313	0.0770486	2.6777	0.00741288	0.0353753
CSUI_009921	40s ribosomal protein s27	3477.81	0.316866	0.0632024	5.01351	5.34469e-07	9.99039e-06
CSUI_009920	hypothetical protein	407.529	0.31561	0.0910738	3.46543	0.000529377	0.00405856
CSUI_009919	hypothetical protein	783.262	0.923092	0.0664263	13.8965	6.65291e-44	1.04597e-41
CSUI_009918	eukaryotic translation initiation	1397.07	-0.019655	0.0756132	-0.259941	0.794909	0.887468
CSUI_009917	vivax protein	974.984	0.285479	0.0599896	4.75881	1.94737e-06	3.17372e-05
CSUI_009916	hypothetical protein	502.816	0.028548	0.0721481	0.395686	0.692337	0.82536
CSUI_009915	hypothetical protein	15.7342	0.99229	0.288936	3.43429	0.000594118	0.00448009
CSUI_009914	nol1 nop2 sun family protein	1093.53	0.00732224	0.0620021	0.118097	0.905991	0.953429
CSUI_009913	dihydrouridine synthase	479.483	0.207355	0.0730349	2.83912	0.00452383	0.0238393
CSUI_009912	btb poz domain-containing protein	59.0234	0.597518	0.221451	2.6982	0.00697165	0.0336474
CSUI_009911	hypothetical protein	4.80965	0.291572	0.623461	0.467666	0.640023	0.789504
CSUI_009910	60s ribosomal protein l7a	590.234	0.233616	0.0786285	2.97113	0.00296702	0.0169639
CSUI_009909	ribosomal protein rpl22	91.4596	-0.146465	0.135508	-1.08086	0.27976	0.483054
CSUI_009908	hypothetical protein	385.457	-0.310843	0.0767047	-4.05246	5.06816e-05	0.000546172
CSUI_009907	hypothetical protein	436.034	-0.764735	0.072389	-10.5643	4.36429e-26	4.03943e-24
CSUI_009906	wd g-beta repeat-containing protein	478.925	-0.0929954	0.111092	-0.837103	0.402535	0.605411
CSUI_009905	afg1 family protein	33.8882	-0.239697	0.210225	-1.14019	0.254206	0.456434
CSUI_009904	hypothetical protein	178.292	0.141087	0.105415	1.3384	0.180767	0.367379
CSUI_009903	hypothetical protein	62.3502	-0.0419829	0.177917	-0.235969	0.813457	0.89882
CSUI_009902	transmembrane	91.0336	0.49047	0.145959	3.36032	0.000778521	0.0056444
CSUI_009901	c terminal region domain-containing protein	14.7862	0.0768023	0.315079	0.243756	0.80742	0.894993
CSUI_009900	pub domain-containing protein	312.188	0.312419	0.0849744	3.67662	0.000236345	0.00203011
CSUI_009899	hypothetical protein	332.277	0.0681407	0.0859525	0.792771	0.427911	0.628666
CSUI_009898	riboflavin kinase	282.919	0.161796	0.0895573	1.80662	0.070822	0.193162
CSUI_009897	paf1 rna polymerase ii complex component leo1	659.5	0.0843186	0.0792204	1.06435	0.287169	0.490963
CSUI_009896	at hook motif protein	1026.26	-0.326903	0.0668904	-4.88714	1.02312e-06	1.79272e-05
CSUI_009895	hypothetical protein	77.9465	-0.515108	0.148685	-3.46444	0.000531345	0.00406821
CSUI_009894	hypothetical protein	845.469	-0.0664536	0.0668103	-0.99466	0.319902	0.524427
CSUI_009893	hypothetical protein	32.7163	-0.520524	0.21884	-2.37856	0.0173806	0.0680809
CSUI_009892	hypothetical protein	59.6638	0.109861	0.201979	0.543922	0.586495	0.754281
CSUI_009891	hypothetical protein	49.9026	0.214965	0.17505	1.22802	0.219439	0.415801
CSUI_009890	hypothetical protein	282.4	0.0558365	0.0999404	0.558698	0.576368	0.746527
CSUI_009889	trna (uracil-5-)-methyltransferase	175.614	0.353941	0.113395	3.12129	0.00180058	0.0111946
CSUI_009888	retrotransposon ty3-gypsy subclass	7.63359	0.518727	0.523732	0.990443	0.321958	0.526252
CSUI_009887	ribosomal rna small subunit methyltransferase b	378.638	-0.0832931	0.0846944	-0.983455	0.325383	0.530082
CSUI_009886	hypothetical protein	244.43	-0.00938266	0.116216	-0.0807344	0.935653	0.967538
CSUI_009885	hypothetical protein	2.38655	-1.0221	0.898731	-1.13727	0.255425	0.457867
CSUI_009884	retrotransposon ty3-gypsy subclass	2680.54	-1.23603	0.0505989	-24.4281	8.60825e-132	4.49077e-129
CSUI_009883	hypothetical protein	270.761	-0.792272	0.129901	-6.09906	1.06691e-09	3.14371e-08
CSUI_009882	hypothetical protein	158.919	-1.14206	0.139438	-8.19039	2.60371e-16	1.52463e-14
CSUI_009881	p-loop containing nucleoside triphosphate hydrolase protein	446.952	0.311373	0.111847	2.78391	0.00537082	0.0273473
CSUI_009880	hypothetical protein	34.3507	-0.528556	0.217443	-2.43077	0.0150666	0.0613189
CSUI_009879	hypothetical protein	71.9389	-0.325538	0.136809	-2.37951	0.0173358	0.0679752
CSUI_009878	hypothetical protein	223.324	0.298392	0.107658	2.77167	0.00557693	0.0281223
CSUI_009877	hypothetical protein	46.7738	-0.228873	0.203876	-1.12261	0.261604	0.464414
CSUI_009876	hypothetical protein	247.537	0.0280895	0.110003	0.255353	0.798451	0.889346
CSUI_009875	histone lysine acetyltransferase hat1	120.229	0.180438	0.118225	1.52623	0.126954	0.291526
CSUI_009874	cytochrome c family oxidase subunit transmembrane domain protein	928.971	0.273855	0.0826274	3.31434	0.000918595	0.00647189
CSUI_009873	transmembrane protein	59.2464	8.14155e-05	0.197157	0.000412949	0.999671	1
CSUI_009872	protein kinase domain-containing protein	163.504	-0.471191	0.101258	-4.65336	3.26574e-06	5.05133e-05
CSUI_009871	fyve zinc finger domain-containing protein	181.146	-0.169608	0.105952	-1.6008	0.109421	0.263134
CSUI_009870	retrotransposon ty3-gypsy subclass	2.53918	1.05888	0.78546	1.3481	0.177627	0.362423
CSUI_009869	hypothetical protein	23.7406	-0.259828	0.288952	-0.899207	0.368542	0.573271
CSUI_009868	rna binding motif-containing zinc finger	94.314	0.168497	0.138811	1.21386	0.224803	0.422162
CSUI_009867	calcium binding egf domain-containing protein	3.75103	-0.699285	0.828573	-0.843964	0.39869	0.601995
CSUI_009866	hypothetical protein	39.1138	0.433309	0.207256	2.0907	0.0365553	0.118839
CSUI_009865	hypothetical protein	744.137	-0.085846	0.0811478	-1.0579	0.290103	0.494506
CSUI_009864	hypothetical protein	651.816	-0.208736	0.0895517	-2.3309	0.0197587	0.0749222
CSUI_009863	hypothetical protein	213.237	-0.199267	0.111719	-1.78363	0.0744832	0.200245
CSUI_009862	coatomer delta	243.596	-0.238449	0.0950684	-2.50818	0.0121355	0.0519506
CSUI_009861	hypothetical protein	1954.46	0.205372	0.0718025	2.86024	0.00423327	0.0225978
CSUI_009860	dual specificity catalytic domain-containing protein	2206.79	0.306063	0.0582449	5.25476	1.4822e-07	3.08174e-06
CSUI_009859	hypothetical protein	43.0796	0.305306	0.192415	1.58671	0.112579	0.268119
CSUI_009858	rna recognition motif-containing protein	2387.69	-0.0846492	0.0498195	-1.69912	0.0892967	0.228559
CSUI_009857	horma domain-containing protein	4.09519	-0.100249	0.603217	-0.166191	0.868007	0.929934
CSUI_009856	salivary proline-rich related	383.2	-0.25392	0.0981929	-2.58593	0.00971175	0.0436591
CSUI_009855	microneme protein mic1	24.9822	0.074262	0.251957	0.294741	0.768192	0.871544
CSUI_009854	transmembrane protein	272.033	-0.16301	0.0798659	-2.04105	0.0412456	0.129408
CSUI_009853	nucleolar phosphoprotein	6148.21	-0.0624886	0.057056	-1.09521	0.273423	0.476252
CSUI_009852	transmembrane protein	1688.7	0.72091	0.0642709	11.2167	3.37498e-29	3.45845e-27
CSUI_009851	elongation factor tu gtp binding domain-containing protein	29.5873	-0.452357	0.243416	-1.85838	0.0631157	0.177153
CSUI_009850	proteophosphoglycan related	93.6278	0.21451	0.172579	1.24297	0.213879	0.409934
CSUI_009849	hypothetical protein	505.905	0.263763	0.0861153	3.0629	0.002192	0.0131303
CSUI_009848	retrotransposon ty3-gypsy subclass	5.33215	1.06008	0.547723	1.93544	0.0529366	0.155983
CSUI_009847	cleavage and polyadenylation specifity factor protein	404.647	0.127556	0.0772216	1.65182	0.0985717	0.24535
CSUI_009846	calpain family cysteine protease domain-containing protein	226.6	0.034979	0.0960228	0.364278	0.71565	0.841635
CSUI_009845	ef hand domain-containing protein	17.9221	0.155409	0.291385	0.533346	0.593794	0.759263
CSUI_009844	hypothetical protein	75.2029	-0.294038	0.151185	-1.94489	0.0517885	0.153586
CSUI_009843	hypothetical protein	38.958	-0.454649	0.184499	-2.46424	0.0137304	0.0571368
CSUI_009842	srp72 rna-binding domain-containing protein	823.12	-0.23833	0.0596156	-3.99777	6.39413e-05	0.000666534
CSUI_009841	cell division protein cdc48	645.704	-0.0417411	0.0628156	-0.664502	0.506369	0.693959
CSUI_009840	hypothetical protein	4.10654	0.0579562	0.623471	0.0929573	0.925937	0.96237
CSUI_009839	apicomplexan specific related	147.244	-0.00514674	0.118696	-0.0433607	0.965414	0.982954
CSUI_009838	lariat debranching enzyme a	618.324	-0.0500957	0.0720802	-0.694999	0.487056	0.679297
CSUI_009837	endonuclease exonuclease phosphatase domain-containing protein	730.161	-0.0335297	0.067878	-0.49397	0.621327	0.777726
CSUI_009836	hypothetical protein	1026.57	0.350714	0.099388	3.52873	0.000417554	0.00330958
CSUI_009835	hypothetical protein	1005.2	-0.387228	0.0594037	-6.51858	7.09762e-11	2.39587e-09
CSUI_009834	nodal modulator	188.145	-0.142443	0.104189	-1.36716	0.171577	0.354616
CSUI_009833	nli interacting factor family phosphatase	299.675	-0.567304	0.0916179	-6.19207	5.93792e-10	1.81249e-08
CSUI_009832	hypothetical protein	66.0585	0.245864	0.171517	1.43347	0.151724	0.327524
CSUI_009831	autophagy protein apg6	283.871	-0.0906859	0.0972754	-0.932259	0.351203	0.555889
CSUI_009830	dna rna-binding protein alba	4564.87	-0.303112	0.0457019	-6.63237	3.3034e-11	1.14888e-09
CSUI_009829	hypothetical protein	250.584	-0.433818	0.128443	-3.3775	0.000731472	0.00532684
CSUI_009828	dna-directed rna polymerase iii rpc8	26.1422	-0.10661	0.264174	-0.403561	0.686536	0.821223
CSUI_009827	rna polymerase n-terminal domain-containing protein	25.9964	-0.25067	0.240849	-1.04077	0.29798	0.502413
CSUI_009826	hypothetical protein	1244.04	-0.0330939	0.0619514	-0.534192	0.593209	0.758918
CSUI_009825	oligomerization domain protein	242.259	-0.157715	0.115753	-1.36252	0.173033	0.35628
CSUI_009824	hypothetical protein	776.852	-0.253248	0.0728053	-3.47843	0.000504359	0.00389014
CSUI_009823	hypothetical protein	132.899	-0.155235	0.137144	-1.13191	0.257672	0.459994
CSUI_009822	zinc finger lsd1 subclass domain-containing protein	1038.36	0.117549	0.0715903	1.64197	0.100597	0.248398
CSUI_009821	zinc c3hc4 type (ring finger) domain-containing protein	526.98	-0.134827	0.0789421	-1.70793	0.0876499	0.225185
CSUI_009820	hypothetical protein	127.266	0.508913	0.116504	4.3682	1.25272e-05	0.000165639
CSUI_009819	dhh family protein	109.818	-0.332427	0.127209	-2.61323	0.008969	0.0410599
CSUI_009818	n-acetyltransferase b complex non catalytic subunit	224.597	-0.066847	0.0904971	-0.738665	0.46011	0.657538
CSUI_009817	hypothetical protein	138.556	-0.186981	0.108698	-1.72019	0.0853981	0.220895
CSUI_009816	variable surface lipoprotein	497.158	0.181879	0.0735146	2.47405	0.013359	0.0559976
CSUI_009815	hypothetical protein	39.4003	-0.105438	0.239847	-0.439606	0.660223	0.802188
CSUI_009814	centrin family protein	10.0962	0.481258	0.407826	1.18006	0.237978	0.436444
CSUI_009813	hypothetical protein	19.1469	0.279663	0.284311	0.983651	0.325287	0.53
CSUI_009812	brca1 c terminus domain-containing protein	107.674	0.0776374	0.13372	0.580599	0.561511	0.735921
CSUI_009811	had family iiid protein	22.7007	-0.0518578	0.27628	-0.1877	0.851112	0.919267
CSUI_009810	hypothetical protein	526.37	0.395564	0.0827353	4.78108	1.7436e-06	2.86284e-05
CSUI_009809	pseudouridylate synthase	93.3122	0.412062	0.131623	3.13061	0.00174441	0.0108985
CSUI_009808	hypothetical protein	39.3946	0.0668598	0.194618	0.343544	0.731189	0.851188
CSUI_009807	retrotransposon ty3-gypsy subclass	1.49133	1.00235	1.28005	0.783057	0.433594	0.633772
CSUI_009806	hypothetical protein	4078.1	-0.0493034	0.0732804	-0.672805	0.501072	0.690704
CSUI_009805	ku70 ku80 beta-barrel domain-containing protein	112.045	-0.333896	0.123687	-2.69953	0.0069437	0.0335304
CSUI_009804	histone lysine-specific demethylase lsd1 bhc110 kdma1a	151.805	0.257467	0.148482	1.73399	0.0829196	0.216731
CSUI_009803	hypothetical protein	64.136	-0.171296	0.191762	-0.893273	0.371711	0.576036
CSUI_009802	rna-dependent rna polymerase rdp	87.794	0.271579	0.140723	1.92988	0.0536216	0.157159
CSUI_009801	hypothetical protein	105.319	-0.0809838	0.141572	-0.572033	0.5673	0.74097
CSUI_009800	hypothetical protein	28.3322	-0.100416	0.280011	-0.358615	0.719883	0.844019
CSUI_009799	peptidyl-prolyl cis-trans isomerase e	589.741	-0.0486996	0.0920601	-0.528998	0.596807	0.761654
CSUI_009798	sterol-sensing domain of srebp cleavage-activation domain-containing protein	66.5947	0.297833	0.151739	1.96279	0.0496702	0.148764
CSUI_009797	dead deah box helicase domain-containing protein	301.01	-0.13398	0.105572	-1.26908	0.204412	0.397296
CSUI_009796	sec1 family domain-containing	140.871	0.305657	0.120023	2.54666	0.010876	0.0476427
CSUI_009795	trna binding domain-containing protein	464.983	-0.103774	0.081267	-1.27695	0.20162	0.393737
CSUI_009794	pyruvate carboxylase	126.199	-0.17792	0.12386	-1.43646	0.150872	0.326586
CSUI_009793	glycerophosphodiester phosphodiesterase family protein	222.439	-0.0863027	0.094104	-0.917099	0.359091	0.563325
CSUI_009792	cmgc kinase	185.05	-0.127784	0.100411	-1.27262	0.203154	0.396058
CSUI_009791	hypothetical protein	135.253	0.184655	0.120397	1.53372	0.1251	0.288949
CSUI_009790	adenylate and guanylate cyclase catalytic domain-containing protein	35.6725	0.208595	0.217664	0.958337	0.337893	0.543199
CSUI_009789	thioredoxin family redox-active protein	43.0912	0.464347	0.195015	2.38109	0.0172615	0.0677533
CSUI_009788	methyltransferase	17.6437	0.720649	0.2828	2.54826	0.0108261	0.0474605
CSUI_009787	hypothetical protein	144.817	0.23373	0.121119	1.92976	0.0536369	0.157159
CSUI_009786	rna recognition motif (or rnp domain) protein	71.925	0.0875742	0.13587	0.644542	0.519224	0.704139
CSUI_009785	hypothetical protein	203.85	-0.0565952	0.090566	-0.624905	0.532033	0.713668
CSUI_009784	hypothetical protein	604.403	-0.539897	0.0849518	-6.35533	2.07976e-10	6.64886e-09
CSUI_009783	hypothetical protein	108.849	-0.225111	0.147546	-1.5257	0.127084	0.291591
CSUI_009782	hypothetical protein	217.778	0.284128	0.0901645	3.15122	0.00162589	0.0103267
CSUI_009781	hypothetical protein	1519.08	-0.0681214	0.0577144	-1.18032	0.237873	0.436393
CSUI_009780	fha domain-containing protein	1425.68	-0.113706	0.0593249	-1.91666	0.0552807	0.160419
CSUI_009779	hypothetical protein	560.782	0.0573396	0.0808195	0.709478	0.478028	0.673499
CSUI_009778	rrm domain-containing	22.377	-0.34805	0.252766	-1.37696	0.168523	0.351088
CSUI_009777	polycystin cation channel protein	12.3657	-1.27908	0.395409	-3.23482	0.00121722	0.00812681
CSUI_009776	hypothetical protein	633.668	-0.379412	0.0750816	-5.05333	4.34171e-07	8.26365e-06
CSUI_009775	hypothetical protein	354.885	-0.100832	0.0866344	-1.16388	0.244473	0.443819
CSUI_009774	bir protein	528.204	0.0130463	0.0678792	0.192199	0.847587	0.916742
CSUI_009773	iron-sulfur assembly atpase	265.135	-0.323052	0.101415	-3.18545	0.00144527	0.00935553
CSUI_009772	dynein heavy chain related	28.358	-2.6461	0.292418	-9.04902	1.44256e-19	1.04787e-17
CSUI_009771	tubulin beta chain	189.422	0.409008	0.155585	2.62885	0.00856744	0.0396326
CSUI_009770	hypothetical protein	270.863	0.207094	0.106739	1.94019	0.0523571	0.154832
CSUI_009769	hypothetical protein	43.5445	0.127013	0.238791	0.531901	0.594795	0.759931
CSUI_009768	hypothetical protein	22.1144	0.159717	0.293745	0.543728	0.586629	0.754326
CSUI_009767	rna-binding protein nova-1	896.662	-0.0756318	0.0716077	-1.0562	0.290879	0.495461
CSUI_009766	hypothetical protein	254.429	-0.226007	0.13782	-1.63987	0.101031	0.249255
CSUI_009765	hypothetical protein	25.9245	0.367951	0.283447	1.29813	0.194242	0.384342
CSUI_009764	wd g-beta repeat-containing protein	129.216	0.160182	0.131899	1.21443	0.224583	0.422064
CSUI_009763	hypothetical protein	1693.93	-0.324207	0.0681088	-4.76013	1.93472e-06	3.15858e-05
CSUI_009762	hypothetical protein	538.655	-0.172433	0.0643556	-2.67937	0.00737606	0.0352289
CSUI_009761	hypothetical protein	211.625	0.0204804	0.0965975	0.212018	0.832093	0.907702
CSUI_009760	hypothetical protein	4.15396	1.85541	0.689675	2.69027	0.00713946	0.0343131
CSUI_009759	hypothetical protein	37.9772	0.267376	0.216554	1.23468	0.216948	0.413823
CSUI_009758	hypothetical protein	1724.42	-0.550574	0.0619491	-8.88753	6.24842e-19	4.21842e-17
CSUI_009757	hypothetical protein	264.464	-0.103433	0.0863231	-1.19821	0.230834	0.429104
CSUI_009756	hypothetical protein	485.428	0.21711	0.088284	2.45922	0.0139238	0.0577534
CSUI_009755	cell-cycle-associated protein kinase	71.2629	-0.281153	0.145104	-1.93759	0.052673	0.155326
CSUI_009754	hypothetical protein	47.4105	-0.110577	0.206572	-0.535295	0.592446	0.758111
CSUI_009753	hypothetical protein	631.454	-0.133369	0.0782265	-1.7049	0.0882123	0.226237
CSUI_009752	transmembrane protein	5149.38	-0.152814	0.0384735	-3.97192	7.12951e-05	0.000727984
CSUI_009751	hypothetical protein	28.3146	0.997588	0.250119	3.98846	6.65041e-05	0.000688869
CSUI_009750	hypothetical protein	29.4663	0.123877	0.24273	0.51035	0.609807	0.770288
CSUI_009749	hypothetical protein	9.20616	-0.709314	0.396977	-1.78679	0.0739714	0.199142
CSUI_009748	hypothetical protein	6.78028	0.237503	0.48277	0.491958	0.622749	0.778317
CSUI_009747	transmembrane	3.77595	0.389757	0.632703	0.616019	0.537882	0.717688
CSUI_009746	hypothetical protein	12.2338	0.0559165	0.363252	0.153933	0.877662	0.935451
CSUI_009745	hypothetical protein	12.7799	-0.057567	0.360538	-0.15967	0.873141	0.932586
CSUI_009744	hypothetical protein	430.671	0.056882	0.0823071	0.691094	0.489506	0.680783
CSUI_009743	hypothetical protein	250.291	-0.21871	0.103041	-2.12254	0.0337922	0.111746
CSUI_009742	horma domain protein	208.078	0.0883332	0.112892	0.78246	0.433944	0.63412
CSUI_009741	dead deah box helicase domain-containing protein	489.17	-0.012191	0.0763793	-0.159611	0.873188	0.932586
CSUI_009740	hypothetical protein	79.1312	0.552415	0.140466	3.93272	8.39906e-05	0.000842623
CSUI_009738	hypothetical protein	189.686	-0.0297982	0.110335	-0.270071	0.787106	0.882647
CSUI_009737	leucine rich repeat-containing protein	347.192	-0.273809	0.0844726	-3.24139	0.00118946	0.00796934
CSUI_009735	regulator of chromosome condensation repeat-containing protein	1027.94	-0.303737	0.0590139	-5.14687	2.64873e-07	5.25034e-06
CSUI_009734	internal kinesin motor domain protein	409.438	-0.00513332	0.0686627	-0.0747614	0.940405	0.970596
CSUI_009733	hypothetical protein	39.0726	-0.238845	0.211118	-1.13133	0.257914	0.460212
CSUI_009732	hypothetical protein	0	NA	NA	NA	NA	NA
CSUI_009731	hypothetical protein	0.846028	-1.57958	1.45309	-1.08705	0.277017	0.480405
CSUI_009730	hypothetical protein	4.13801	0.61272	0.642706	0.953345	0.340415	0.545739
CSUI_009729	hypothetical protein	31.1747	-0.304746	0.25088	-1.21471	0.224476	0.422001
CSUI_009728	mcm10 replication factor	39.7329	-0.265109	0.205171	-1.29213	0.196311	0.387123
CSUI_009727	hypothetical protein	373.459	-0.328515	0.0887052	-3.70345	0.000212686	0.00185064
CSUI_009726	replication factor a protein 3 protein	100.01	0.205987	0.142745	1.44304	0.14901	0.323838
CSUI_009725	hypothetical protein	149.915	0.383528	0.106817	3.59052	0.000330021	0.00270934
CSUI_009724	hypothetical protein	2588.96	-0.658748	0.0735638	-8.95479	3.40369e-19	2.38196e-17
CSUI_009723	hypothetical protein	333.777	0.0229766	0.0760092	0.302287	0.762433	0.867669
CSUI_009722	hypothetical protein	2392.72	-0.104236	0.0759749	-1.37198	0.170069	0.353026
CSUI_009721	hypothetical protein	7.32954	-1.01721	0.475056	-2.14125	0.0322538	0.108083
CSUI_009720	gyf domain-containing protein	512.511	-0.149182	0.0749605	-1.99015	0.0465747	0.142202
CSUI_009719	hypothetical protein	6.75661	0.572502	0.445758	1.28434	0.199024	0.390494
CSUI_009718	formin binding	577.731	0.111119	0.0976799	1.13759	0.255293	0.457823
CSUI_009717	hypothetical protein	3.59591	1.02232	0.740833	1.37997	0.167597	0.350111
CSUI_009716	hypothetical protein	301.136	0.138023	0.10664	1.29429	0.195564	0.386049
CSUI_009715	hypothetical protein	458.537	-0.0174897	0.0828038	-0.211219	0.832716	0.908123
CSUI_009714	tetratricopeptide repeat-containing protein	84.9537	0.18154	0.153186	1.18509	0.23598	0.434222
CSUI_009713	hypothetical protein	2119.27	0.0337674	0.0550192	0.613739	0.539388	0.718329
CSUI_009712	hypothetical protein	0.265604	0.186065	2.51894	0.0738663	0.941117	0.970888
CSUI_009711	ubiquitin-conjugating enzyme	442.695	0.094809	0.0702866	1.34889	0.177372	0.362154
CSUI_009710	ubiquitin carboxyl-terminal hydrolase	104.367	0.182381	0.125682	1.45112	0.146745	0.320677
CSUI_009709	hypothetical protein	338.983	0.296372	0.0807045	3.67231	0.000240371	0.00205416
CSUI_009708	hypothetical protein	6.70713	0.268682	0.549776	0.488711	0.625046	0.779576
CSUI_009707	hmg (high mobility group) box domain-containing protein	577.58	0.268775	0.0928436	2.89493	0.00379247	0.0206972
CSUI_009706	hypothetical protein	5.78411	1.12052	0.534505	2.09637	0.036049	0.117572
CSUI_009705	hypothetical protein	614.009	0.111563	0.0732052	1.52398	0.127514	0.292228
CSUI_009704	gag-pol related	1.47838	3.20269	1.32849	2.41078	0.0159187	0.0639924
CSUI_009703	morn repeat-containing protein	325.542	0.0747169	0.0771673	0.968246	0.332922	0.537858
CSUI_009702	kelch repeat-containing protein	545.137	0.00267414	0.0752088	0.0355562	0.971636	0.986332
CSUI_009701	hypothetical protein	19.256	0.741631	0.299415	2.47693	0.0132517	0.05569
CSUI_009700	hypothetical protein	310.815	0.115999	0.0881849	1.31541	0.188372	0.376907
CSUI_009699	hypothetical protein	149.442	-0.229554	0.129439	-1.77345	0.0761537	0.203828
CSUI_009698	hypothetical protein	223.248	-0.25714	0.103492	-2.48465	0.0129681	0.0547789
CSUI_009697	hypothetical protein	59.593	0.150867	0.165696	0.910506	0.362556	0.567053
CSUI_009696	endo- -beta-glucanase	32.8789	0.455046	0.21671	2.09979	0.0357474	0.116754
CSUI_009695	endo- -beta-glucanase	16.6685	0.477391	0.304791	1.56629	0.117281	0.27611
CSUI_009694	rhoptry kinase family protein rop32	7.00363	0.153581	0.457846	0.335442	0.737291	0.854564
CSUI_009693	hypothetical protein	51.0003	-0.0127505	0.17519	-0.072781	0.94198	0.971093
CSUI_009692	hypothetical protein	31.2661	0.332587	0.216884	1.53348	0.125158	0.288949
CSUI_009691	hypothetical protein	229.924	0.235708	0.106022	2.22321	0.0262018	0.0929576
CSUI_009690	hypothetical protein	435.196	-0.0348058	0.0807729	-0.430909	0.666534	0.806432
CSUI_009689	major facilitator family protein	115.885	0.134814	0.126156	1.06864	0.285233	0.489457
CSUI_009688	hypothetical protein	168.22	0.141214	0.115301	1.22475	0.220671	0.41724
CSUI_009687	na+ h+ exchanger	68.1908	-0.116433	0.153594	-0.758053	0.448419	0.647135
CSUI_009686	hypothetical protein	42.7682	0.544763	0.224351	2.42817	0.0151753	0.0615647
CSUI_009685	hypothetical protein	104.633	-0.213373	0.138977	-1.53532	0.124706	0.288326
CSUI_009684	cmgc mapk mek kinase-related (incomplete catalytic triad)	1146.86	-0.186956	0.0932523	-2.00485	0.0449795	0.138399
CSUI_009683	matrix-remodeling-associated protein 5-like	704.341	0.00310196	0.0585175	0.0530091	0.957725	0.979043
CSUI_009682	hypothetical protein	703.491	0.428347	0.209408	2.04551	0.0408045	0.12851
CSUI_009681	wd domain-containing protein	33.1312	-0.195205	0.219648	-0.888717	0.374155	0.578578
CSUI_009680	hypothetical protein	34.4635	0.280995	0.202399	1.38832	0.165039	0.346596
CSUI_009679	radical sam domain-containing protein	22.8655	0.207439	0.240294	0.863274	0.387987	0.592696
CSUI_009678	hypothetical protein	322.202	0.672119	0.0928458	7.23909	4.51717e-13	1.95891e-11
CSUI_009677	hypothetical protein	118.307	0.409948	0.142262	2.88164	0.0039561	0.0213968
CSUI_009676	hypothetical protein	97.9356	-0.105462	0.150716	-0.699741	0.484089	0.677497
CSUI_009675	hypothetical protein	78.5362	-0.0722407	0.135578	-0.532834	0.594149	0.759275
CSUI_009674	atp-binding cassette g family transporter	23.8187	-0.0770537	0.264082	-0.291779	0.770455	0.872904
CSUI_009673	hypothetical protein	1.03089	0.114677	1.36263	0.0841589	0.93293	0.96602
CSUI_009672	atp-binding cassette g family transporter abcg89	4.06548	0.382551	0.612984	0.62408	0.532575	0.713978
CSUI_009671	start domain-containing protein	307.217	-0.0597231	0.0966898	-0.617677	0.536788	0.717197
CSUI_009670	zinc c3hc4 type (ring finger) domain-containing protein	596.682	-0.0210072	0.0654618	-0.320907	0.748281	0.860568
CSUI_009669	dead (asp-glu-ala-asp) box polypeptide 17	3445.38	0.0252483	0.0574768	0.439279	0.660459	0.802211
CSUI_009668	protein kinase (incomplete catalytic triad)	160.863	0.0983571	0.0963907	1.0204	0.307539	0.511579
CSUI_009667	egf family domain-containing protein	591.458	-1.09366	0.0794348	-13.7681	3.96739e-43	5.91348e-41
CSUI_009666	gtp-binding protein	313.469	-0.229981	0.0996547	-2.30778	0.0210115	0.0786271
CSUI_009665	hypothetical protein	1.97815	-1.17299	0.966115	-1.21413	0.224699	0.422162
CSUI_009664	er-trafficking trapp i complex 85 kda subunit	278.719	-0.0641272	0.108214	-0.592595	0.553452	0.729524
CSUI_009663	hypothetical protein	3.22893	0.661358	0.64108	1.03163	0.302244	0.506365
CSUI_009662	hypothetical protein	2.56959	1.08597	1.45799	0.744843	0.456367	0.654142
CSUI_009661	hypothetical protein	3.24014	0.638258	0.794745	0.803098	0.421918	0.623693
CSUI_009660	hypothetical protein	82.2033	0.303769	0.16987	1.78824	0.0737369	0.19875
CSUI_009659	phospholipid-translocating p-type flippase subfamily protein	752.2	0.322296	0.0683582	4.71482	2.41928e-06	3.86176e-05
CSUI_009658	hypothetical protein	1.57549	1.60168	1.15621	1.38528	0.165967	0.347909
CSUI_009657	hypothetical protein	281.24	0.100082	0.0975261	1.02621	0.304793	0.508742
CSUI_009656	hypothetical protein	7.39247	0.318296	0.458771	0.693801	0.487807	0.67985
CSUI_009655	hypothetical protein	160.846	0.615496	0.131999	4.6629	3.11784e-06	4.85566e-05
CSUI_009654	hypothetical protein	118.496	-1.00403	0.156536	-6.41408	1.41677e-10	4.58037e-09
CSUI_009653	hypothetical protein	61.2454	-0.40061	0.164621	-2.43353	0.0149525	0.0609193
CSUI_009652	hypothetical protein	0	NA	NA	NA	NA	NA
CSUI_009651	hypothetical protein	266.068	-0.0727571	0.119881	-0.606909	0.543911	0.722205
CSUI_009650	hypothetical protein	29.4094	0.584356	0.228914	2.55273	0.0106883	0.0469997
CSUI_009649	hypothetical protein	9.63925	0.550993	0.386183	1.42677	0.153647	0.330721
CSUI_009648	hypothetical protein	43.0821	-0.642375	0.197564	-3.25149	0.00114803	0.00776422
CSUI_009647	hypothetical protein	74.7157	-0.682803	0.17473	-3.90776	9.31566e-05	0.000916945
CSUI_009646	hypothetical protein	22.7816	0.736576	0.268395	2.74437	0.00606274	0.030096
CSUI_009645	transmembrane protein	279.09	-0.11564	0.0979889	-1.18013	0.237947	0.436444
CSUI_009644	sarcalumenin eps15 family protein	223.016	-0.0395728	0.0901363	-0.439032	0.660638	0.802258
CSUI_009643	gyf domain-containing	20.1377	-0.0256	0.242706	-0.105477	0.915997	0.957586
CSUI_009642	hypothetical protein	6.52683	-0.420838	0.52787	-0.797238	0.425313	0.626211
CSUI_009641	wd-40 repeat	201.417	-0.615691	0.112161	-5.48933	4.03453e-08	9.31677e-07
CSUI_009640	hypothetical protein	123.593	0.177799	0.119244	1.49105	0.135948	0.305218
CSUI_009639	hypothetical protein	3.81759	0.148601	0.542345	0.273997	0.784087	0.881366
CSUI_009638	hypothetical protein	22.8827	0.000398173	0.26989	0.00147531	0.998823	1
CSUI_009637	hypothetical protein	84.9089	-0.804589	0.155908	-5.16068	2.46057e-07	4.91131e-06
CSUI_009636	3-methyl-2-oxobutanoate hydroxymethyltransferase	777.484	-0.542849	0.0701327	-7.74031	9.91735e-15	5.1737e-13
CSUI_009635	hypothetical protein	2.95599	-1.15889	0.699021	-1.65788	0.0973419	0.242974
CSUI_009634	hypothetical protein	1653.68	-0.350362	0.0679483	-5.15631	2.5187e-07	5.0186e-06
CSUI_009633	sag-related sequence srs11	353.146	-0.193467	0.0949259	-2.03808	0.0415418	0.13016
CSUI_009632	hypothetical protein	28.9188	-0.393086	0.256485	-1.53258	0.125378	0.28906
CSUI_009631	sag-related sequence srs11	386.047	-0.8804	0.0959827	-9.17248	4.62253e-20	3.4675e-18
CSUI_009630	hypothetical protein	422.098	-0.079741	0.0799047	-0.997951	0.318303	0.52274
CSUI_009629	3-oxo-5-alpha-steroid 4-dehydrogenase	733.071	0.0981716	0.0700012	1.40243	0.160787	0.340431
CSUI_009628	hypothetical protein	389.329	0.115156	0.0841984	1.36768	0.171413	0.354534
CSUI_009627	aldehyde	439.992	0.169151	0.0849228	1.99182	0.0463909	0.141867
CSUI_009626	hypothetical protein	104.876	0.20827	0.11746	1.77312	0.0762088	0.203928
CSUI_009625	hypothetical protein	308.969	0.364674	0.0846656	4.30723	1.65313e-05	0.000209908
CSUI_009624	hypothetical protein	10.8645	0.506237	0.348705	1.45176	0.146567	0.320349
CSUI_009623	hypothetical protein	51.05	-0.30587	0.169917	-1.80012	0.0718424	0.194925
CSUI_009622	hypothetical protein	148.428	-0.83688	0.126013	-6.64121	3.11126e-11	1.09198e-09
CSUI_009621	hypothetical protein	31.2301	-0.075882	0.240418	-0.315625	0.752287	0.862895
CSUI_009620	hypothetical protein	2214.36	-0.478696	0.0769849	-6.21805	5.0336e-10	1.54467e-08
CSUI_009619	hypothetical protein	2040.76	-0.0679597	0.072993	-0.931045	0.35183	0.556266
CSUI_009618	sag-related sequence srs22c	1612.57	-0.273077	0.0819101	-3.33386	0.000856493	0.00612078
CSUI_009617	hypothetical protein	4.99687	-0.386271	0.560827	-0.688752	0.490979	0.681645
CSUI_009616	hypothetical protein	2.19265	0.750541	0.932984	0.804451	0.421136	0.62326
CSUI_009615	hypothetical protein	1.22926	1.46022	1.39288	1.04835	0.294477	0.499275
CSUI_009614	wd g-beta repeat-containing protein	420.637	-0.215026	0.0864311	-2.48783	0.0128524	0.0543503
CSUI_009613	hypothetical protein	489.903	0.0915707	0.0852929	1.0736	0.283	0.486591
CSUI_009612	unchacterized apicomplexan-specific serine rich low complexity protein	654.887	-0.0237709	0.0716651	-0.331694	0.740121	0.856028
CSUI_009611	hypothetical protein	13.3391	0.618776	0.361962	1.70951	0.0873574	0.224698
CSUI_009610	hypothetical protein	95.6454	0.0268483	0.135669	0.197896	0.843127	0.914263
CSUI_009609	hypothetical protein	464.009	0.101772	0.0943842	1.07828	0.280911	0.484377
CSUI_009608	hypothetical protein	4.00784	0.669117	0.631445	1.05966	0.2893	0.493797
CSUI_009607	hypothetical protein	691.113	-0.196917	0.081649	-2.41174	0.0158765	0.0638452
CSUI_009606	hypothetical protein	96.5791	-0.448837	0.140796	-3.18786	0.00143328	0.00929888
CSUI_009605	hypothetical protein	1563.01	-0.0190912	0.0727532	-0.262411	0.793005	0.886118
CSUI_009604	microneme protein	141.126	-0.911023	0.126677	-7.19167	6.40024e-13	2.75114e-11
CSUI_009603	smc n terminal domain-containing protein	126.231	-0.357451	0.131927	-2.70946	0.00673937	0.0328023
CSUI_009602	transmembrane protein	195.996	-0.338313	0.0990018	-3.41724	0.000632604	0.00471072
CSUI_009601	hypothetical protein	165.063	-0.20752	0.102967	-2.0154	0.0438632	0.135802
CSUI_009600	hypothetical protein	170.127	-0.0793797	0.10639	-0.746117	0.455597	0.653677
CSUI_009599	perforin-like protein plp1	1166.36	-0.365168	0.0807092	-4.52449	6.05419e-06	8.67464e-05
CSUI_009598	sag-related sequence srs32	50.6649	-0.0631004	0.215859	-0.292322	0.77004	0.872606
CSUI_009597	hypothetical protein	675.812	-0.046925	0.064988	-0.722056	0.47026	0.666811
CSUI_009596	hypothetical protein	474.519	0.00599656	0.0823997	0.072774	0.941986	0.971093
CSUI_009595	hypothetical protein	355.126	0.211695	0.0749093	2.82602	0.0047131	0.0246546
CSUI_009594	alpha-glucan water dikinase	49.7945	-0.685308	0.182615	-3.75274	0.000174911	0.00156466
CSUI_009593	calcium-translocating p-type pmca-type protein	50.0602	0.274443	0.20735	1.32357	0.185645	0.37347
CSUI_009592	endonuclease exonuclease phosphatase domain-containing	44.0382	-0.228151	0.19404	-1.17579	0.239678	0.438301
CSUI_009591	smc n terminal domain-containing protein	52.484	-0.202591	0.16073	-1.26044	0.207509	0.401329
CSUI_009590	hypothetical protein	371.884	0.297272	0.110355	2.69379	0.00706445	0.033981
[truncated: 9,548 more rows]

## Sheet: Wien-I_vs_Holland-I_untreated
gene_id	description	baseMean	log2FoldChange	lfcSE	stat	pvalue	padj
CytC-Oxi-subunit-I	CoI	4187.93	-0.978039	0.156785	-6.23811	4.42888e-10	1.83245e-08
CytC-Oxi-III	CoIII	5502.97	-0.856056	0.158357	-5.40585	6.45028e-08	1.92041e-06
CytC-Oxi-I	CoI	7107.13	-0.951872	0.167174	-5.69389	1.2418e-08	4.17172e-07
Cytb	Cytb	3724.97	-0.829116	0.152893	-5.42286	5.8652e-08	1.76498e-06
CSUI_100762	ribosomal protein s5	171.685	-0.104281	0.13281	-0.785188	0.432344	0.660548
CSUI_011589	hypothetical protein	32.0296	0.192729	0.244197	0.789236	0.429974	0.658637
CSUI_011588	hypothetical protein	11.1287	0.50581	0.358824	1.40963	0.158648	0.359747
CSUI_011587	hypothetical protein	24.0973	0.169764	0.302206	0.561749	0.574287	0.768096
CSUI_011586	hypothetical protein	3.715	-1.28055	0.696658	-1.83814	0.0660421	0.206169
CSUI_011585	vacuolar atp synthase subunit c	14.127	0.162128	0.355106	0.456561	0.647986	0.816828
CSUI_011584	hypothetical protein	48.7897	-0.275311	0.203657	-1.35184	0.176426	0.384414
CSUI_011583	hypothetical protein	17.4412	-0.172433	0.358885	-0.480468	0.630894	0.806786
CSUI_011582	corepressor complex crc230	39.5069	0.239412	0.215552	1.11069	0.266701	0.497109
CSUI_011581	hypothetical protein	31.9483	0.243463	0.225621	1.07908	0.280552	0.513015
CSUI_011580	hypothetical protein	14.0935	-0.150695	0.347209	-0.434019	0.664275	0.827205
CSUI_011579	hypothetical protein	23.8101	-0.190493	0.251428	-0.757644	0.448664	0.674765
CSUI_011578	hypothetical protein	48.7998	0.189602	0.181945	1.04209	0.297371	0.531799
CSUI_011577	sodium hydrogen exchanger nhe2	7.46959	-0.509381	0.58841	-0.865691	0.38666	0.623383
CSUI_011576	hypothetical protein	22.6331	-0.115975	0.274702	-0.422183	0.672891	0.833024
CSUI_011575	hypothetical protein	46.8567	-0.396316	0.226761	-1.74772	0.0805119	0.235171
CSUI_011574	hypothetical protein	9.43884	0.297298	0.3907	0.760937	0.446695	0.673765
CSUI_011573	phospholipid-translocating p-type flippase subfamily protein	21.6	0.250632	0.306972	0.816464	0.414235	0.645862
CSUI_011572	hypothetical protein	30.3374	0.00459986	0.237216	0.019391	0.984529	0.992288
CSUI_011571	adapter-related protein	12.0251	0.0114485	0.354445	0.0322997	0.974233	0.989544
CSUI_011570	calcium-dependent protein kinase cdpk4	6.36325	0.644122	0.572987	1.12415	0.260951	0.490437
CSUI_011569	sda1-like protein	23.9821	0.184074	0.267657	0.687724	0.491627	0.710879
CSUI_011568	hec ndc80p family protein	8.90392	0.190868	0.444104	0.429782	0.667354	0.829237
CSUI_011567	hypothetical protein	80.2564	-0.643024	0.158134	-4.06633	4.77601e-05	0.000710029
CSUI_011566	hypothetical protein	6.63417	1.3441	0.502445	2.67513	0.00747004	0.0428008
CSUI_011565	hypothetical protein	47.1817	-0.239117	0.200843	-1.19057	0.233824	0.459157
CSUI_011564	protein kinase domain	7.12509	-0.0613997	0.482752	-0.127187	0.898793	0.956249
CSUI_011563	hypothetical protein	10.3094	-0.392179	0.459244	-0.853966	0.393124	0.629
CSUI_011562	trigger factor protein	19.5228	0.304438	0.28438	1.07053	0.28438	0.516529
CSUI_011561	hypothetical protein	20.2932	-0.434466	0.297169	-1.46202	0.143736	0.338341
CSUI_011560	hypothetical protein	18.6915	-0.129643	0.284963	-0.454946	0.649148	0.817628
CSUI_011559	hypothetical protein	553.59	0.0821881	0.0665686	1.23464	0.216965	0.439548
CSUI_011558	hypothetical protein	144.696	0.0765744	0.134127	0.570911	0.56806	0.764889
CSUI_011557	coatomer delta subunit	25.9287	0.0915266	0.315938	0.289698	0.772047	0.89518
CSUI_011556	cw-type zinc finger protein	69.3757	0.175435	0.176396	0.994555	0.319953	0.555295
CSUI_011555	hypothetical protein	23.5521	-0.263478	0.284896	-0.924822	0.355058	0.591887
CSUI_011554	trafficking protein mon1 subfamily protein	15.7025	0.0427168	0.305132	0.139994	0.888664	0.950487
CSUI_011553	hypothetical protein	13.979	0.216757	0.305215	0.710179	0.477593	0.698121
CSUI_011552	hypothetical protein	55.7459	-0.0220659	0.169116	-0.130478	0.896188	0.955421
CSUI_011551	hypothetical protein	58.2999	0.490027	0.202753	2.41687	0.0156546	0.0739618
CSUI_011550	alpha beta fold family protein	42.9653	-0.544565	0.187614	-2.90258	0.003701	0.0245295
CSUI_011549	hypothetical protein	82.1777	-0.363183	0.151388	-2.39903	0.0164387	0.0765734
CSUI_011548	hypothetical protein	27.8285	0.00671766	0.270973	0.0247909	0.980222	0.9902
CSUI_011547	glutamine-dependent nad(+) synthetase protein	5.51846	0.283528	0.589202	0.481206	0.63037	0.806489
CSUI_011546	hmg (high mobility group) box domain-containing protein	881.867	-0.197131	0.0755873	-2.60799	0.00910758	0.0497074
CSUI_011545	protein disulfide-isomerase-like	21.2711	0.412156	0.286251	1.43984	0.149913	0.347661
CSUI_011544	arsenite-activated atpase family protein	21.7606	-0.0831266	0.24718	-0.336299	0.736645	0.874494
CSUI_011543	wd g-beta repeat-containing protein	14.4456	-0.316749	0.330794	-0.957541	0.338294	0.575999
CSUI_011542	hypothetical protein	928.813	0.111832	0.0614466	1.81999	0.0687605	0.211718
CSUI_011541	hypothetical protein	4.26827	-1.82711	0.695467	-2.62718	0.00860962	0.0474731
CSUI_011540	tetratricopeptide repeat domain containing protein	58.9074	0.145979	0.180115	0.810477	0.417666	0.648423
CSUI_011539	aldo keto reductase family oxidoreductase	23.5751	-0.890658	0.253888	-3.50808	0.000451359	0.00460108
CSUI_011538	zinc c3hc4 type (ring finger) domain-containing protein	38.0809	0.389359	0.202298	1.92468	0.0542697	0.180642
CSUI_011537	transmembrane protein	6.30995	-0.311085	0.551734	-0.563831	0.572869	0.767136
CSUI_011536	hypothetical protein	156.073	-0.00458784	0.116237	-0.0394697	0.968516	0.986943
CSUI_011535	hypothetical protein	11.0424	-0.150196	0.415492	-0.36149	0.717733	0.861954
CSUI_011534	tetratricopeptide repeat-containing protein	28.9124	-0.174611	0.231463	-0.754383	0.450619	0.676207
CSUI_011533	hypothetical protein	23.3802	-0.224277	0.248552	-0.902334	0.36688	0.605405
CSUI_011532	rna polymerase-associated protein rtf1	120.6	0.173916	0.133926	1.29859	0.194084	0.408218
CSUI_011531	eukaryotic translation initiation factor 3 subunit 10	198.385	-0.0509282	0.121665	-0.418593	0.675514	0.834585
CSUI_011530	protein kinase domain protein	95.2163	0.106116	0.146711	0.723301	0.469495	0.6922
CSUI_011529	hypothetical protein	1.17983	1.6316	1.28851	1.26627	0.205418	NA
CSUI_011528	26s proteasome subunit p55	40.9755	-0.140649	0.221766	-0.634222	0.525936	0.735448
CSUI_011527	hypothetical protein	1.29451	1.07172	1.00997	1.06115	0.288623	NA
CSUI_011526	atp-binding cassette g family transporter abcg87	46.8827	-0.0268132	0.176958	-0.151523	0.879563	0.947195
CSUI_011525	hypothetical protein	56.8977	0.306726	0.196109	1.56406	0.117803	0.29893
CSUI_011524	phosphoserine aminotransferase	75.8357	-0.384751	0.153597	-2.50494	0.0122473	0.0618831
CSUI_011523	heat repeat-containing protein	7.48633	0.197678	0.463581	0.426416	0.669805	0.830907
CSUI_011522	hypothetical protein	125.585	-0.0113968	0.128922	-0.0884008	0.929558	0.970701
CSUI_011521	hypothetical protein	1018.47	-0.343982	0.0706169	-4.8711	1.10981e-06	2.47323e-05
CSUI_011520	rnb family domain-containing protein	30.1166	-0.116874	0.23104	-0.50586	0.612955	0.794906
CSUI_011519	hypothetical protein	41.7597	0.175442	0.190984	0.918619	0.358295	0.595693
CSUI_011518	bifunctional protein subfamily protein	14.9516	0.356412	0.356155	1.00072	0.316961	0.552009
CSUI_011517	rab11b	16.6225	-0.0292074	0.326248	-0.0895251	0.928665	0.970038
CSUI_011516	sag-related sequence srs53f	315.723	0.194332	0.0965739	2.01226	0.0441924	0.157936
CSUI_011515	hypothetical protein	7.49326	-0.266523	0.470673	-0.566259	0.571218	0.766729
CSUI_011514	vps52 sac2 family protein	8.39802	-0.439371	0.435769	-1.00827	0.313327	0.548993
CSUI_011513	hypothetical protein	2294.67	-0.050282	0.0841091	-0.597818	0.549961	0.751195
CSUI_011512	lsm domain-containing protein	40.4336	0.124799	0.20034	0.622939	0.533325	0.740829
CSUI_011511	ser thr phosphatase family protein	18.6088	0.376597	0.279198	1.34885	0.177385	0.385893
CSUI_011510	hypothetical protein	25.6915	0.13434	0.2241	0.599463	0.548864	0.750791
CSUI_011509	hypothetical protein	18.8729	-0.205979	0.313658	-0.6567	0.511374	0.724446
CSUI_011508	hypothetical protein	41.2953	-0.745128	0.213206	-3.49487	0.000474286	0.00478281
CSUI_011507	hypothetical protein	22.2333	0.041771	0.262035	0.15941	0.873346	0.944876
CSUI_011506	snare region anchored in the vesicle membrane carboxy-terminal protein	65.392	-0.22462	0.174947	-1.28393	0.199168	0.415388
CSUI_011505	gaf domain protein	12.6422	0.322314	0.427251	0.75439	0.450615	0.676207
CSUI_011504	hypothetical protein	43.9712	0.461024	0.232039	1.98684	0.04694	0.164159
CSUI_011503	anonymous antigen-1	43.0338	-0.430587	0.227621	-1.89168	0.0585334	0.190682
CSUI_011502	hypothetical protein	52.9935	-0.0423348	0.16334	-0.259183	0.795494	0.905865
CSUI_011501	atpase family associated with various cellular activities domain-containing protein	1.64662	-0.301843	1.03272	-0.292279	0.770073	NA
CSUI_011500	start-2 domain protein	108.239	-0.254778	0.139759	-1.82298	0.0683063	0.210897
CSUI_011499	thrombospondin type 1 domain-containing protein	51.413	-1.41848	0.189812	-7.47307	7.83452e-14	4.68987e-12
CSUI_011498	hypothetical protein	46.3366	-0.402657	0.232774	-1.72982	0.0836629	0.241421
CSUI_011497	heat repeat-containing protein	6.59533	0.622428	0.511484	1.2169	0.22364	0.446899
CSUI_011496	vacuolar proton translocating atpase subunit a	177.163	-0.0647001	0.111296	-0.581332	0.561017	0.758765
CSUI_011495	hypothetical protein	231.918	-0.133598	0.0949678	-1.40678	0.159494	0.36101
CSUI_011494	hypothetical protein	48.7148	0.483782	0.180632	2.67827	0.00740028	0.0424479
CSUI_011493	hypothetical protein	29.5577	0.162781	0.242052	0.672505	0.501262	0.716889
CSUI_011492	amp-binding enzyme domain-containing protein	19.1437	0.490298	0.336604	1.4566	0.145226	0.340708
CSUI_011491	hypothetical protein	43.0799	-0.117997	0.191285	-0.616867	0.537322	0.743243
CSUI_011490	hypothetical protein	71.8651	-0.260758	0.153006	-1.70423	0.0883374	0.249667
CSUI_011489	hypothetical protein	12.9254	-0.271585	0.450303	-0.603117	0.546431	0.749106
CSUI_011488	swi2 snf2 brahma-like	12.988	0.259612	0.341	0.761325	0.446463	0.673765
CSUI_011487	hypothetical protein	25.1826	-0.225125	0.274849	-0.819088	0.412736	0.644324
CSUI_011486	hypothetical protein	62.9666	0.0765274	0.180608	0.42372	0.67177	0.832151
CSUI_011485	transposon tf2-1	0.597121	2.71158	3.17192	0.85487	0.392623	NA
CSUI_011484	tyrosine kinase-like protein	204.93	-0.17102	0.0973571	-1.75663	0.0789817	0.232343
CSUI_011483	gyf domain	12.0284	-0.934176	0.427963	-2.18284	0.0290474	0.117117
CSUI_011482	hypothetical protein	166.39	-0.000930286	0.129259	-0.00719709	0.994258	0.996915
CSUI_011481	hypothetical protein	8.73095	0.0905723	0.456052	0.198601	0.842575	0.929004
CSUI_011480	hypothetical protein	7.51095	-0.100049	0.434103	-0.230474	0.817724	0.91726
CSUI_011479	myosin h	10.7504	0.19053	0.377359	0.504904	0.613626	0.795227
CSUI_011478	hypothetical protein	3.63083	-0.164482	0.715797	-0.229788	0.818256	0.91726
CSUI_011477	transmembrane amino acid transporter protein	351.303	-0.0620544	0.087141	-0.712115	0.476393	0.697362
CSUI_011476	hypothetical protein	79.9234	0.0940544	0.14975	0.628075	0.529955	0.737997
CSUI_011475	hypothetical protein	35.2127	-0.0521389	0.194821	-0.267624	0.788989	0.902925
CSUI_011474	histone lysine demethylase no66	65.5825	-0.773765	0.201625	-3.83764	0.000124224	0.00161062
CSUI_011473	transmembrane protein	1483.17	-0.18317	0.0845134	-2.16735	0.0302085	0.120802
CSUI_011472	smc n terminal domain-containing protein	35.9282	-0.042188	0.224544	-0.187883	0.850969	0.932866
CSUI_011471	hypothetical protein	53.0153	0.416085	0.208906	1.99173	0.0464002	0.16298
CSUI_011470	hypothetical protein	19.7052	-1.17136	0.359037	-3.26252	0.00110428	0.00947219
CSUI_011469	otu family cysteine protease	122.905	-0.509797	0.143604	-3.55002	0.000385206	0.00406671
CSUI_011468	hypothetical protein	6.63686	-0.292277	0.595372	-0.490915	0.623487	0.801453
CSUI_011467	smc n terminal domain-containing protein	13.6319	0.0957375	0.322736	0.296644	0.766739	0.891716
CSUI_011466	dynein heavy chain family protein	6.9895	0.257448	0.523857	0.491446	0.623111	0.801259
CSUI_011465	trna (uracil-5-)-methyltransferase	105.873	-0.39446	0.178997	-2.20373	0.0275434	0.11235
CSUI_011464	3 exoribonuclease family domain 1 protein	501.117	0.185922	0.0800336	2.32305	0.0201764	0.0893255
CSUI_011463	cleft lip and palate transmembrane protein 1 protein	39.2128	-0.197225	0.211111	-0.934226	0.350187	0.586467
CSUI_011462	hypothetical protein	111.206	-0.656969	0.159097	-4.12936	3.63769e-05	0.000567017
CSUI_011461	wd g-beta repeat-containing protein	173.72	-0.166053	0.111694	-1.48668	0.137099	0.328
CSUI_011460	transmembrane protein	43.8691	-0.361651	0.243497	-1.48524	0.13748	0.328493
CSUI_011459	rhoptry kinase family protein rop32	28.742	-0.370479	0.247937	-1.49425	0.135111	0.324763
CSUI_011458	hypothetical protein	14.496	1.66661	0.363791	4.58123	4.62251e-06	9.12662e-05
CSUI_011457	hypothetical protein	370.942	-0.761064	0.118397	-6.42805	1.29249e-10	5.88894e-09
CSUI_011456	retrotransposon nucleocapsid related	10.818	-1.03476	0.402301	-2.57211	0.0101081	0.0538876
CSUI_011455	hypothetical protein	24.3074	8.54727	0.805861	10.6064	2.78299e-26	2.79641e-24
CSUI_011454	hypothetical protein	171.459	0.223042	0.11159	1.99877	0.0456336	0.161089
CSUI_011453	hypothetical protein	16.3111	0.0170345	0.326738	0.0521349	0.958421	0.982607
CSUI_011452	udp-glucose 4-epimerase	31.8499	0.0797895	0.24297	0.328392	0.742615	0.877577
CSUI_011451	atp-binding cassette g family transporter abcg96	34.4697	-1.16762	0.241978	-4.82529	1.39798e-06	3.06087e-05
CSUI_011450	hypothetical protein	19.5834	0.090998	0.333913	0.27252	0.785222	0.901268
CSUI_011449	hypothetical protein	10.8583	0.547087	0.385965	1.41745	0.156351	0.356454
CSUI_011448	hypothetical protein	73.0878	0.634702	0.187563	3.38393	0.000714549	0.00670687
CSUI_011447	hypothetical protein	665.776	0.204644	0.0736425	2.77888	0.00545462	0.0333984
CSUI_011446	translation initiation factor eif3 subunit 135	4.04919	-0.795867	0.688967	-1.15516	0.248025	0.476164
CSUI_011445	hypothetical protein	191.356	0.146299	0.113478	1.28923	0.197319	0.413294
CSUI_011444	hypothetical protein	45.475	-0.38788	0.186478	-2.08003	0.0375226	0.140807
CSUI_011443	protein phosphatase 2c domain-containing protein	25.5094	0.376449	0.294884	1.2766	0.201744	0.41913
CSUI_011442	hypothetical protein	3.4011	0.558997	0.68771	0.812839	0.41631	0.647389
CSUI_011441	n6-adenosine-methyltransferase	82.9706	-0.0946092	0.142857	-0.662264	0.507802	0.72184
CSUI_011440	hypothetical protein	1079.2	0.12358	0.0730833	1.69095	0.0908468	0.254326
CSUI_011439	histidine acid phosphatase superfamily protein	277.697	-0.387534	0.096687	-4.00812	6.12028e-05	0.000880788
CSUI_011438	polycystin cation channel protein	10.2627	-0.269068	0.354026	-0.760023	0.447241	0.673765
CSUI_011437	histone lysine methyltransferase set1	90.7893	0.497518	0.12422	4.00515	6.19784e-05	0.00089081
CSUI_011436	n-terminal domain-containing protein	24.0047	-0.225698	0.252578	-0.893581	0.371546	0.60962
CSUI_011435	b-box zinc finger domain-containing protein	15.5484	-0.0746413	0.33046	-0.225871	0.821302	0.91805
CSUI_011434	nad(+) adp	33.511	0.00959768	0.270203	0.0355202	0.971665	0.988643
CSUI_011433	hypothetical protein	437.015	-1.31646	0.0946379	-13.9105	5.47095e-44	8.43426e-42
CSUI_011432	autophagy protein apg9 protein	12.2228	0.0416819	0.389352	0.107055	0.914746	0.963187
CSUI_011431	hypothetical protein	481.464	-0.27064	0.0695633	-3.89056	0.000100013	0.00133993
CSUI_011430	hypothetical protein	17.8759	-0.218455	0.338847	-0.644703	0.51912	0.729725
CSUI_011429	hypothetical protein	53.503	-0.360833	0.23362	-1.54453	0.122459	0.306053
CSUI_011428	hypothetical protein	6.22583	0.436202	0.519005	0.840459	0.400651	0.63457
CSUI_011427	myosin f	14.3951	-0.0537639	0.305554	-0.175956	0.860329	0.937313
CSUI_011426	transmembrane protein	49.5249	-0.0645676	0.221752	-0.29117	0.770921	0.894151
CSUI_011425	nbp2b	1.97941	2.42817	0.996343	2.43708	0.0148064	NA
CSUI_011424	hypothetical protein	35.0473	-0.162023	0.239082	-0.677689	0.497969	0.715727
CSUI_011423	hypothetical protein	18.5808	-0.00935371	0.342196	-0.0273343	0.978193	0.99012
CSUI_011422	hect-domain (ubiquitin-transferase) domain-containing protein	40.2674	0.0582853	0.234457	0.248597	0.803672	0.910487
CSUI_011421	pci domain-containing protein	497.259	0.310582	0.0786098	3.95094	7.78452e-05	0.00108735
CSUI_011420	c2 domain protein	17.4881	-0.241697	0.334966	-0.721557	0.470567	0.692751
CSUI_011419	hypothetical protein	34.4637	-0.114657	0.233376	-0.491297	0.623217	0.801259
CSUI_011418	protein kinase (incomplete catalytic triad)	210.687	0.0397034	0.104189	0.38107	0.703152	0.851955
CSUI_011417	hypothetical protein	21.2144	0.322422	0.27106	1.18948	0.234249	0.459435
CSUI_011416	glycogen	28.5118	-0.00332511	0.322863	-0.0102988	0.991783	0.996356
CSUI_011415	smc n terminal domain-containing protein	88.0827	-0.376749	0.146131	-2.57816	0.00993275	0.0531037
CSUI_011414	tryptophan synthase subunit beta	3061.47	-0.493198	0.0450982	-10.9361	7.74782e-28	8.46543e-26
CSUI_011413	hypothetical protein	107.006	-0.418614	0.181773	-2.30295	0.0212814	0.0932274
CSUI_011412	swi2 snf2 iswi-like (at hook)	392.86	-0.0554403	0.088031	-0.629781	0.528838	0.737215
CSUI_011411	hypothetical protein	173.542	0.197404	0.113901	1.73311	0.0830757	0.240281
CSUI_011410	hypothetical protein	4.51578	0.459814	0.668267	0.688069	0.491409	0.710775
CSUI_011409	hypothetical protein	23.448	0.092374	0.257912	0.358161	0.720223	0.863562
CSUI_011408	mitochondrial processing peptidase alpha subunit	597.834	0.218931	0.0761933	2.87337	0.00406122	0.0263336
CSUI_011407	hypothetical protein	24.7006	0.191553	0.250643	0.764244	0.444722	0.673016
CSUI_011406	hypothetical protein	6.51425	0.792081	0.528719	1.49811	0.134104	0.323297
CSUI_011405	hypothetical protein	249.451	-0.117894	0.0857035	-1.3756	0.168946	0.373613
CSUI_011404	hypothetical protein	7.18849	-0.433103	0.522459	-0.828971	0.407121	0.63955
CSUI_011403	myosin regulatory light chain	195.737	0.0985012	0.103282	0.953712	0.340229	0.577256
CSUI_011402	26s protease regulatory subunit 4	106.405	-0.191771	0.124876	-1.53568	0.124616	0.309494
CSUI_011401	hypothetical protein	4.92615	-0.219493	0.645057	-0.340269	0.733654	0.872416
CSUI_011400	hypothetical protein	1.5182	1.39854	1.06479	1.31345	0.189032	NA
CSUI_011399	hypothetical protein	17.0883	-0.0514464	0.303565	-0.169474	0.865424	0.939846
CSUI_011398	rna pseudouridine synthase superfamily protein	61.808	0.0286086	0.162757	0.175775	0.860471	0.937347
CSUI_011397	hypothetical protein	31.8823	0.234098	0.215636	1.08561	0.277649	0.509152
CSUI_011396	hypothetical protein	30.5394	-0.148756	0.26251	-0.566669	0.570939	0.76667
CSUI_011395	hypothetical protein	15.5842	0.555491	0.294627	1.88541	0.0593749	0.192345
CSUI_011394	hypothetical protein	17.2679	0.0487003	0.321829	0.151323	0.879721	0.947198
CSUI_011393	wd g-beta repeat-containing protein	15.4008	-0.561468	0.327712	-1.71329	0.0866583	0.24665
CSUI_011392	transmembrane protein	1594.36	-0.252101	0.0582495	-4.32795	1.50504e-05	0.000260981
CSUI_011391	arginyl-trna synthetase family protein	61.1547	0.107269	0.160036	0.670276	0.502682	0.717994
CSUI_011390	arginyl-trna synthetase family protein	71.4827	0.214459	0.206637	1.03785	0.299339	0.534131
CSUI_011389	methyltransferase domain protein	254.053	0.185187	0.111539	1.6603	0.0968549	0.265079
CSUI_011388	trehalose	161.862	-0.198781	0.144497	-1.37568	0.168921	0.373613
CSUI_011387	ankyrin repeat-containing protein	13.6862	-0.825756	0.384169	-2.14946	0.0315977	0.124336
CSUI_011386	rna recognition motif-containing protein	2605.41	0.195876	0.0548529	3.57093	0.000355722	0.0038018
CSUI_011385	abc transporter transmembrane region domain-containing protein	42.5096	0.0855826	0.182997	0.467672	0.640019	0.812474
CSUI_011384	major facilitator family protein	106.008	-0.0813016	0.135496	-0.600028	0.548487	0.750569
CSUI_011383	transmembrane protein	216.354	-0.0775673	0.123776	-0.626674	0.530873	0.738863
CSUI_011382	hypothetical protein	30.1855	0.0462218	0.225112	0.205328	0.837316	0.92591
CSUI_011381	hypothetical protein	4.49625	-0.633572	0.539167	-1.17509	0.239957	0.466578
CSUI_011380	transmembrane protein	74.3997	0.251508	0.145829	1.72468	0.084586	0.242963
CSUI_011379	guanylyl cyclase	77.5249	0.219166	0.158727	1.38077	0.167349	0.371249
CSUI_011378	dihydrolipoyllysine-residue succinyltransferase component of oxoglutarate dehydrogenase	45.9861	-0.113614	0.244043	-0.46555	0.641537	0.813139
CSUI_011377	hypothetical protein	44.229	0.267012	0.214986	1.242	0.214238	0.435283
CSUI_011376	dead deah box helicase domain-containing protein	5.52933	-1.2995	0.630034	-2.06258	0.0391521	0.145323
CSUI_011375	srs domain-containing protein	120.296	1.08732	0.152049	7.15111	8.60795e-13	4.70262e-11
CSUI_011374	hypothetical protein	52.4088	0.297625	0.186845	1.5929	0.111182	0.289
CSUI_011373	dead deah box helicase domain-containing protein	16.0798	-0.214588	0.309033	-0.694385	0.487441	0.707006
CSUI_011372	udp-galactose transporter family protein	90.8442	-0.181337	0.154568	-1.17319	0.24072	0.466999
CSUI_011371	hypothetical protein	20.9398	0.598982	0.297857	2.01097	0.0443284	0.158221
CSUI_011370	hypothetical protein	135.523	-0.169596	0.131851	-1.28627	0.198348	0.414447
CSUI_011369	hypothetical protein	297.982	0.262897	0.106383	2.47124	0.0134647	0.0660557
CSUI_011368	peptidase m16 inactive domain-containing protein	61.3957	-0.105572	0.149051	-0.708299	0.47876	0.698777
CSUI_011367	hypothetical protein	36.3593	-0.196899	0.226752	-0.868345	0.385205	0.621762
CSUI_011366	nucleoredoxin family protein	234.573	0.0376238	0.0897403	0.419252	0.675032	0.834325
CSUI_011365	3 5 -cyclic nucleotide phosphodiesterase domain-containing protein	8.66286	-0.217047	0.450656	-0.481626	0.630072	0.806326
CSUI_011364	rnb family domain-containing protein	79.6588	-0.150121	0.150005	-1.00078	0.316935	0.552009
CSUI_011363	hypothetical protein	4394.16	-0.203696	0.0581042	-3.5057	0.000455414	0.00463402
CSUI_011362	hypothetical protein	15.7282	3.54855	0.670997	5.28847	1.23343e-07	3.50531e-06
CSUI_011361	hypothetical protein	27.4251	3.74166	0.320918	11.6592	2.05901e-31	2.5187e-29
CSUI_011360	hypothetical protein	91.3478	4.73416	0.212379	22.2911	4.50792e-110	2.20575e-107
CSUI_011359	hypothetical protein	91.0374	-0.685686	0.145694	-4.70633	2.52212e-06	5.29936e-05
CSUI_011358	hypothetical protein	18.7894	0.112422	0.302307	0.37188	0.709982	0.856149
CSUI_011357	transmembrane protein	170.188	-0.189533	0.105301	-1.79993	0.0718723	0.217609
CSUI_011356	hypothetical protein	17.1381	0.349115	0.34735	1.00508	0.314858	0.550048
CSUI_011355	hypothetical protein	25.082	0.391579	0.243281	1.60958	0.10749	0.28264
CSUI_011354	mif4g domain-containing protein	170.876	-0.00883073	0.11437	-0.0772116	0.938455	0.974386
CSUI_011353	gag-pol polyprotein	0	NA	NA	NA	NA	NA
CSUI_011352	hypothetical protein	290.305	-0.527105	0.0852122	-6.1858	6.17891e-10	2.48348e-08
CSUI_011351	hypothetical protein	29.052	0.169579	0.240782	0.704283	0.481257	0.701018
CSUI_011350	hypothetical protein	54.9727	0.122549	0.191738	0.639146	0.522728	0.732767
CSUI_011349	hypothetical protein	33.2065	0.609034	0.249392	2.44208	0.014603	0.0703519
CSUI_011348	hypothetical protein	16.0827	-0.181677	0.295676	-0.614446	0.538921	0.743626
CSUI_011347	hypothetical protein	13.0312	0.116271	0.396759	0.293053	0.769482	0.893163
CSUI_011346	hypothetical protein	88.0578	-0.395047	0.201056	-1.96486	0.0494308	0.169395
CSUI_011345	hypothetical protein	31.4293	0.169423	0.241798	0.700681	0.483502	0.703734
CSUI_011344	hypothetical protein	14.6562	-0.223335	0.347472	-0.642743	0.520391	0.730689
CSUI_011343	hypothetical protein	47.1276	-0.224707	0.190258	-1.18107	0.237575	0.463697
CSUI_011342	hypothetical protein	26.0492	-0.0948315	0.278655	-0.340318	0.733617	0.872416
CSUI_011341	hypothetical protein	48.4468	0.328003	0.198282	1.65423	0.0980812	0.266813
CSUI_011340	hypothetical protein	100.76	0.0126419	0.138296	0.0914125	0.927165	0.969642
CSUI_011339	hypothetical protein	312.761	0.234735	0.0804697	2.91707	0.00353338	0.0236556
CSUI_011338	rna recognition motif-containing protein	1229.88	0.1987	0.0797438	2.49173	0.0127123	0.0635842
CSUI_011337	serine threonine-protein	4.42939	-0.226587	0.532036	-0.425887	0.67019	0.831202
CSUI_011336	ubiquitin-transferase domain containing	25.9707	-0.0453922	0.254395	-0.178431	0.858384	0.936604
CSUI_011335	dynein heavy chain	29.025	0.573877	0.284797	2.01504	0.0439009	0.157394
CSUI_011334	adapter-related protein	18.7038	0.226287	0.326698	0.692648	0.488531	0.707766
CSUI_011333	trafficking protein mon1 subfamily	14.6949	0.342484	0.34285	0.998932	0.317827	0.552918
CSUI_011332	hypothetical protein	49.825	0.257389	0.166525	1.54565	0.122188	0.305649
CSUI_011331	hypothetical protein	13.3805	0.103089	0.347023	0.297067	0.766415	0.891716
CSUI_011330	autophagy protein apg9 protein	24.3294	-0.482901	0.311284	-1.55132	0.120825	0.303857
CSUI_011329	hypothetical protein	26.1151	0.346897	0.27085	1.28077	0.200274	0.417001
CSUI_011328	ras family protein	10.3525	-0.873548	0.44687	-1.95481	0.050605	0.171783
CSUI_011327	transmembrane protein	55.924	0.623715	0.195251	3.19443	0.0014011	0.0114649
CSUI_011326	hypothetical protein	4.00694	0.0922759	0.5784	0.159536	0.873246	0.944876
CSUI_011325	swi2 snf2 brahma	39.4379	0.182726	0.213474	0.855963	0.392018	0.628194
CSUI_011324	casein kinase ii beta	494.126	0.145033	0.0733868	1.97628	0.0481228	0.166998
CSUI_011323	hypothetical protein	82.4627	-0.0999633	0.148008	-0.675393	0.499426	0.715991
CSUI_011322	dihydrouridine synthase protein	28.7298	0.25502	0.224692	1.13498	0.256385	0.48616
CSUI_011321	cell division protein cdc48ap	13.7447	-0.376187	0.318909	-1.1796	0.238157	0.464269
CSUI_011320	dead deah box helicase domain-containing protein	37.4632	-0.0432668	0.220822	-0.195935	0.844661	0.930665
CSUI_011319	cold-shock dna-binding domain-containing protein	7714.88	-0.000467022	0.057315	-0.00814834	0.993499	0.996598
CSUI_011318	histone lysine demethylase jmjd6b	35.4639	0.22946	0.256081	0.896043	0.37023	0.608787
CSUI_011317	ste kinase	6.59942	0.301288	0.502438	0.599651	0.548739	0.75073
CSUI_011316	hypothetical protein	105.952	0.00772791	0.1286	0.0600925	0.952082	0.980125
CSUI_011315	myosin heavy	109.192	-0.394571	0.132188	-2.98493	0.00283643	0.0199507
CSUI_011314	sag-related sequence srs53f	60.3629	3.47415	0.213958	16.2375	2.73637e-59	5.70279e-57
CSUI_011313	hypothetical protein	22.7258	-0.0524508	0.255245	-0.205492	0.837188	0.92591
CSUI_011312	tat-binding family protein	57.6659	0.100733	0.189479	0.531632	0.594981	0.78256
CSUI_011311	hypothetical protein	397.105	0.22216	0.0952318	2.33284	0.0196568	0.0875932
CSUI_011310	endo- -beta-glucanase	15.4838	0.0590582	0.318883	0.185203	0.85307	0.933484
CSUI_011309	myb-like dna-binding domain-containing	129.743	0.0533729	0.114768	0.465053	0.641894	0.813229
CSUI_011308	ras family protein	0.392207	-0.69855	2.13514	-0.327168	0.743541	NA
CSUI_011307	hypothetical protein	14.1725	-0.201862	0.389868	-0.51777	0.604619	0.789096
CSUI_011306	hypothetical protein	5.10723	0.504874	0.556229	0.907672	0.364051	0.602343
CSUI_011305	hypothetical protein	86.5564	-0.271055	0.14403	-1.88194	0.0598443	0.193253
CSUI_011304	spx domain-containing protein	133.803	-0.445814	0.114877	-3.8808	0.000104113	0.00138585
CSUI_011303	hypothetical protein	18.587	-0.204552	0.307206	-0.665847	0.505509	0.719825
CSUI_011302	hypothetical protein	429.329	-0.164091	0.0856732	-1.91532	0.0554519	0.183745
CSUI_011301	membrane-associated calcum-binding	3818.66	-0.0459442	0.0541995	-0.847685	0.396613	0.63106
CSUI_011300	gag-pol polyprotein	0.0855095	0.777505	3.69824	0.210236	0.833483	NA
CSUI_011299	hypothetical protein	122.298	-0.19217	0.116866	-1.64437	0.100101	0.270347
CSUI_011298	hypothetical protein	108.568	-0.549092	0.131283	-4.18252	2.88295e-05	0.000461517
CSUI_011297	pyridine nucleotide-disulfide oxidoreductase domain-containing protein	7.97346	-0.966945	0.517821	-1.86733	0.061855	0.197697
CSUI_011296	hypothetical protein	23.8626	0.811153	0.265196	3.05869	0.00222308	0.016438
CSUI_011295	3-ketoacyl- reductase	120.853	-0.135357	0.108375	-1.24897	0.211677	0.431965
CSUI_011294	hypothetical protein	11.6896	3.18683	0.45453	7.01126	2.36179e-12	1.27175e-10
CSUI_011293	hypothetical protein	8.74247	0.177107	0.43012	0.411762	0.680514	0.838357
CSUI_011292	lectin-domain	209.842	0.0759039	0.11755	0.645717	0.518463	0.729369
CSUI_011291	hypothetical protein	460.233	-0.185619	0.0962121	-1.92927	0.0536968	0.179159
CSUI_011290	hypothetical protein	234.785	-0.0218665	0.092944	-0.235266	0.814003	0.915331
CSUI_011289	hypothetical protein	99.1946	-0.588222	0.127689	-4.60668	4.09139e-06	8.19298e-05
CSUI_011288	transmembrane protein	80.996	-0.148089	0.154978	-0.955545	0.339302	0.576481
CSUI_011287	hypothetical protein	39.2752	-0.833957	0.227344	-3.66827	0.0002442	0.00280718
CSUI_011286	regulator of chromosome condensation repeat-containing protein	127.418	-0.545699	0.119943	-4.54964	5.37366e-06	0.000104624
CSUI_011285	ser thr phosphatase family protein	6.96692	0.283701	0.536604	0.528697	0.597016	0.783718
CSUI_011284	abc transporter family protein	66.8421	-0.279298	0.175956	-1.58732	0.112441	0.290633
CSUI_011283	retrotransposon ty3-gypsy subclass	0.388649	1.70788	3.68324	0.46369	0.64287	NA
CSUI_011282	proteasome subunit beta type 2	607.731	0.100051	0.0759624	1.31711	0.187802	0.399599
CSUI_011281	hypothetical protein	1183.55	-0.0562517	0.0541152	-1.03948	0.298582	0.533202
CSUI_011280	retrotransposon ty3-gypsy subclass	83.3059	0.671458	0.307298	2.18504	0.0288858	0.116642
CSUI_011278	2-c-methyl-d-erythritol 4-phosphate cytidylyltransferase	266.249	-0.298599	0.107747	-2.7713	0.00558332	0.0340038
CSUI_011277	hypothetical protein	47.6013	0.0449505	0.219237	0.205032	0.837547	0.92591
CSUI_011276	hypothetical protein	32.5315	-0.151842	0.213194	-0.712225	0.476325	0.697355
CSUI_011275	26s protease regulatory subunit	57.1689	0.0625221	0.172515	0.362414	0.717042	0.861308
CSUI_011274	hypothetical protein	17.3453	0.420441	0.330929	1.27049	0.203911	0.422463
CSUI_011273	hypothetical protein	6.55669	0.204447	0.485286	0.421293	0.673541	0.833337
CSUI_011272	vacuolar sorting protein 35	48.8757	-0.346749	0.18072	-1.91871	0.0550216	0.182551
CSUI_011271	hypothetical protein	4.1807	-0.519583	0.759679	-0.68395	0.494007	0.71322
CSUI_011270	zinc finger (ccch type) motif-containing protein	32.6614	0.34901	0.193815	1.80074	0.0717435	0.217403
CSUI_011269	hypothetical protein	50.2912	-0.076165	0.173724	-0.438425	0.661078	0.825449
CSUI_011268	hypothetical protein	109.05	0.324136	0.115911	2.79643	0.00516709	0.0319684
CSUI_011267	hypothetical protein	12.3572	-0.336944	0.342446	-0.983932	0.325149	0.56048
CSUI_011266	vps16-like protein	22.2121	0.346557	0.302992	1.14378	0.252714	0.48147
CSUI_011265	integral membrane gns1 sur4 family protein	820.465	-0.08769	0.0565631	-1.5503	0.121069	0.304131
CSUI_011264	duf1765 domain containing protein	81.9811	0.0635631	0.146377	0.434242	0.664113	0.827205
CSUI_011263	hypothetical protein	10.2314	0.603409	0.38854	1.55302	0.120419	0.303448
CSUI_011262	hypothetical protein	11.33	-0.226303	0.42556	-0.531777	0.59488	0.78256
CSUI_011261	hypothetical protein	2.41541	2.23717	0.946505	2.36362	0.0180975	0.0822314
CSUI_011260	hypothetical protein	27.8804	-0.256425	0.223535	-1.14714	0.251324	0.479309
CSUI_011259	hypothetical protein	21.3934	-0.120123	0.280301	-0.428548	0.668252	0.829895
CSUI_011258	corepressor complex crc230	154.259	0.107847	0.132609	0.813264	0.416066	0.647099
CSUI_011257	hypothetical protein	35.3261	-0.192982	0.207787	-0.928749	0.353019	0.589654
CSUI_011256	28 kda heat- and acid-stable phosphoprotein	537.201	0.0517353	0.0759188	0.681455	0.495583	0.714312
CSUI_011255	hypothetical protein	114.209	-0.432194	0.13318	-3.24518	0.00117377	0.00992411
CSUI_011254	hypothetical protein	53.6932	0.0881853	0.199106	0.442905	0.657834	0.823043
CSUI_011253	hypothetical protein	163.323	-0.00486927	0.129753	-0.0375272	0.970065	0.98775
CSUI_011252	hypothetical protein	32.6286	0.386608	0.207369	1.86434	0.0622733	0.19859
CSUI_011251	hect-domain (ubiquitin-transferase) domain-containing protein	252.323	-0.409154	0.121033	-3.38051	0.000723524	0.00676291
CSUI_011250	calcium-transporting	76.6184	0.0100891	0.180693	0.0558358	0.955473	0.981178
CSUI_011249	dynein heavy chain family protein	76.9048	-0.325367	0.16175	-2.01154	0.0442685	0.158122
CSUI_011248	hypothetical protein	27.2758	-0.302678	0.268553	-1.12707	0.259713	0.489583
CSUI_011247	hypothetical protein	37.6894	-0.46104	0.216459	-2.12992	0.033178	0.128976
CSUI_011246	hypothetical protein	26.6868	-0.128447	0.248629	-0.516621	0.605421	0.789768
CSUI_011245	nbp2b protein	5.67474	0.125706	0.51305	0.245017	0.806444	0.911582
CSUI_011244	duf862 domain-containing protein	7.08424	-0.717155	0.419619	-1.70906	0.0874396	0.248343
CSUI_011243	hypothetical protein	1728.81	-0.223444	0.0609485	-3.6661	0.000246273	0.00282812
CSUI_011242	mitochondrial import inner membrane translocase subunit	16.8756	-0.404046	0.332874	-1.21381	0.22482	0.448445
CSUI_011241	hypothetical protein	70.2737	-0.131796	0.178355	-0.738952	0.459936	0.683407
CSUI_011240	s1 p1 nuclease	24.4643	-0.0959318	0.277666	-0.345494	0.729723	0.869855
CSUI_011239	transmembrane protein	614.159	0.0185989	0.087095	0.213547	0.8309	0.922438
CSUI_011238	eta subunit of chaperonin containing t-complex polypeptide 1	204.436	-0.04422	0.0979312	-0.451541	0.651599	0.819448
CSUI_011237	hypothetical protein	68.8406	-0.0437687	0.16129	-0.271366	0.78611	0.901434
CSUI_011236	dtw domain-containing protein	55.0166	0.133354	0.186667	0.714395	0.474983	0.696309
CSUI_011235	hypothetical protein	296.879	0.235484	0.0853547	2.75889	0.00579986	0.0349799
CSUI_011234	hypothetical protein	9.8277	-0.289114	0.357645	-0.808383	0.41887	0.649575
CSUI_011233	hypothetical protein	883.803	-0.16137	0.0780962	-2.0663	0.0388003	0.144302
CSUI_011232	hypothetical protein	0.791398	-0.459069	1.58346	-0.289915	0.771881	NA
CSUI_011231	cral trio domain-containing protein	116.9	-0.788825	0.129967	-6.06944	1.28359e-09	4.9641e-08
CSUI_011230	rna recognition motif-containing protein	563.002	0.121874	0.0722963	1.68576	0.0918423	0.25584
CSUI_011229	heat repeat-containing protein	75.2855	-0.233116	0.181431	-1.28488	0.198835	0.415155
CSUI_011228	amine-terminal region of a tm vesicle-mediated sorter	5.29763	-0.0536662	0.596222	-0.0900104	0.928279	0.969755
CSUI_011227	hypothetical protein	8.06906	-0.591787	0.472475	-1.25253	0.210379	0.430353
CSUI_011226	methylcitrate synthase	11.4973	0.13576	0.339425	0.399971	0.689178	0.843778
CSUI_011225	hypothetical protein	207.036	0.0136198	0.0951747	0.143103	0.886209	0.949957
CSUI_011224	protein disulfide-isomerase domain-containing	213.209	-0.0337218	0.102576	-0.32875	0.742344	0.877557
CSUI_011223	zinc finger containing protein	74.6187	0.470501	0.177054	2.65738	0.00787495	0.044535
CSUI_011222	hypothetical protein	54.3301	-0.249372	0.177016	-1.40876	0.158906	0.360043
CSUI_011221	hypothetical protein	18.545	0.312976	0.261439	1.19713	0.231257	0.45595
CSUI_011220	nudix family protein	381.744	0.43413	0.0963797	4.50437	6.65697e-06	0.000126336
CSUI_011219	hypothetical protein	95.8181	-0.283284	0.152749	-1.85456	0.0636587	0.201184
CSUI_011218	nbp2b	3.00012	-0.643578	0.816744	-0.78798	0.430709	0.659303
CSUI_011217	hypothetical protein	10.1468	0.0724334	0.375308	0.192997	0.846961	0.931649
CSUI_011216	myosin heavy chain	57.6546	-0.544278	0.194095	-2.80417	0.00504457	0.0313953
CSUI_011215	transmembrane	46.0466	0.136847	0.232463	0.588683	0.556074	0.755256
CSUI_011214	elongation factor tu gtp binding domain-containing protein	54.325	-0.253891	0.172147	-1.47485	0.140252	0.332574
CSUI_011213	hypothetical protein	841.33	0.360213	0.0774112	4.65323	3.26768e-06	6.73525e-05
CSUI_011212	glycosylphosphatidylinositol anchor attachment protein 1	88.7041	-0.693991	0.153725	-4.5145	6.34677e-06	0.000121474
CSUI_011211	transmembrane protein	87.3685	0.00770626	0.146723	0.0525224	0.958112	0.982379
CSUI_011210	hypothetical protein	10.9465	0.300511	0.399388	0.752428	0.451794	0.677029
CSUI_011209	hypothetical protein	331.52	1.32045	0.093992	14.0485	7.86714e-45	1.29441e-42
CSUI_011208	unc-50 family protein	154.278	-0.115064	0.130724	-0.880201	0.37875	0.616229
CSUI_011207	hypothetical protein	771.911	-0.685119	0.0892204	-7.67894	1.60404e-14	1.01988e-12
CSUI_011206	dolichyl-diphosphooligosaccharide--protein glycosyltransferase	61.5492	0.046993	0.190084	0.247223	0.804736	0.910666
CSUI_011205	hypothetical protein	10.591	0.387244	0.379178	1.02127	0.307125	0.542348
CSUI_011204	ulk kinase	26.4038	0.0322821	0.269709	0.119693	0.904727	0.958781
CSUI_011203	diacylglycerol kinase	37.6292	0.128115	0.214115	0.598347	0.549608	0.751105
CSUI_011202	rna recognition motif-containing protein	44.1653	-0.125271	0.220343	-0.568527	0.569677	0.765968
CSUI_011201	hypothetical protein	323.178	-0.443788	0.0875879	-5.06677	4.04622e-07	1.0241e-05
CSUI_011200	hypothetical protein	1131.02	0.192248	0.0761565	2.52438	0.0115904	0.0593441
CSUI_011199	hypothetical protein	27.4602	-0.338783	0.242792	-1.39536	0.162907	0.365804
CSUI_011198	hypothetical protein	62.7308	-0.182425	0.167113	-1.09163	0.274995	0.506914
CSUI_011197	hypothetical protein	66.6036	-1.3734	0.190447	-7.21146	5.53546e-13	3.1148e-11
CSUI_011196	hypothetical protein	222.343	0.119863	0.104374	1.14839	0.250806	0.47891
CSUI_011195	hypothetical protein	14.3213	-0.701213	0.329394	-2.12879	0.0332713	0.129205
CSUI_011194	rhoptry kinase family protein	256.355	-0.132914	0.0942811	-1.40977	0.158608	0.35973
CSUI_011193	alg8 glycosyltransferase family protein	79.7466	-0.0138201	0.155903	-0.0886455	0.929364	0.970588
CSUI_011192	hypothetical protein	319.707	-0.0195804	0.0907714	-0.215711	0.829213	0.921949
CSUI_011191	hypothetical protein	448.386	0.175969	0.0804185	2.18816	0.0286577	0.115845
CSUI_011190	hypothetical protein	130.744	-0.0654583	0.121101	-0.540528	0.588833	0.779248
CSUI_011189	hypothetical protein	55.173	0.238287	0.15656	1.52202	0.128004	0.314669
CSUI_011188	abc transporter transmembrane region domain-containing protein	22.5867	0.483525	0.242924	1.99044	0.0465428	0.163226
CSUI_011187	proteasome cyclosome repeat-containing protein	5.10811	-0.3663	0.561038	-0.652897	0.513822	0.726269
CSUI_011186	hypothetical protein	3.68643	-0.588055	0.670641	-0.876856	0.380565	0.618198
CSUI_011185	beta	84.7393	-0.0549343	0.176084	-0.311977	0.755058	0.88595
CSUI_011184	hypothetical protein	42.8006	-0.578797	0.219783	-2.63349	0.00845124	0.0467735
CSUI_011183	morn repeat-containing protein	34.7751	0.129293	0.223177	0.579332	0.562365	0.759949
CSUI_011182	cral trio domain protein	277.978	-0.137748	0.0870881	-1.58171	0.113716	0.292383
CSUI_011181	flagellar associated related	14.894	0.353336	0.426226	0.828987	0.407112	0.63955
CSUI_011180	lem3 cdc50 family protein	218.548	0.015515	0.127411	0.121771	0.90308	0.958178
CSUI_011179	hypothetical protein	402.028	0.216417	0.073451	2.94641	0.00321485	0.0220553
CSUI_011178	divalent metal transporter	68.9295	0.170441	0.169123	1.00779	0.313555	0.549136
CSUI_011177	transmembrane protein	257.995	0.0582683	0.103223	0.564488	0.572422	0.766984
CSUI_011176	hypothetical protein	88.1245	0.106436	0.164468	0.647152	0.517534	0.728952
CSUI_011175	nb-arc domain related	80.7253	-0.153911	0.156655	-0.982484	0.325861	0.561169
CSUI_011174	hypothetical protein	7.14375	1.37696	0.452745	3.04135	0.00235521	0.017245
CSUI_011173	hypothetical protein	3.81967	0.0764095	0.598694	0.127627	0.898444	0.956249
CSUI_011172	adenosylhomocysteinase	346.919	-0.0967836	0.100148	-0.966408	0.33384	0.570025
CSUI_011171	t-complex protein 1 eta subunit	74.0755	0.0935726	0.147938	0.632511	0.527053	0.736187
CSUI_011170	hypothetical protein	86.3891	0.112493	0.148724	0.756389	0.449416	0.675445
CSUI_011169	hypothetical protein	20.9371	-0.143114	0.265543	-0.538949	0.589922	0.779497
CSUI_011168	transmembrane protein	319.981	-0.0922376	0.0906753	-1.01723	0.309044	0.544371
CSUI_011167	transmembrane protein	25.9273	-0.719216	0.263911	-2.72522	0.00642589	0.0381016
CSUI_011166	hypothetical protein	24.5744	5.8682	0.542637	10.8142	2.94745e-27	3.18948e-25
CSUI_011165	hypothetical protein	93.4255	6.12256	0.306231	19.9933	6.30092e-89	2.14881e-86
CSUI_011164	activating signal cointegrator 1 complex subunit	64.6131	0.976004	0.193243	5.05066	4.40278e-07	1.09864e-05
CSUI_011163	hypothetical protein	1.25399	0.0401462	1.08674	0.0369417	0.970532	NA
CSUI_011162	hypothetical protein	49.6487	0.405928	0.192871	2.10466	0.0353207	0.134794
CSUI_011161	glycosyltransferase family 28 c-terminal domain-containing	54.5975	-0.139005	0.194657	-0.7141	0.475165	0.696471
CSUI_011160	hypothetical protein	33.1361	0.0756188	0.248168	0.304707	0.760589	0.888855
CSUI_011159	hypothetical protein	101.162	-0.0705742	0.152076	-0.464073	0.642596	0.813492
CSUI_011158	hypothetical protein	23.5099	-0.412886	0.276939	-1.49089	0.13599	0.326457
CSUI_011157	ubiquinol-cytochrome c family reductase uqcrx qcr9-like protein	1409.19	0.162207	0.0696877	2.32762	0.0199323	0.0884882
CSUI_011156	hypothetical protein	193.276	-0.156024	0.11622	-1.34248	0.17944	0.38835
CSUI_011155	hypothetical protein	3.87434	-0.265219	0.599641	-0.442296	0.658275	0.823461
CSUI_011154	hypothetical protein	5.59877	0.143577	0.541157	0.265316	0.790766	0.903591
CSUI_011153	hypothetical protein	713.445	-0.0822256	0.0984567	-0.835144	0.403636	0.636968
CSUI_011152	hypothetical protein	657.79	0.0973015	0.0837655	1.16159	0.2454	0.472738
CSUI_011151	hypothetical protein	169.866	-0.12926	0.123891	-1.04334	0.296791	0.531183
CSUI_011150	proteinase inhibitor i4 serpin	71.2999	-0.335113	0.146447	-2.28828	0.0221211	0.0959719
CSUI_011149	hypothetical protein	15.8306	-0.0232472	0.304631	-0.0763128	0.93917	0.974769
CSUI_011148	isochorismatase domain-containing protein mitochondrial	20.9783	-2.25816	0.342229	-6.59837	4.1569e-11	1.99071e-09
CSUI_011147	calcium-dependent protein kinase cdpk4	98.2255	0.0281352	0.14526	0.193688	0.84642	0.931319
CSUI_011146	dynein heavy chain	31.6289	0.0654724	0.22845	0.286594	0.774423	0.8962
CSUI_011145	hypothetical protein	7.36704	-1.59672	0.516245	-3.09296	0.00198174	0.0150489
CSUI_011144	gnl3l grn1	272.027	-0.373025	0.0995075	-3.74871	0.000177746	0.00219336
CSUI_011143	transcription regulatory protein	30.4625	-0.394557	0.220629	-1.78833	0.0737234	0.221625
CSUI_011142	hypothetical protein	12.4823	0.295467	0.357542	0.826384	0.408586	0.640868
CSUI_011141	hypothetical protein	0.749195	-0.0529957	1.61604	-0.0327935	0.973839	NA
CSUI_011140	hypothetical protein	9.35842	-0.367806	0.414125	-0.888152	0.374459	0.612345
CSUI_011139	variable surface lipoprotein	54.7543	0.0180205	0.1851	0.0973551	0.922444	0.967402
CSUI_011138	hypothetical protein	148.191	-0.275534	0.127696	-2.15774	0.030948	0.122749
CSUI_011137	dynein gamma flagellar outer	14.9204	-0.474025	0.332064	-1.42751	0.153434	0.35252
CSUI_011136	60s ribosomal protein	15581.4	0.310455	0.0653478	4.75081	2.02606e-06	4.32662e-05
CSUI_011135	hypothetical protein	6.67905	-0.469747	0.520784	-0.902	0.367057	0.605609
CSUI_011134	heat shock protein	537.603	-0.0404409	0.0811202	-0.498531	0.61811	0.798097
CSUI_011133	membrane occupation and recognition nexus protein morn1	155.268	-0.0679324	0.104229	-0.651762	0.514555	0.726653
CSUI_011132	hypothetical protein	44.371	-0.206029	0.180086	-1.14406	0.252599	0.481333
CSUI_011131	hypothetical protein	153.113	0.212179	0.106336	1.99536	0.0460031	0.161939
CSUI_011130	hypothetical protein	24.0382	-0.182377	0.261907	-0.696342	0.486215	0.706138
CSUI_011129	hypothetical protein	104.344	-0.188768	0.127836	-1.47664	0.139773	0.331717
CSUI_011128	hypothetical protein	1615.58	-0.0450838	0.0942315	-0.478437	0.632339	0.807575
CSUI_011127	hypothetical protein	48.6793	0.320405	0.160231	1.99964	0.0455387	0.160858
CSUI_011126	hypothetical protein	30.5577	0.0249536	0.209716	0.118988	0.905285	0.959171
CSUI_011125	hypothetical protein	15.8367	-0.416979	0.34158	-1.22074	0.222186	0.445401
CSUI_011124	hypothetical protein	863.941	0.0105188	0.0801571	0.131228	0.895595	0.955177
CSUI_011123	hypothetical protein	46.2806	-0.125996	0.18751	-0.671941	0.501621	0.717073
CSUI_011122	hypothetical protein	109.359	0.299568	0.112671	2.65878	0.00784245	0.0443735
CSUI_011121	carbamoylphosphate synthetase	61.5769	0.210892	0.182627	1.15477	0.248185	0.476227
CSUI_011120	hypothetical protein	73.1723	-0.516141	0.212591	-2.42786	0.0151881	0.072454
CSUI_011119	actin like protein alp1	40.6754	0.209951	0.198955	1.05527	0.291302	0.524447
CSUI_011118	hypothetical protein	149.977	0.320689	0.141449	2.26718	0.0233795	0.099513
CSUI_011117	rna pseudouridine synthase superfamily protein	278.697	0.229955	0.105993	2.16953	0.0300421	0.120339
CSUI_011116	glucose-6-phosphate 1-dehydrogenase	141.378	-0.0860098	0.1068	-0.805334	0.420627	0.649971
CSUI_011115	nucleoside transporter protein	528.438	0.0773607	0.0711516	1.08727	0.27692	0.508795
CSUI_011114	spx domain-containing protein	10.0769	-0.0441655	0.398908	-0.110716	0.911841	0.961659
CSUI_011113	tetratricopeptide repeat-containing protein	25.7532	0.909328	0.267593	3.39817	0.000678372	0.00643168
CSUI_011112	hypothetical protein	309.084	0.318798	0.0967167	3.2962	0.000980007	0.00859626
CSUI_011111	ubiquitin fusion degradation protein ufd1cy	28.0602	-0.0872137	0.238786	-0.365238	0.714934	0.859968
CSUI_011110	hypothetical protein	12.4441	0.622258	0.381163	1.63253	0.102568	0.2749
CSUI_011109	hypothetical protein	24.3568	0.222933	0.269839	0.826171	0.408707	0.640968
CSUI_011108	hypothetical protein	6.0931	1.49019	0.605047	2.46294	0.0137803	0.0671649
CSUI_011107	hypothetical protein	153.915	-0.113113	0.109735	-1.03078	0.302642	0.537927
CSUI_011106	hypothetical protein	15.8663	0.24787	0.30226	0.820055	0.412185	0.643835
CSUI_011105	heat shock	196.836	-0.601904	0.1301	-4.62648	3.71935e-06	7.5419e-05
CSUI_011104	hypothetical protein	35.488	0.0831201	0.235655	0.35272	0.724299	0.865837
CSUI_011103	hypothetical protein	6.90123	1.18964	0.579071	2.05439	0.0399375	0.147314
CSUI_011102	alpha-glucan water dikinase	46.9736	-0.596444	0.192307	-3.10152	0.0019253	0.0146897
CSUI_011101	protein phosphatase 2c domain-containing protein	17.1021	0.746058	0.303961	2.45446	0.0141098	0.0684448
CSUI_011100	hypothetical protein	112.505	-0.0478529	0.148505	-0.32223	0.747279	0.880707
CSUI_011099	hypothetical protein	11.6641	-0.246915	0.423688	-0.582776	0.560044	0.757905
CSUI_011098	atp-dependent clp protease proteolytic subunit	12.4076	0.519946	0.355469	1.4627	0.143548	0.338209
CSUI_011097	d-tyrosyl-trna deacylase	155.194	-0.300831	0.111415	-2.70008	0.00693226	0.0405276
CSUI_011096	ribonuclease h1 h2 small subunit protein	395.823	-0.00848883	0.0967896	-0.087704	0.930112	0.971177
CSUI_011095	hypothetical protein	27.1958	-0.408216	0.258508	-1.57912	0.114308	0.29337
CSUI_011094	hypothetical protein	1259.72	-0.0991008	0.0694474	-1.42699	0.153583	0.352667
CSUI_011093	retrovirus-related pol polyprotein from transposon	2.9442	0.723957	0.741797	0.975951	0.329089	0.564194
CSUI_011092	transmembrane protein	53.585	0.0918504	0.19094	0.481043	0.630486	0.806489
CSUI_011091	transporter permease protein	450.981	-0.106584	0.0804852	-1.32427	0.185412	0.396581
CSUI_011090	abc transporter family protein	6.10601	0.469185	0.550903	0.851666	0.394399	0.629853
CSUI_011089	phd-finger domain-containing protein	5.93771	1.43471	0.552765	2.59552	0.00944471	0.0511998
CSUI_011088	gram domain-containing protein	190.709	-0.370897	0.113499	-3.26783	0.00108374	0.0093316
CSUI_011087	elongation factor tu gtp binding domain-containing protein	7.63643	0.502367	0.433725	1.15826	0.246758	0.474432
CSUI_011086	dna topoisomerase	212.927	-0.691843	0.127226	-5.43792	5.39066e-08	1.64408e-06
CSUI_011085	hypothetical protein	44.7666	0.0455067	0.179813	0.253078	0.800208	0.908641
CSUI_011084	polycystin cation channel protein	13.5211	-0.591496	0.299534	-1.97472	0.0483	0.167355
CSUI_011083	tld protein	6.10223	-0.190864	0.470274	-0.405856	0.684848	0.840397
CSUI_011082	hypothetical protein	96.7931	0.131309	0.135092	0.971998	0.331052	0.56664
CSUI_011081	hypothetical protein	3080.43	0.0364454	0.0564079	0.646104	0.518212	0.72936
CSUI_011080	hypothetical protein	10.0562	-0.319653	0.396514	-0.806157	0.420152	0.649774
CSUI_011079	dynein gamma flagellar outer	7.25564	-0.59236	0.532657	-1.11208	0.266102	0.496471
CSUI_011078	zinc finger cdgsh type protein	52.805	-0.188801	0.169519	-1.11374	0.26539	0.495964
CSUI_011077	hypothetical protein	19.9223	-0.434174	0.319065	-1.36077	0.173587	0.380068
CSUI_011076	hypothetical protein	266.241	0.140966	0.118327	1.19132	0.233526	0.458869
CSUI_011075	mitochondrial carrier superfamily protein	128.821	0.0754214	0.147051	0.512894	0.608026	0.791615
CSUI_011074	zinc c3hc4 type (ring finger) domain-containing protein	64.0768	0.207723	0.187241	1.10939	0.267263	0.497482
CSUI_011073	hypothetical protein	21.3102	-0.412897	0.240946	-1.71365	0.0865936	0.24659
CSUI_011072	protein phosphatase	103.97	-0.125946	0.115888	-1.08678	0.277133	0.508869
CSUI_011071	hypothetical protein	47.7027	0.125599	0.201695	0.622717	0.533471	0.740829
CSUI_011070	universal stress family protein	2221.29	0.155434	0.0558307	2.78402	0.00536897	0.0329457
CSUI_011069	actin-like protein alp7	399.29	0.110066	0.0835382	1.31755	0.187654	0.399368
CSUI_011068	tyrosine kinase-like protein	175.075	-0.401838	0.157004	-2.55941	0.0104851	0.0553468
CSUI_011067	hypothetical protein	540.036	-0.0908546	0.162096	-0.560497	0.57514	0.768721
CSUI_011066	hypothetical protein	48.095	-0.251368	0.187831	-1.33827	0.18081	0.390488
CSUI_011065	hypothetical protein	2.28475	1.46879	1.00292	1.46451	0.143054	0.33744
CSUI_011064	hypothetical protein	202.63	-0.0387459	0.131737	-0.294116	0.768669	0.892643
CSUI_011063	hypothetical protein	26.023	-0.0069058	0.267605	-0.025806	0.979412	0.99012
CSUI_011062	hypothetical protein	7.12452	-0.129673	0.442718	-0.292903	0.769596	0.893163
CSUI_011061	n-terminal region	4.37748	0.429071	0.664301	0.645899	0.518345	0.729369
CSUI_011060	sarcalumenin eps15 family protein	78.3011	0.292232	0.147454	1.98185	0.0474962	0.16542
CSUI_011059	tubulin-tyrosine ligase family protein	322.191	-0.294428	0.0997729	-2.95098	0.00316763	0.0218167
CSUI_011058	tpr domain-containing	286.654	0.142412	0.0916614	1.55368	0.120261	0.303321
CSUI_011057	hypothetical protein	14.4415	-0.0630219	0.373546	-0.168713	0.866023	0.939902
CSUI_011056	ubiquitin activating enzyme	57.9908	0.214427	0.175192	1.22396	0.220968	0.444228
CSUI_011055	transcription initiation factor tfiid complex subunit taf6	256.99	-0.26787	0.0995143	-2.69177	0.00710736	0.0412088
CSUI_011054	calcium binding egf domain-containing protein	24.8557	-0.19369	0.283289	-0.683718	0.494153	0.71334
CSUI_011053	ghmp n-terminal domain-containing protein	30.3755	-0.147254	0.235644	-0.624903	0.532035	0.739748
CSUI_011052	trna pseudouridine synthase b	139.392	-0.0682968	0.142326	-0.479862	0.631326	0.806786
CSUI_011051	hypothetical protein	583.762	0.242658	0.0820332	2.95805	0.00309594	0.0213884
CSUI_011050	transmembrane protein	169.166	-0.0808073	0.117344	-0.688635	0.491053	0.710505
CSUI_011049	cytoplasmic protein	32.9952	-0.515599	0.22245	-2.31782	0.0204593	0.0904713
CSUI_011048	b3gntl1 protein	44.537	0.256473	0.198708	1.2907	0.196807	0.412529
CSUI_011047	hypothetical protein	717.145	0.0660175	0.0974239	0.677632	0.498005	0.715727
CSUI_011046	heat shock protein 90	3377.78	0.062546	0.0617311	1.0132	0.310964	0.546721
CSUI_011045	aaa family protein	39.3376	0.221483	0.247629	0.894415	0.3711	0.609332
CSUI_011044	alpha beta fold family protein	510.701	-0.264899	0.146891	-1.80337	0.0713296	0.216835
CSUI_011043	hypothetical protein	107.018	-0.141955	0.15834	-0.896525	0.369972	0.608724
CSUI_011042	hypothetical protein	146.196	0.0410923	0.114841	0.357819	0.720478	0.863776
CSUI_011041	hypothetical protein	2.24093	1.11974	0.870236	1.28671	0.198195	0.414281
CSUI_011040	tetratricopeptide repeat-containing protein	80.5327	-0.115679	0.154565	-0.748417	0.454209	0.67875
CSUI_011039	3 exoribonuclease domain 1 domain-containing protein	143.37	0.0851648	0.130686	0.651676	0.51461	0.726653
CSUI_011038	gtpase	39.3131	-0.138903	0.196176	-0.708054	0.478911	0.698777
CSUI_011037	hypothetical protein	8.73233	-0.567828	0.396097	-1.43356	0.151698	0.350269
CSUI_011036	morn repeat protein	548.021	0.247721	0.0792364	3.12636	0.00176987	0.0137844
CSUI_011035	60s ribosomal protein l21-1-like	12310.8	0.487212	0.0793426	6.1406	8.22095e-10	3.2577e-08
CSUI_011034	hypothetical protein	3.43788	0.40111	0.628182	0.638525	0.523132	0.732767
CSUI_011033	transmembrane protein	9.73951	-0.893327	0.441235	-2.02461	0.0429078	0.154771
CSUI_011032	gaf domain protein	28.2114	0.292555	0.258874	1.1301	0.258432	0.48856
CSUI_011031	clathrin heavy	327.023	-0.315893	0.0870585	-3.62852	0.000285053	0.00316995
CSUI_011030	hypothetical protein	604.34	0.225354	0.0960738	2.34563	0.0189948	0.0853317
CSUI_011029	ribosomal protein rps8	11981.6	0.27581	0.0803264	3.43361	0.00059559	0.00578823
CSUI_011028	mitotic checkpoint protein	371.201	0.243612	0.0847405	2.8748	0.00404278	0.0262536
CSUI_011027	wd-40 repeat	124.244	0.155311	0.113302	1.37077	0.170447	0.37556
CSUI_011026	hypothetical protein	181.114	-0.198084	0.108754	-1.8214	0.0685458	0.211387
CSUI_011025	hypothetical protein	17.421	0.456808	0.328712	1.38969	0.164622	0.367591
CSUI_011024	swi2 snf2 brahma-like	596.969	-0.0977734	0.102327	-0.955498	0.339326	0.576481
CSUI_011023	proton atpase	216.364	-0.0347414	0.114664	-0.302984	0.761902	0.889097
CSUI_011022	proton atpase	53.4389	0.111362	0.177783	0.626389	0.53106	0.738931
CSUI_011021	hypothetical protein	294.933	0.13449	0.0788809	1.70497	0.0881991	0.249649
CSUI_011020	hypothetical protein	79.3024	0.11275	0.134161	0.840407	0.40068	0.63457
CSUI_011019	atpase family associated with various cellular activities domain-containing protein	2.17799	-0.399226	0.924425	-0.431864	0.66584	NA
CSUI_011018	hypothetical protein	478.201	-0.680673	0.153127	-4.44515	8.78309e-06	0.000162574
CSUI_011017	hypothetical protein	35.3418	-0.209383	0.235393	-0.889505	0.373732	0.611957
CSUI_011016	hypothetical protein	18.2369	0.185754	0.289373	0.641918	0.520927	0.731169
CSUI_011015	hypothetical protein	35.8354	0.128141	0.238584	0.537089	0.591206	0.780172
CSUI_011014	hypothetical protein	2.06417	1.38238	0.913418	1.51342	0.130174	NA
CSUI_011013	regulator of chromosome condensation repeat-containing protein	5.31451	-0.763916	0.650244	-1.17481	0.240069	0.466578
CSUI_011012	hypothetical protein	18.4044	0.538805	0.300129	1.79525	0.0726143	0.219265
CSUI_011011	protein vac14	16.773	0.357203	0.37933	0.941668	0.346363	0.583394
CSUI_011010	hypothetical protein	27.8471	0.0517	0.254172	0.203406	0.838818	0.926506
CSUI_011009	vesicle-associated membrane	13.5181	0.173841	0.313703	0.554158	0.579471	0.772308
CSUI_011008	wd g-beta repeat-containing protein	23.5329	0.160648	0.273858	0.586613	0.557464	0.756136
CSUI_011007	hypothetical protein	16.8006	-0.468101	0.314642	-1.48773	0.136823	0.327549
CSUI_011006	hypothetical protein	12.4981	-0.318436	0.40348	-0.789225	0.429981	0.658637
CSUI_011005	hypothetical protein	22.5053	-0.136628	0.259221	-0.527072	0.598144	0.784467
CSUI_011004	rab18 -family small gtpase	71.6536	-0.0418192	0.149373	-0.279965	0.779504	0.898642
CSUI_011003	yl1 nuclear protein c-terminal domain-containing protein	668.928	0.155965	0.0643754	2.42274	0.015404	0.0730845
CSUI_011002	hypothetical protein	247.833	0.0721198	0.0867853	0.831014	0.405966	0.63836
CSUI_011001	hypothetical protein	327.809	-2.98937	0.119635	-24.9875	8.36399e-138	6.27522e-135
CSUI_011000	transmembrane	63.2299	-0.34516	0.213948	-1.61329	0.106682	0.281302
CSUI_010999	camp-dependent protein kinase regulatory	53.2564	0.534028	0.187636	2.84609	0.00442597	0.0282261
CSUI_010998	hypothetical protein	18.7525	-1.44992	0.310383	-4.6714	2.99154e-06	6.20369e-05
CSUI_010997	n-acetylgalactosaminyl transferase	19.4143	-0.211896	0.30288	-0.699602	0.484176	0.704358
CSUI_010996	hypothetical protein	68.9621	-0.329991	0.167973	-1.96455	0.0494663	0.169444
CSUI_010995	hypothetical protein	653.544	-0.0815827	0.0737987	-1.10548	0.268953	0.499719
CSUI_010994	hypothetical protein	533.82	-0.231102	0.0656013	-3.52283	0.000426972	0.00440839
CSUI_010993	50s ribosomal protein l3	26.2936	-0.0734252	0.27913	-0.26305	0.792512	0.904098
CSUI_010992	bcs1 family isoform 9	22.9053	-0.465189	0.254724	-1.82624	0.0678134	0.209836
CSUI_010991	t-complex protein 1 subunit zeta	198.389	-0.0324941	0.0900729	-0.360754	0.718283	0.862338
CSUI_010990	chloride chloride channel family	76.5005	-0.194425	0.151909	-1.27988	0.200588	0.417421
CSUI_010989	hypothetical protein	8.18939	-0.172665	0.419533	-0.411564	0.680659	0.838357
CSUI_010988	hypothetical protein	619.219	0.0601457	0.0765332	0.785877	0.43194	0.660248
CSUI_010987	transmembrane protein	28.2645	0.0943151	0.225292	0.418636	0.675482	0.834585
CSUI_010986	hypothetical protein	90.0957	-0.180629	0.162722	-1.11005	0.266979	0.497282
CSUI_010985	hypothetical protein	128.631	-0.343362	0.12737	-2.69579	0.00702222	0.0409303
CSUI_010984	methionine trna synthetase	38.5147	0.0513107	0.213831	0.239959	0.810362	0.913718
CSUI_010983	pan domain-containing protein	8.26997	0.626264	0.450454	1.39029	0.16444	0.367591
CSUI_010982	hypothetical protein	14.14	-0.670347	0.365442	-1.83435	0.0666025	0.207343
CSUI_010981	hypothetical protein	3.09251	-0.598617	0.735297	-0.814116	0.415578	0.647
CSUI_010980	hypothetical protein	41.6963	0.0343976	0.206188	0.166826	0.867507	0.940279
CSUI_010979	hypothetical protein	14.9383	0.125059	0.33547	0.372788	0.709306	0.85611
CSUI_010978	flagellar basal body protein	10.5756	-0.0803199	0.411663	-0.195111	0.845306	0.931012
CSUI_010977	hypothetical protein	249.821	0.26401	0.10259	2.57344	0.0100692	0.0537056
CSUI_010976	hypothetical protein	10.701	7.36295	0.83514	8.81642	1.18174e-18	9.17192e-17
CSUI_010975	hypothetical protein	6.6981	6.68066	0.848431	7.87414	3.43102e-15	2.31213e-13
CSUI_010974	hypothetical protein	15.7708	-0.432589	0.339362	-1.27471	0.202412	0.42013
CSUI_010973	morn repeat-containing protein	7.93269	0.556412	0.413056	1.34706	0.17796	0.386614
CSUI_010972	dynein light chain cytoplasmic-like	4.11842	0.280693	0.596035	0.470933	0.637688	0.810543
CSUI_010971	transmembrane protein	95.2612	0.154763	0.135647	1.14093	0.2539	0.483297
CSUI_010970	cytochrome b5 family heme steroid binding domain-containing protein	105.784	-0.249547	0.130512	-1.91207	0.0558675	0.184813
CSUI_010969	hypothetical protein	337.575	0.067576	0.0807477	0.836878	0.402661	0.636194
CSUI_010968	arsenite-activated atpase family protein	124.744	-0.187439	0.116151	-1.61375	0.106582	0.281213
CSUI_010967	chaperone related protein	1009.2	-0.172289	0.0618587	-2.78521	0.00534938	0.0328434
CSUI_010966	hypothetical protein	629.536	-0.377848	0.101729	-3.71426	0.000203796	0.00243585
CSUI_010965	nucleoside diphosphate kinase	2404.22	-0.0858806	0.0541842	-1.58497	0.112972	0.291369
CSUI_010964	hypothetical protein	1462.08	-0.51001	0.085037	-5.9975	2.00375e-09	7.54187e-08
CSUI_010963	dna large subunit	19.093	0.420611	0.292637	1.43732	0.150628	0.348504
CSUI_010962	hypothetical protein	16.5704	0.350935	0.338528	1.03665	0.299899	0.534875
CSUI_010961	zinc finger c2hc5-type domain-containing protein	195.816	-0.0178216	0.123108	-0.144764	0.884897	0.949429
CSUI_010960	hypothetical protein	713.107	0.214394	0.0795325	2.69568	0.00702441	0.0409303
CSUI_010959	hypothetical protein	92.585	0.372612	0.149823	2.48702	0.0128819	0.06404
CSUI_010958	abc1 family protein	63.0088	-0.5905	0.172746	-3.41831	0.000630122	0.00603009
CSUI_010957	hypothetical protein	59.618	-0.422621	0.178187	-2.37178	0.0177027	0.080855
CSUI_010956	histone lysine methyltransferase set8	16.6146	0.414517	0.327361	1.26624	0.205429	0.424357
CSUI_010955	tranport-associated late exocytosis	61.2533	-0.685898	0.210306	-3.26143	0.00110854	0.00950151
CSUI_010954	cmgc dyrk prp4 protein kinase	1453.92	0.418529	0.0605136	6.91629	4.63618e-12	2.39337e-10
CSUI_010953	hect-domain (ubiquitin-transferase) domain-containing protein	50.8415	-0.627118	0.233963	-2.68042	0.00735302	0.042263
CSUI_010952	hypothetical protein	182.67	-0.296066	0.11967	-2.47402	0.0133603	0.0657754
CSUI_010951	mac perforin domain-containing protein	955.635	-0.144457	0.0620845	-2.32679	0.0199766	0.0886502
CSUI_010950	cyclin-dependent kinase regulatory subunit	33.2886	-0.436126	0.264481	-1.64899	0.0991504	0.268489
CSUI_010949	hmg (high mobility group) box domain-containing protein	112.931	0.184196	0.146665	1.25589	0.209155	0.428748
CSUI_010948	hypothetical protein	389.911	-0.522242	0.10095	-5.17328	2.30025e-07	6.17763e-06
CSUI_010947	hypothetical protein	40.939	-0.561085	0.219672	-2.55419	0.0106435	0.0559728
CSUI_010946	hypothetical protein	133.307	-0.00234801	0.135387	-0.0173429	0.986163	0.993312
CSUI_010945	retrotransposable element tf2 kda protein type 1	3.60025	-0.41415	0.64344	-0.643651	0.519802	0.73009
CSUI_010944	swi2 snf2 srcap ino80	467.445	-0.0741711	0.0968707	-0.765671	0.443872	0.672682
CSUI_010943	nedd8-conjugating enzyme ubc12	597.647	0.0938796	0.0854236	1.09899	0.271773	0.503296
CSUI_010942	hypothetical protein	361.401	0.0549117	0.0812332	0.675976	0.499056	0.715918
CSUI_010941	hypothetical protein	19.7817	0.319539	0.281588	1.13478	0.25647	0.486238
CSUI_010940	hypothetical protein	310.505	0.258293	0.0838603	3.08004	0.00206971	0.0155595
CSUI_010939	hypothetical protein	3.58951	-0.347599	0.61549	-0.564752	0.572242	0.766942
CSUI_010938	ubiquitin-transferase domain containing	200.5	-0.252332	0.0923796	-2.73146	0.00630535	0.037585
CSUI_010937	rna pseudouridine synthase superfamily protein	53.9386	-0.400475	0.204642	-1.95695	0.0503531	0.171437
CSUI_010936	transmembrane protein	15.6367	-0.18093	0.32058	-0.564383	0.572493	0.766984
CSUI_010935	ccr4-not complex not1 protein	53.2796	0.431359	0.188857	2.28405	0.0223687	0.096525
CSUI_010934	hypothetical protein	60.9037	-0.225219	0.169527	-1.32852	0.184008	0.395315
CSUI_010933	hypothetical protein	6.2803	-0.273177	0.498075	-0.548465	0.583372	0.77567
CSUI_010932	dna replication licensing	53.9258	0.115359	0.169568	0.680311	0.496307	0.714616
CSUI_010931	rna-dependent rna polymerase rdp	6.59501	-0.705613	0.5325	-1.3251	0.185139	0.396317
CSUI_010930	inorganic anion sulfate permease family protein	65.0199	-0.390544	0.195839	-1.99421	0.0461291	0.16223
CSUI_010929	dynamin-related protein drpb	20.8687	0.281922	0.284505	0.990921	0.321724	0.557074
CSUI_010928	mcm2 3 5 family protein	109.646	-0.552402	0.155689	-3.5481	0.000388019	0.0040849
CSUI_010927	hypothetical protein	7.66469	-1.04615	0.452163	-2.31365	0.0206868	0.0911905
CSUI_010926	hypothetical protein	8.72613	-1.00943	0.408822	-2.46913	0.0135443	0.0662727
CSUI_010925	hypothetical protein	14.2202	0.172265	0.337224	0.510832	0.609469	0.792302
CSUI_010924	pub domain-containing protein	33.6889	0.156043	0.215195	0.725123	0.468377	0.691115
CSUI_010923	transmembrane protein	3.53883	0.497249	0.685492	0.72539	0.468213	0.691115
CSUI_010922	peroxiredoxin prx2	4.07763	-0.00039573	0.630207	-0.000627937	0.999499	0.999638
CSUI_010921	peroxiredoxin prx2	16.1827	0.33327	0.306838	1.08614	0.277417	0.50904
CSUI_010920	peptidase m50	172.871	-0.327388	0.107008	-3.05949	0.00221717	0.0164051
CSUI_010919	wd g-beta repeat-containing protein	22.9246	-0.0484098	0.261657	-0.185013	0.853219	0.933484
CSUI_010918	hypothetical protein	9.1713	-0.126906	0.404457	-0.313769	0.753697	0.884935
CSUI_010917	ef hand domain-containing	39.1888	0.388382	0.232268	1.67213	0.0944989	0.260913
CSUI_010916	mannosyltransferase	243.934	-0.185446	0.0943376	-1.96577	0.0493257	0.169345
CSUI_010915	protein kinase domain protein	39.4544	0.00335517	0.220138	0.0152412	0.98784	0.994556
CSUI_010914	hypothetical protein	16.5924	0.413751	0.332596	1.244	0.213498	0.434215
CSUI_010913	enoyl- hydratase isomerase family protein	8.94538	-0.309905	0.461564	-0.671423	0.501951	0.717146
CSUI_010912	ubiquitin carboxyl-terminal hydrolase	636.119	-0.00709087	0.0734603	-0.0965265	0.923102	0.967821
CSUI_010911	toxoplasma gondii family a protein	2.1061	1.25134	0.85267	1.46756	0.142224	NA
CSUI_010910	hypothetical protein	3.38238	0.180387	0.79282	0.227525	0.820015	0.917797
CSUI_010909	toxoplasma gondii family a protein	7.33574	-1.12236	0.444561	-2.52464	0.0115816	0.0593259
CSUI_010908	ubiquitin-conjugating enzyme subfamily protein	2098.14	-0.143042	0.0479928	-2.9805	0.00287778	0.02015
CSUI_010907	calcium-dependent protein kinase cdpk3	289.174	-0.0926081	0.101263	-0.914533	0.360437	0.598283
CSUI_010906	hypothetical protein	101.628	-0.153096	0.149001	-1.02748	0.304194	0.539287
CSUI_010905	hypothetical protein	33.4349	-0.339971	0.231627	-1.46775	0.142173	0.335991
CSUI_010904	tpr mlp1 mlp2-like	60.7261	0.0083554	0.166001	0.0503334	0.959857	0.983004
CSUI_010903	hypothetical protein	73.7765	-0.698207	0.178567	-3.91006	9.22714e-05	0.00125413
CSUI_010902	hypothetical protein	69.0039	-0.342692	0.146246	-2.34326	0.019116	0.085744
CSUI_010901	3 5 -cyclic nucleotide phosphodiesterase domain-containing protein	5.07463	0.167469	0.548126	0.30553	0.759962	0.888676
CSUI_010900	hypothetical protein	53391.6	0.011094	0.0644316	0.172183	0.863293	0.938831
CSUI_010899	adapter-related protein	35.5075	0.583664	0.227622	2.56419	0.0103418	0.0547703
CSUI_010898	hypothetical protein	411.872	-0.171937	0.0816091	-2.10684	0.0351315	0.134525
CSUI_010897	hypothetical protein	245.66	-0.306021	0.104924	-2.91659	0.00353886	0.0236639
CSUI_010896	beta adaptin protein	97.0684	0.222945	0.155134	1.43711	0.150686	0.348504
CSUI_010895	family 1 protein	41.1109	0.0352645	0.182017	0.193743	0.846377	0.931319
CSUI_010894	lipase maturation	9.40875	-0.474401	0.478505	-0.991422	0.321479	0.556961
CSUI_010893	hypothetical protein	20.1397	0.143534	0.264377	0.542914	0.587189	0.778137
CSUI_010892	26s proteasome regulatory subunit	40.8743	0.0352196	0.209353	0.168231	0.866401	0.939969
CSUI_010891	hypothetical protein	57.5485	-0.189308	0.188918	-1.00206	0.316313	0.551418
CSUI_010890	hypothetical protein	41.56	-0.234865	0.203657	-1.15324	0.248813	0.476783
CSUI_010889	hypothetical protein	52.3671	0.220628	0.174475	1.26453	0.206041	0.424968
CSUI_010888	hypothetical protein	99.1095	-0.153066	0.130402	-1.1738	0.240474	0.466925
CSUI_010887	tyrosine kinase-like protein	2207.62	-5.98717	0.123538	-48.4641	0	0
CSUI_010886	6-pyruvoyl tetrahydrobiopterin synthase	178.998	-0.298343	0.110709	-2.69483	0.00704242	0.0409589
CSUI_010885	hypothetical protein	14.1702	-0.285016	0.340702	-0.836557	0.402842	0.636203
CSUI_010884	dense granule protein gra12	964.334	-0.0903505	0.051303	-1.76112	0.0782186	0.23074
CSUI_010883	hypothetical protein	1111.89	-0.263868	0.0845666	-3.12024	0.00180704	0.013988
CSUI_010882	serine threonine-protein	13.4933	0.347229	0.342924	1.01255	0.311273	0.547098
CSUI_010881	protein phosphatase 2c domain-containing protein	1822.3	-0.121491	0.0540046	-2.24964	0.024472	0.103161
CSUI_010880	elongation factor tu gtp binding domain-containing protein	38.3137	0.0556618	0.231739	0.240191	0.810182	0.913606
CSUI_010879	n6-adenosine-methyltransferase	94.4561	0.0679464	0.131094	0.518303	0.604247	0.788886
CSUI_010878	hypothetical protein	68.5653	-0.287135	0.179543	-1.59926	0.109763	0.286672
CSUI_010877	peptidyl-prolyl cis-trans isomerase-like 4	216.884	-0.282374	0.122237	-2.31006	0.0208851	0.0919178
CSUI_010876	hypothetical protein	200.925	-0.430771	0.105693	-4.07569	4.58788e-05	0.000688426
CSUI_010875	dna polymerase	12.2151	-0.0304118	0.373953	-0.0813251	0.935183	0.973
CSUI_010874	hypothetical protein	125.32	-0.214621	0.154832	-1.38616	0.165699	0.368892
CSUI_010873	hypothetical protein	111.171	0.231885	0.136791	1.69517	0.090043	0.252894
CSUI_010872	hypothetical protein	13.4336	-0.463216	0.319974	-1.44767	0.14771	0.344096
CSUI_010871	transmembrane protein	3175.58	-0.191943	0.120664	-1.59073	0.11167	0.289638
CSUI_010870	hypothetical protein	8.25453	-0.234594	0.485241	-0.48346	0.628769	0.805046
CSUI_010869	dna mismatch repair c-terminal domain-containing protein	17.493	0.255553	0.314182	0.81339	0.415994	0.647077
CSUI_010868	hypothetical protein	4.18208	0.288425	0.592805	0.486543	0.626582	0.802955
CSUI_010867	hypothetical protein	18.4223	0.158168	0.276394	0.572257	0.567148	0.763957
CSUI_010866	hypothetical protein	307.808	-0.0669838	0.102085	-0.656156	0.511724	0.724594
CSUI_010865	alpha-tubulin n-acetyltransferase	52.237	0.00569997	0.215411	0.0264609	0.97889	0.99012
CSUI_010864	aaa domain protein	78.6137	0.445046	0.167869	2.65115	0.00802184	0.0451833
CSUI_010863	type i fatty acid	26.3532	0.649616	0.229455	2.83112	0.00463849	0.0293267
CSUI_010862	hypothetical protein	350.495	0.0359893	0.0825292	0.43608	0.662779	0.826472
CSUI_010861	ap2 domain transcription factor ap2x-10	21.6728	-0.0800528	0.242336	-0.330338	0.741145	0.876893
CSUI_010860	hypothetical protein	24.58	-0.364083	0.26143	-1.39266	0.163722	0.367062
CSUI_010859	hypothetical protein	78.3487	0.0840253	0.140509	0.598006	0.549836	0.751195
CSUI_010858	hypothetical protein	107.459	-0.274267	0.131243	-2.08976	0.0366397	0.138115
CSUI_010857	hypothetical protein	1109.69	-0.169317	0.0697655	-2.42695	0.0152265	0.072454
CSUI_010856	dna polymerase family b protein	25.5787	-0.405715	0.268492	-1.51109	0.130765	0.31888
CSUI_010855	swi2 snf2 brahma	62.8506	-0.0671832	0.174825	-0.384289	0.700764	0.850603
CSUI_010854	hypothetical protein	105.995	0.0609747	0.122504	0.497735	0.618671	0.798402
CSUI_010853	smc n terminal domain-containing protein	33.7953	-0.107564	0.244481	-0.439968	0.65996	0.824693
CSUI_010852	hypothetical protein	108.408	-0.316072	0.154447	-2.04648	0.0407092	0.149232
CSUI_010851	hypothetical protein	11.8275	-0.277842	0.343201	-0.80956	0.418193	0.64889
CSUI_010850	hypothetical protein	94.126	-0.465864	0.180772	-2.57708	0.00996385	0.0532446
CSUI_010849	hypothetical protein	205.309	-0.392138	0.117961	-3.32431	0.000886372	0.00791519
CSUI_010848	transmembrane protein	122.558	-0.0667288	0.163074	-0.409193	0.682398	0.839055
CSUI_010847	srs domain-containing protein	568.731	-0.0411909	0.0982877	-0.419085	0.675154	0.834325
CSUI_010846	srs domain-containing protein	1693.48	0.0872527	0.075996	1.14812	0.250918	0.47891
CSUI_010845	srs domain-containing protein	1123.81	0.181925	0.0810932	2.24341	0.0248704	0.104243
CSUI_010844	hypothetical protein	155.287	-0.386073	0.126548	-3.05079	0.00228241	0.0167884
CSUI_010843	ubiquitin family protein	410.999	-0.181456	0.073113	-2.48186	0.01307	0.0648258
CSUI_010842	hypothetical protein	16.312	0.261809	0.328623	0.796684	0.425635	0.654831
CSUI_010841	plectin	406.036	0.00606991	0.0827679	0.0733365	0.941538	0.975697
CSUI_010840	hypothetical protein	116.865	0.0504005	0.131347	0.38372	0.701186	0.850725
CSUI_010839	letm1 family protein	48.1277	0.103061	0.240056	0.429322	0.667689	0.829562
CSUI_010838	phospholipase carboxylesterase domain containing	389.792	0.105459	0.0871813	1.20966	0.22641	0.450319
CSUI_010837	hypothetical protein	65.4392	0.320676	0.159359	2.01229	0.044189	0.157936
CSUI_010836	hypothetical protein	19.9464	0.721176	0.297155	2.42693	0.0152271	0.072454
CSUI_010835	hypothetical protein	60.1155	-0.304986	0.200096	-1.5242	0.12746	0.313605
CSUI_010834	vacuolar protein sorting-associated protein 26	161.98	-0.000869183	0.0972468	-0.0089379	0.992869	0.996356
CSUI_010833	hypothetical protein	3.00825	-0.024539	0.839961	-0.0292144	0.976694	0.990008
CSUI_010832	dead deah box helicase domain-containing protein	79.3332	-0.210655	0.156304	-1.34773	0.177747	0.386469
CSUI_010831	hypothetical protein	176.311	0.412464	0.111567	3.697	0.000218162	0.00256551
CSUI_010830	helicase associated domain protein	12.1031	0.632269	0.419743	1.50633	0.131983	0.320531
CSUI_010829	cw-type zinc finger protein	81.7788	0.0802924	0.161659	0.496678	0.619416	0.798719
CSUI_010828	3 --cyclic-nucleotide	278.03	0.00824887	0.089683	0.0919781	0.926715	0.969532
CSUI_010827	dna-directed rna polymerase i largest	63.2323	-0.201392	0.226636	-0.888617	0.374209	0.612166
CSUI_010826	hypothetical protein	169.403	-0.106792	0.113862	-0.937903	0.348294	0.58503
CSUI_010825	transmembrane protein	493.773	0.23963	0.0750114	3.19458	0.00140036	0.0114649
CSUI_010824	hypothetical protein	25.3421	-0.0849357	0.256405	-0.331256	0.740451	0.876701
CSUI_010823	microneme protein mic4	5778.87	-0.599749	0.0560805	-10.6944	1.08095e-26	1.11605e-24
CSUI_010822	microneme protein mic14	1169.08	-0.202298	0.0699782	-2.89088	0.00384167	0.0251947
CSUI_010821	3-ketoacyl- reductase	24.6486	-0.150157	0.300031	-0.500472	0.616743	0.797126
CSUI_010820	cell-cycle-control protein (translation regulation)	68.5965	0.205433	0.169814	1.20975	0.226373	0.450319
CSUI_010819	hypothetical protein	101.718	0.0804617	0.130012	0.618878	0.535997	0.742231
CSUI_010818	inorganic anion sulfate permease family protein	12.9974	-2.00392	0.398009	-5.03485	4.78217e-07	1.18543e-05
CSUI_010817	hypothetical protein	357.775	0.175881	0.0863168	2.03763	0.0415871	0.151316
CSUI_010816	dihydroorotase	367.438	-0.197166	0.0873423	-2.2574	0.0239833	0.101606
CSUI_010815	hypothetical protein	11.0707	0.366913	0.365901	1.00277	0.315974	0.550971
CSUI_010814	hypothetical protein	11.0775	-0.120612	0.377876	-0.319185	0.749586	0.882627
CSUI_010813	hypothetical protein	48.6347	0.168512	0.180089	0.935719	0.349418	0.58616
CSUI_010812	hypothetical protein	12.0641	-0.3228	0.397839	-0.811382	0.417146	0.648188
CSUI_010811	amp-binding enzyme domain-containing protein	1777.32	-0.283958	0.142101	-1.99829	0.0456854	0.16114
CSUI_010810	hypothetical protein	53.3211	-0.225262	0.210502	-1.07012	0.284565	0.516699
CSUI_010809	hypothetical protein	158.984	-0.959185	0.148035	-6.47945	9.20605e-11	4.21158e-09
CSUI_010808	rna recognition motif-containing protein	14.6955	0.518812	0.365592	1.4191	0.15587	0.355668
CSUI_010807	f-box domain-containing protein	317.737	-0.397021	0.103746	-3.82686	0.000129789	0.00167505
CSUI_010806	hypothetical protein	669.129	-0.267591	0.0734573	-3.64281	0.000269678	0.00304103
CSUI_010805	atpase aaa	7.19254	-0.195794	0.537449	-0.364303	0.715632	0.860348
CSUI_010804	hypothetical protein	100.721	0.631816	0.152648	4.13904	3.48768e-05	0.000546662
CSUI_010803	hypothetical protein	90.6236	-0.154235	0.183249	-0.841669	0.399973	0.633896
CSUI_010802	actin-like protein alp 5	38.3291	0.106565	0.20886	0.510222	0.609896	0.792674
CSUI_010801	hexokinase	760.216	0.0117383	0.0829082	0.141582	0.88741	0.950404
CSUI_010800	lem3 cdc50 family protein	39.8432	0.316961	0.218102	1.45327	0.14615	0.341713
CSUI_010799	guanylylate cyclase	147.596	-0.0698076	0.127142	-0.549051	0.582971	0.775664
CSUI_010798	hypothetical protein	25.5213	-0.235645	0.249028	-0.94626	0.344016	0.580879
CSUI_010797	fms-interacting protein	182.331	-0.155964	0.116475	-1.33903	0.180561	0.390025
CSUI_010796	nop53 (60s ribosomal biogenesis) protein	40.7777	0.391806	0.188845	2.07475	0.0380096	0.142207
CSUI_010795	zinc finger (ccch type) motif-containing protein	536.75	-0.03892	0.0747057	-0.520978	0.602382	0.787499
CSUI_010794	hypothetical protein	65.2725	0.313269	0.174873	1.79141	0.0732281	0.220645
CSUI_010793	mcm2 3 5 family protein	166.952	-0.67263	0.11882	-5.66093	1.50558e-08	4.98348e-07
CSUI_010792	hypothetical protein	5.10024	-0.22806	0.508803	-0.448228	0.653989	0.821336
CSUI_010791	hypothetical protein	8.77605	-0.366962	0.482936	-0.759856	0.447341	0.673765
CSUI_010790	hypothetical protein	1151.55	0.0774719	0.0601449	1.28809	0.197715	0.413621
CSUI_010789	transmembrane	131.16	0.00205138	0.134339	0.0152702	0.987817	0.994556
CSUI_010788	hypothetical protein	127.102	-0.213217	0.131617	-1.61998	0.105237	0.279406
CSUI_010787	hypothetical protein	979.102	0.00367292	0.061465	0.0597563	0.95235	0.980191
CSUI_010786	hypothetical protein	113.281	0.946887	0.152496	6.20927	5.32318e-10	2.17054e-08
CSUI_010785	hypothetical protein	12.8017	-0.316997	0.389586	-0.813675	0.415831	0.647002
CSUI_010784	dna polymerase family b protein	17.2238	-0.498683	0.335637	-1.48578	0.137337	0.32843
CSUI_010783	dna polymerase family b protein	7.20342	-0.668255	0.464906	-1.4374	0.150605	0.348504
CSUI_010782	type i fatty acid	18.4176	-0.288416	0.304838	-0.94613	0.344083	0.580904
CSUI_010781	hypothetical protein	81.1539	-0.0210959	0.156008	-0.135223	0.892436	0.953243
CSUI_010780	hypothetical protein	19.0873	-0.250425	0.290797	-0.861168	0.389145	0.625999
CSUI_010779	helicase associated domain protein	20.9289	0.261763	0.275975	0.948501	0.342875	0.579992
CSUI_010778	retrotransposable element tf2 155 kda protein type 1	13.6186	0.468259	0.333464	1.40423	0.160251	0.361779
CSUI_010777	transmembrane protein	199.667	0.145587	0.0916761	1.58806	0.112272	0.290462
CSUI_010776	hypothetical protein	3.92618	0.414792	0.620097	0.668914	0.50355	0.718165
CSUI_010775	hypothetical protein	518.346	-2.42767	0.0916035	-26.5019	9.20372e-155	8.63155e-152
CSUI_010774	glutamate leucine phenylalanine valine dehydrogenase family protein	298.711	-0.474702	0.0914381	-5.19152	2.08588e-07	5.67017e-06
CSUI_010773	coronin	361.357	-0.277375	0.077371	-3.585	0.000337084	0.00364063
CSUI_010772	wd g-beta repeat-containing protein	111.682	-0.156946	0.145778	-1.07662	0.281652	0.514146
CSUI_010771	hypothetical protein	142.981	-0.324786	0.127261	-2.55213	0.0107067	0.0562791
CSUI_010770	root hair defective 3 gtp-binding protein	211.438	-0.319472	0.133294	-2.39675	0.0165413	0.0769682
CSUI_010769	hypothetical protein	13.5069	-0.0643043	0.334249	-0.192384	0.847441	0.931697
CSUI_010768	hypothetical protein	899.168	-0.406412	0.0664815	-6.11317	9.76742e-10	3.84344e-08
CSUI_010767	hypothetical protein	437.934	-0.505008	0.109651	-4.6056	4.11272e-06	8.22106e-05
CSUI_010766	kringle domain-containing protein	151.689	-0.292657	0.128062	-2.28528	0.0222965	0.0963662
CSUI_010765	dead deah box helicase domain-containing protein	119.254	-0.324667	0.130306	-2.49157	0.0127181	0.063585
CSUI_010764	hypothetical protein	198.25	-0.0768371	0.131043	-0.586349	0.557641	0.756147
CSUI_010763	hypothetical protein	14.4649	0.301628	0.320231	0.941906	0.346241	0.583391
CSUI_010762	cullin	57.9671	-0.29461	0.212081	-1.38914	0.16479	0.367675
CSUI_010761	hypothetical protein	18.9939	-0.628461	0.273339	-2.2992	0.0214938	0.0938634
CSUI_010760	small nuclear ribonucleoprotein	539.778	0.0821649	0.0752656	1.09167	0.27498	0.506914
CSUI_010759	hypothetical protein	86.9093	0.195782	0.154606	1.26633	0.205395	0.424357
CSUI_010758	hypothetical protein	258.187	-0.210284	0.099581	-2.11169	0.0347132	0.133469
CSUI_010757	sulfite exporter protein	70.0559	-0.403239	0.166818	-2.41724	0.0156387	0.0739489
CSUI_010756	hypothetical protein	2.18632	0.143587	1.00286	0.143178	0.88615	NA
CSUI_010755	heat repeat-containing protein	39.0317	-0.751474	0.196435	-3.82556	0.000130474	0.00168004
CSUI_010754	hypothetical protein	24.3126	0.773042	0.294227	2.62737	0.00860486	0.0474702
CSUI_010753	spermine spermidine synthase	109.673	-0.37547	0.120617	-3.11292	0.00185245	0.01423
CSUI_010752	ion channel protein	45.9976	0.0995713	0.177058	0.562366	0.573867	0.767657
CSUI_010751	regulator of chromosome condensation repeat-containing protein	4.43643	0.828873	0.637727	1.29973	0.193693	0.407749
CSUI_010750	transmembrane protein	124.856	0.0144119	0.151288	0.0952614	0.924107	0.968195
CSUI_010749	leucine rich repeat-containing protein	40.4573	0.0970739	0.193127	0.502642	0.615216	0.796002
CSUI_010748	hypothetical protein	3.91202	0.804628	0.675155	1.19177	0.233352	0.458715
CSUI_010747	hypothetical protein	14.0601	0.332171	0.329803	1.00718	0.313848	0.549306
CSUI_010746	116 kda u5 small nuclear ribonucleoprotein component	246.083	-0.100131	0.117537	-0.851909	0.394265	0.629752
CSUI_010745	leucine rich repeat-containing protein	18.0037	0.43327	0.307186	1.41045	0.158407	0.359392
CSUI_010744	major facilitator family protein	28.5828	0.0702235	0.257122	0.273113	0.784766	0.901217
CSUI_010743	hypothetical protein	27.5508	0.263733	0.297866	0.885406	0.375937	0.613604
CSUI_010742	pyruvate carboxylase	34.7377	-0.278908	0.259509	-1.07475	0.282486	0.514913
CSUI_010741	ccaat-box dna-binding subunit related protein	7.69446	0.33775	0.424001	0.796579	0.425695	0.654836
CSUI_010740	erythrocyte membrane related protein	439.585	0.0333081	0.0834098	0.399331	0.68965	0.844263
CSUI_010739	dna rna polymerase	0.362149	-1.91862	2.15687	-0.889541	0.373713	NA
CSUI_010738	hypothetical protein	736.377	-0.173522	0.0724008	-2.39669	0.016544	0.0769682
CSUI_010737	pan domain-containing protein	4.2121	0.444024	0.688266	0.645134	0.518841	0.729724
CSUI_010736	hypothetical protein	268.811	-0.0196465	0.0949251	-0.206968	0.836035	0.92552
CSUI_010735	centrosomal of 76 kda protein	13.1309	0.462354	0.399925	1.1561	0.247639	0.475656
CSUI_010734	hypothetical protein	157.027	-0.230645	0.152872	-1.50875	0.131364	0.319761
CSUI_010733	alpha-glucan branching	108.382	-0.182207	0.141267	-1.28981	0.197117	0.413025
CSUI_010732	dynein heavy chain family protein	66.3679	-0.269212	0.173057	-1.55563	0.119797	0.302556
CSUI_010731	hypothetical protein	29.2872	-0.395025	0.241129	-1.63823	0.101374	0.272596
CSUI_010730	thioredoxin reductase	108.389	-0.223474	0.111164	-2.01031	0.0443983	0.15837
CSUI_010729	g10 family protein	334.049	-0.00940322	0.104271	-0.0901806	0.928144	0.969755
CSUI_010728	hypothetical protein	33.4192	-0.756076	0.247897	-3.04996	0.00228873	0.0168129
CSUI_010727	slu7 splicing factor	1007.02	-0.0250843	0.0808172	-0.310384	0.756269	0.88654
CSUI_010726	pan domain-containing protein	10.7965	-0.0467509	0.387199	-0.120741	0.903896	0.958537
CSUI_010725	hypothetical protein	200.998	-0.0777292	0.112719	-0.689585	0.490455	0.709823
CSUI_010724	hypothetical protein	615	0.00437774	0.0813162	0.053836	0.957066	0.982022
CSUI_010723	rna recognition motif (or rnp domain) protein	48.7745	0.00727659	0.236785	0.0307308	0.975484	0.989731
CSUI_010722	hypothetical protein	31.9896	0.223353	0.228313	0.978273	0.32794	0.56294
CSUI_010721	retrotransposon ty3-gypsy subclass	1.68874	-0.108542	1.09521	-0.0991061	0.921054	NA
CSUI_010720	hypothetical protein	210.896	0.0428791	0.0948815	0.451922	0.651325	0.819448
CSUI_010719	hypothetical protein	98.1489	-0.162421	0.12718	-1.27709	0.201571	0.418925
CSUI_010718	hypothetical protein	53.945	-0.239954	0.194453	-1.23399	0.217206	0.439734
CSUI_010717	hypothetical protein	34.9351	0.319729	0.208362	1.53448	0.124911	0.309771
CSUI_010716	hypothetical protein	38.838	0.310818	0.231124	1.34481	0.178686	0.387501
CSUI_010715	hypothetical protein	249.151	0.272593	0.099544	2.73842	0.00617355	0.0369363
CSUI_010714	sag-related sequence srs11	11.6697	0.727824	0.332137	2.19134	0.0284274	0.115039
CSUI_010713	autophagy-related 12 variant 1	492.847	-0.162522	0.0794107	-2.0466	0.0406973	0.149232
CSUI_010712	hypothetical protein	18.5586	0.273716	0.316314	0.865328	0.386859	0.623473
CSUI_010711	membrane protein	70.5035	0.0363031	0.165049	0.219953	0.825908	0.920202
CSUI_010710	xpg n-terminal domain-containing protein	99.4733	0.0721447	0.127106	0.567595	0.57031	0.766177
CSUI_010709	hypothetical protein	257.428	0.00629615	0.0965934	0.065182	0.948029	0.978374
CSUI_010708	sag-related sequence srs11	106.701	-0.619474	0.142933	-4.33403	1.46406e-05	0.000254661
CSUI_010707	zinc finger cdgsh-type domain-containing protein	1724.42	0.0722182	0.0729756	0.989621	0.322359	0.557591
CSUI_010706	got1 family protein	153.527	0.0941417	0.106349	0.885214	0.376041	0.613685
CSUI_010705	transmembrane	18.4157	-0.196976	0.326968	-0.602433	0.546886	0.749394
CSUI_010704	hypothetical protein	69.0839	0.400535	0.142376	2.81322	0.00490486	0.0306493
CSUI_010703	peptidyl-prolyl cis-trans cyclophilin-type domain-containing	196.386	0.0113821	0.0989828	0.114991	0.908452	0.960155
CSUI_010702	hypothetical protein	46.026	0.0469706	0.207893	0.225936	0.821251	0.91805
CSUI_010701	hypothetical protein	111.268	-0.35396	0.137033	-2.58303	0.00979374	0.0525496
CSUI_010700	ras family protein	67.9775	-0.0172275	0.181088	-0.0951334	0.924209	0.968195
CSUI_010699	c2 domain-containing	16.7149	-0.603714	0.34321	-1.75902	0.0785736	0.23152
CSUI_010698	hypothetical protein	56.6119	-0.232513	0.18339	-1.26786	0.204847	0.423732
CSUI_010697	hypothetical protein	1410.78	-0.418514	0.0743829	-5.62648	1.83925e-08	5.98236e-07
CSUI_010696	atp-binding cassette g family transporter abcg87	55.4675	-0.290632	0.173866	-1.67158	0.0946065	0.26102
CSUI_010695	hypothetical protein	84.228	0.160329	0.164544	0.974385	0.329865	0.565124
CSUI_010694	transmembrane protein	267.447	-0.00760311	0.127623	-0.0595746	0.952494	0.980191
CSUI_010693	3 5 -cyclic nucleotide phosphodiesterase domain-containing protein	299.286	0.0585042	0.0859154	0.680951	0.495903	0.714399
CSUI_010692	hypothetical protein	301.619	0.00876277	0.0905634	0.0967585	0.922918	0.967718
CSUI_010691	hypothetical protein	32.5826	0.104969	0.254355	0.412689	0.679834	0.837903
CSUI_010690	hypothetical protein	77.1707	0.468129	0.151771	3.08444	0.00203936	0.015393
CSUI_010689	hypothetical protein	49.0899	0.0538944	0.177224	0.304103	0.76105	0.889097
CSUI_010688	cell-cycle-associated protein kinase mapk	106.694	-0.152792	0.135501	-1.12761	0.259486	0.489318
CSUI_010687	pan domain-containing protein	169.807	-0.247829	0.15213	-1.62905	0.103302	0.27593
CSUI_010686	hypothetical protein	163.22	0.104068	0.12535	0.83022	0.406414	0.638886
CSUI_010685	reverse transcriptase	0	NA	NA	NA	NA	NA
CSUI_010684	flagella associated protein	15.3422	0.163132	0.332497	0.490626	0.623691	0.801463
CSUI_010683	hypothetical protein	18.6921	-0.0732316	0.299858	-0.244221	0.80706	0.912155
CSUI_010682	ribosomal rna large subunit methyltransferase j protein	106.026	-0.185115	0.121177	-1.52764	0.126601	0.312175
CSUI_010681	mitochondrial inner membrane translocase subunit	20.4087	0.156152	0.276835	0.564063	0.572711	0.767023
CSUI_010680	hypothetical protein	13.4774	0.129074	0.325311	0.396771	0.691536	0.845108
CSUI_010679	hypothetical protein	56.2758	-0.0499909	0.203094	-0.246147	0.805568	0.911352
CSUI_010678	hypothetical protein	188.306	-0.0609678	0.114152	-0.534093	0.593277	0.781715
CSUI_010677	retrotransposon nucleocapsid related	4.76653	0.432614	0.703563	0.61489	0.538627	0.743488
CSUI_010676	hypothetical protein	221.723	0.11737	0.103205	1.13726	0.255432	0.484987
CSUI_010675	duf866 domain-containing protein	197.245	0.0407691	0.0971312	0.419732	0.674681	0.834288
CSUI_010674	spc97 spc98 family protein	57.7429	-0.0189399	0.179613	-0.105448	0.91602	0.963852
CSUI_010673	retrotransposon ty3-gypsy subclass	22.2984	-0.101765	0.280654	-0.362598	0.716905	0.861235
CSUI_010672	hypothetical protein	41.6051	0.0648183	0.238936	0.271279	0.786177	0.901434
CSUI_010671	dhhc zinc finger domain-containing protein	79.0147	-0.32158	0.157239	-2.04516	0.0408388	0.149561
CSUI_010670	phosphotransferase enzyme family protein	99.066	0.1315	0.121534	1.08201	0.279249	0.511335
CSUI_010669	hypothetical protein	177.965	0.301807	0.114217	2.64241	0.00823193	0.0459421
CSUI_010668	trna pseudouridine synthase b	117.589	0.00986779	0.146433	0.0673878	0.946273	0.977651
CSUI_010667	hypothetical protein	96.1948	-0.0582822	0.134879	-0.432109	0.665662	0.828419
CSUI_010666	transmembrane protein	294.851	-0.170862	0.104014	-1.64269	0.100448	0.271154
CSUI_010665	3 -5 exonuclease	57521.7	-0.24894	0.167228	-1.48863	0.136586	0.32737
CSUI_010664	lactoylglutathione lyase	578.572	0.1542	0.0849976	1.81417	0.069652	0.213529
CSUI_010663	hypothetical protein	1844.2	-0.2532	0.0572195	-4.42507	9.64114e-06	0.000175569
CSUI_010662	leucine rich repeat family protein	52.1645	0.161387	0.200099	0.806533	0.419936	0.649774
CSUI_010661	dead deah box helicase domain-containing protein	132.358	-0.485858	0.12677	-3.8326	0.000126794	0.00164017
CSUI_010660	retrotransposon nucleocapsid related	39.4392	0.0455343	0.2408	0.189096	0.850018	0.932458
CSUI_010659	transmembrane protein	140.843	-0.140582	0.133343	-1.05429	0.29175	0.52517
CSUI_010658	atp-dependent rna	41.5756	0.118761	0.208093	0.570711	0.568196	0.764973
CSUI_010657	hypothetical protein	9.88415	-0.795967	0.445227	-1.78778	0.0738115	0.221691
CSUI_010656	integral membrane protein	379.833	0.244917	0.0843245	2.90446	0.0036789	0.0244117
CSUI_010655	hypothetical protein	20.8788	0.591353	0.344724	1.71544	0.0862644	0.246151
CSUI_010654	hypothetical protein	24.9484	-0.44302	0.323069	-1.37128	0.170287	0.375398
CSUI_010653	transmembrane protein	16.8191	0.998539	0.374961	2.66304	0.00774374	0.0439216
CSUI_010652	alveolin domain containing intermediate filament imc7	4530.45	0.049841	0.0666043	0.748315	0.45427	0.678752
CSUI_010651	tap42 family protein	325.858	0.0945988	0.0999348	0.946605	0.34384	0.580669
CSUI_010650	histone H3	995.76	0.230291	0.0727342	3.1662	0.00154442	0.012362
CSUI_010649	hypothetical protein	91.1798	-0.309634	0.12959	-2.38932	0.0168794	0.0780189
CSUI_010648	hypothetical protein	57.2613	0.128001	0.191496	0.668426	0.503862	0.718325
CSUI_010647	hypothetical protein	1078.37	-0.023229	0.0665747	-0.348917	0.727152	0.867533
CSUI_010646	hypothetical protein	7.82242	0.468946	0.465455	1.0075	0.313694	0.549256
CSUI_010645	hypothetical protein	4.47096	-0.162207	0.646237	-0.251003	0.801812	0.909178
CSUI_010644	hypothetical protein	8.82236	-0.258976	0.421592	-0.614282	0.539029	0.743684
CSUI_010643	hypothetical protein	3.07374	-0.853403	0.758622	-1.12494	0.260615	0.490203
CSUI_010642	3 exoribonuclease domain 1 domain-containing protein	59.4772	0.115467	0.19015	0.607243	0.543689	0.746909
CSUI_010641	hypothetical protein	86.1875	-0.298138	0.155638	-1.91558	0.0554185	0.183705
CSUI_010640	rhoptry kinase family protein rop32	29.591	0.0606574	0.22934	0.264487	0.791405	0.903613
CSUI_010639	xrn 5 -3 exonuclease n-terminus protein	109.953	0.112741	0.130979	0.860756	0.389372	0.625999
CSUI_010638	giy-yig catalytic domain-containing protein	302.331	-0.519386	0.0990542	-5.24345	1.576e-07	4.412e-06
CSUI_010637	tld protein	8.10301	-0.0868236	0.470143	-0.184675	0.853484	0.933623
CSUI_010636	dihydrofolate synthase folylpolyglutamate synthase	92.3148	0.186003	0.14453	1.28695	0.198112	0.414183
CSUI_010635	gtpase domain containing	421.906	0.0890818	0.0830587	1.07252	0.283488	0.515825
CSUI_010634	hypothetical protein	5.3841	0.0721615	0.538918	0.133901	0.893481	0.953826
CSUI_010633	hypothetical protein	40.4476	0.171637	0.196867	0.871844	0.383293	0.620213
CSUI_010632	peptide methionine sulfoxide reductase msrb	120.773	-0.27309	0.14976	-1.82352	0.0682249	0.210761
CSUI_010631	dna polymerase delta catalytic	5.80543	-0.553888	0.517162	-1.07101	0.284163	0.516468
CSUI_010630	hypothetical protein	44.4202	-0.269633	0.213018	-1.26578	0.205594	0.424526
CSUI_010629	hypothetical protein	60.2748	-0.21948	0.178932	-1.22661	0.21997	0.443407
CSUI_010628	hypothetical protein	52.3902	0.0369672	0.196256	0.188362	0.850593	0.932746
CSUI_010627	ap2 domain transcription factor ap2viia-5	57.6004	0.313013	0.197864	1.58196	0.113659	0.29232
CSUI_010626	chaperone related protein	2685.83	-0.115124	0.0583862	-1.97177	0.0486358	0.167898
CSUI_010625	intraflagellar transport 52 (protein ngd5) family protein	13.6988	0.359015	0.322246	1.1141	0.265236	0.495842
CSUI_010624	pppde peptidase domain protein	99.8401	0.0974524	0.149423	0.652191	0.514278	0.726549
CSUI_010623	hypothetical protein	22.6933	0.0528686	0.279897	0.188886	0.850182	0.932458
CSUI_010622	hypothetical protein	88.369	-0.0969551	0.147745	-0.656233	0.511674	0.724594
CSUI_010621	hypothetical protein	48.0311	0.216434	0.197061	1.09831	0.272071	0.503682
CSUI_010620	hypothetical protein	68.8299	-0.273241	0.158724	-1.72149	0.085162	0.244195
CSUI_010619	transmembrane protein	168.034	-0.0158686	0.10555	-0.150342	0.880495	0.947198
CSUI_010618	set domain containing lysine methyltransferase kmtox	455.396	-0.131787	0.0932731	-1.41291	0.157681	0.35806
CSUI_010617	radical sam domain-containing protein	197.166	-0.0997861	0.104861	-0.951601	0.341299	0.578374
CSUI_010616	dna repair	50.7331	-0.0256721	0.174199	-0.147372	0.882839	0.948493
CSUI_010615	hypothetical protein	102.757	-0.256689	0.140308	-1.82947	0.0673285	0.208967
CSUI_010614	hypothetical protein	2.46883	-0.777038	0.817436	-0.950579	0.341818	0.579049
CSUI_010613	hypothetical protein	19.7683	-0.371531	0.318223	-1.16752	0.243002	0.469484
CSUI_010612	transmembrane protein	187.151	0.0516515	0.0961002	0.537476	0.590939	0.780172
CSUI_010611	mitochondrial ribosomal protein l28	196.675	0.210819	0.0998634	2.11107	0.0347661	0.133581
CSUI_010610	coiled-coil related	0	NA	NA	NA	NA	NA
CSUI_010609	hypothetical protein	169.6	0.128967	0.107676	1.19774	0.23102	0.45595
CSUI_010608	kelch k13 propeller	22.6664	0.151138	0.257301	0.587398	0.556937	0.755954
CSUI_010607	hypothetical protein	32.1922	0.533404	0.209223	2.54945	0.0107894	0.0565813
CSUI_010606	hypothetical protein	62.372	-0.0404111	0.166849	-0.242201	0.808624	0.913265
CSUI_010605	hypothetical protein	51.8507	-4.15515	0.29566	-14.0538	7.30028e-45	1.22623e-42
CSUI_010604	hypothetical protein	112.896	-3.45106	0.19143	-18.0278	1.17968e-72	2.95026e-70
CSUI_010603	atp-dependent metallopeptidase subfamily protein	61.9919	0.117214	0.154913	0.756641	0.449265	0.675349
CSUI_010602	phospholipid-transporting p	52.6845	-0.109773	0.185945	-0.590352	0.554954	0.754464
CSUI_010601	nad(+) adp	274.286	0.100009	0.101755	0.982842	0.325685	0.561107
CSUI_010600	hypothetical protein	87.7859	0.288821	0.151124	1.91115	0.0559852	0.18502
CSUI_010599	small nuclear ribonucleoprotein	1032.76	0.166627	0.0858691	1.94048	0.0523217	0.175996
CSUI_010598	hypothetical protein	12.5466	0.602332	0.336822	1.78828	0.0737307	0.221625
CSUI_010597	hypothetical protein	212.383	0.101825	0.108349	0.939788	0.347326	0.584015
CSUI_010596	hypothetical protein	235.229	-0.0725691	0.109967	-0.659918	0.509306	0.722791
CSUI_010595	hypothetical protein	166.569	0.315715	0.116403	2.71227	0.00668244	0.0392506
CSUI_010594	hypothetical protein	30.9858	0.463915	0.233592	1.98601	0.0470325	0.164431
CSUI_010593	hypothetical protein	194.691	0.090306	0.112265	0.804397	0.421168	0.65036
CSUI_010592	hypothetical protein	128.127	-0.207845	0.11893	-1.74763	0.0805284	0.235171
CSUI_010591	hypothetical protein	136.502	0.150327	0.122649	1.22566	0.220326	0.443767
CSUI_010590	hypothetical protein	199.02	0.00100908	0.111099	0.00908269	0.992753	0.996356
CSUI_010589	hypothetical protein	47.1388	-0.835319	0.236859	-3.52665	0.000420852	0.0043612
CSUI_010588	hypothetical protein	197.106	-0.137428	0.124073	-1.10764	0.268018	0.498507
CSUI_010587	hypothetical protein	63.7504	0.0268241	0.185435	0.144655	0.884983	0.949429
CSUI_010586	dynein heavy chain family protein	21.3066	-0.157257	0.288745	-0.544622	0.586013	0.777336
CSUI_010585	hypothetical protein	361.059	-0.0754055	0.0878222	-0.858616	0.390553	0.627091
CSUI_010584	px domain protein	123.43	-0.233157	0.113954	-2.04607	0.0407495	0.149331
CSUI_010583	heat repeat-containing protein	91.6391	-0.0241874	0.137481	-0.175933	0.860347	0.937313
CSUI_010582	hypothetical protein	30.2022	0.500887	0.22299	2.24623	0.024689	0.103598
CSUI_010581	hypothetical protein	914.57	0.0171399	0.0605746	0.282955	0.777211	0.898042
CSUI_010580	hypothetical protein	717.272	-0.315763	0.0735004	-4.29607	1.73849e-05	0.000296889
CSUI_010579	hypothetical protein	40.9001	-0.572788	0.213285	-2.68555	0.00724098	0.0417683
CSUI_010578	sag-related sequence srs57	1301.41	-0.132386	0.0696843	-1.8998	0.0574593	0.188143
CSUI_010577	zinc finger an1 domain-containing stress-associated protein 12	62.4606	-0.227005	0.187954	-1.20777	0.227135	0.451303
CSUI_010576	hypothetical protein	25.8473	-0.219982	0.251171	-0.875825	0.381125	0.618921
CSUI_010575	hypothetical protein	107.399	0.0424418	0.12374	0.342991	0.731605	0.8709
CSUI_010574	retrotransposon ty3-gypsy subclass	5.31627	-2.05932	0.584398	-3.52383	0.000425359	0.00439981
CSUI_010573	actin-related protein arp1	50.5701	-0.234403	0.194282	-1.20651	0.22762	0.451788
CSUI_010572	hypothetical protein	102.683	0.171879	0.136917	1.25536	0.209349	0.429069
CSUI_010571	hypothetical protein	27.7728	0.0662872	0.24956	0.265617	0.790534	0.903591
CSUI_010570	hypothetical protein	5.13046	0.457704	0.504767	0.906764	0.364532	0.60268
CSUI_010569	transmembrane protein	238.097	-0.155184	0.0998413	-1.55431	0.120111	0.303078
CSUI_010568	bromodomain-containing	385.023	-0.312926	0.0869294	-3.59977	0.000318503	0.00346756
CSUI_010567	hypothetical protein	22.271	0.148949	0.290932	0.511972	0.608671	0.79218
CSUI_010566	hypothetical protein	1.49643	3.11708	1.25419	2.48533	0.0129431	NA
CSUI_010565	calcium binding egf domain-containing protein	58.2104	-1.58698	0.232791	-6.81721	9.28268e-12	4.70573e-10
CSUI_010564	eukaryotic translation initiation factor 3 subunit 6 interacting protein	759.869	0.159375	0.0611629	2.60574	0.00916769	0.0500112
CSUI_010563	hypothetical protein	665.754	0.0792804	0.0762347	1.03995	0.298363	0.533162
CSUI_010562	transmembrane protein	62.6273	0.0482388	0.163382	0.295252	0.767801	0.892413
CSUI_010561	smc n terminal domain-containing protein	437.917	-0.197696	0.0856151	-2.30913	0.0209365	0.0920746
CSUI_010560	hypothetical protein	162.033	-0.164884	0.117415	-1.40429	0.160233	0.361779
CSUI_010559	rrna-processing protein	191.556	0.148978	0.113118	1.31702	0.187833	0.399599
CSUI_010558	transmembrane protein	137.773	0.263078	0.130107	2.02202	0.0431741	0.155333
CSUI_010557	catalase	877.193	-0.0399066	0.0663267	-0.601667	0.547396	0.74953
CSUI_010556	aig2 family protein	528.265	-0.0949889	0.079093	-1.20098	0.22976	0.454591
CSUI_010555	splicing factor sf2	1770.93	-0.417881	0.096065	-4.34998	1.3615e-05	0.000240161
CSUI_010554	hypothetical protein	29.0938	-0.374485	0.257757	-1.45286	0.146263	0.341786
CSUI_010553	vps53 n-terminal protein	20.6082	0.124645	0.305763	0.407652	0.68353	0.83942
CSUI_010552	hypothetical protein	23.1236	-0.00534635	0.261446	-0.0204492	0.983685	0.991526
CSUI_010551	very long-chain acyl	96.0967	-0.23222	0.13888	-1.67209	0.0945057	0.260913
CSUI_010550	amp-binding enzyme domain-containing protein	13.4659	0.201617	0.352394	0.572134	0.567231	0.763957
CSUI_010549	glycosyl hydrolases family 35 domain-containing protein	851.59	0.0532323	0.0626253	0.850013	0.395318	0.630226
CSUI_010548	glutamate leucine phenylalanine valine dehydrogenase family protein	16.3924	-0.263962	0.399604	-0.66056	0.508895	0.72248
CSUI_010547	hypothetical protein	296.708	-0.0109382	0.0928768	-0.117771	0.906249	0.959448
CSUI_010546	hypothetical protein	141.335	0.22771	0.127875	1.78072	0.0749576	0.223997
CSUI_010545	hypothetical protein	42.7443	-0.46739	0.193826	-2.41139	0.0158918	0.0747996
CSUI_010544	hypothetical protein	510.935	0.000481848	0.0847131	0.005688	0.995462	0.997411
CSUI_010543	nucleotidyltransferase family related	510.516	-0.388176	0.103263	-3.7591	0.000170525	0.0021182
CSUI_010542	hypothetical protein	4.71177	0.306765	0.571543	0.536732	0.591453	0.780172
CSUI_010541	myosin d	59.598	-0.386071	0.181629	-2.1256	0.0335364	0.13001
CSUI_010540	hypothetical protein	12.219	0.409464	0.382177	1.0714	0.283989	0.516447
CSUI_010539	hypothetical protein	3.97668	-0.550418	0.644958	-0.853417	0.393428	0.629232
CSUI_010538	hypothetical protein	23.0602	-0.193388	0.289728	-0.667482	0.504465	0.718821
CSUI_010537	hypothetical protein	110.532	-0.0103245	0.133117	-0.0775597	0.938178	0.974279
CSUI_010536	hypothetical protein	72.7427	-0.00173084	0.179102	-0.00966398	0.992289	0.996356
CSUI_010535	3 5 -cyclic nucleotide phosphodiesterase domain-containing protein	4.62564	1.11069	0.637441	1.74242	0.0814358	0.236939
CSUI_010534	hypothetical protein	292.995	-0.504926	0.0896415	-5.63272	1.77385e-08	5.78636e-07
CSUI_010533	hypothetical protein	63.4984	0.136083	0.187255	0.726726	0.467394	0.690386
CSUI_010532	hypothetical protein	211.479	-0.52102	0.127376	-4.0904	4.30624e-05	0.000652254
CSUI_010531	hypothetical protein	1843.32	0.0901714	0.0590433	1.52721	0.126709	0.312374
CSUI_010530	rna recognition motif-containing protein	263.193	-0.33648	0.120239	-2.79844	0.00513503	0.0318225
CSUI_010529	srs domain-containing protein	567.97	0.0413797	0.0903028	0.458232	0.646785	0.816389
CSUI_010528	dynein heavy chain family protein	51.1006	-2.33054	0.230903	-10.0931	5.92456e-24	5.55625e-22
CSUI_010527	glutamate dehydrogenase	303.994	-0.415948	0.119076	-3.49313	0.000477386	0.00480976
CSUI_010526	duf1765 domain containing protein	337.013	0.085381	0.0868658	0.982908	0.325653	0.561107
CSUI_010525	nad dependent epimerase dehydratase family protein	618.872	0.100155	0.0708643	1.41333	0.157557	0.357923
CSUI_010524	hypothetical protein	32.2258	0.0544774	0.227905	0.239035	0.811078	0.913976
CSUI_010523	hypothetical protein	167.046	-0.440021	0.126006	-3.49205	0.000479326	0.00482499
CSUI_010522	hypothetical protein	11.9762	0.0294109	0.375706	0.0782815	0.937604	0.973933
CSUI_010521	hypothetical protein	21.3146	-0.0735599	0.289192	-0.254364	0.799215	0.908069
CSUI_010520	hypothetical protein	117.402	-0.0150826	0.122446	-0.123177	0.901967	0.957617
CSUI_010519	hypothetical protein	71.3036	0.224518	0.178753	1.25602	0.209108	0.428731
CSUI_010518	sam-dependent rna methyltransferase	506.096	0.187377	0.0810766	2.31112	0.0208265	0.0917361
CSUI_010517	dna repair	1083.97	0.170119	0.0583186	2.91707	0.00353341	0.0236556
CSUI_010516	guanylate binding	60.3221	0.133235	0.156489	0.851401	0.394547	0.629859
CSUI_010515	26s protease regulatory subunit 8	67.4806	0.276902	0.164257	1.68578	0.0918379	0.25584
CSUI_010514	phosphatidylinositol-4-phosphate 5-kinase	130.69	0.199845	0.114219	1.74966	0.0801774	0.234612
CSUI_010513	gag-pol	0.154514	0.365321	3.27249	0.111634	0.911114	NA
CSUI_010512	transposon tf2-1	0.288413	0.365298	3.69824	0.098776	0.921316	NA
CSUI_010511	gag-pol polyprotein	0.168975	-0.871262	3.18185	-0.273822	0.784221	NA
CSUI_010510	type i fatty acid synthase	360.928	-0.110654	0.091841	-1.20485	0.228262	0.452645
CSUI_010509	hypothetical protein	88.8836	-0.325458	0.143457	-2.26868	0.0232875	0.0993095
CSUI_010508	hypothetical protein	4.8482	-0.884826	0.534681	-1.65487	0.0979514	0.266718
CSUI_010507	hypothetical protein	4.09021	0.75157	0.650763	1.15491	0.248129	0.476227
CSUI_010506	4 -phosphopantetheinyl transferase domain-containing protein	54.1169	-0.917234	0.202015	-4.54043	5.61398e-06	0.000108743
CSUI_010505	swi2 snf2 brahma	118.352	-0.614885	0.176094	-3.49179	0.000479798	0.00482542
CSUI_010504	dna-directed rna polymerase i rpa1	118.457	0.405968	0.124873	3.25105	0.00114979	0.00976584
CSUI_010503	hypothetical protein	159.113	-0.0502076	0.116488	-0.431013	0.666459	0.828674
CSUI_010502	hypothetical protein	160.918	0.0102534	0.147544	0.0694937	0.944597	0.977266
CSUI_010501	bifunctional dihydrofolate reductase-thymidylate synthase	284.761	-0.342263	0.106282	-3.22034	0.0012804	0.0107134
CSUI_010500	hypothetical protein	151.144	-0.324378	0.143072	-2.26723	0.0233763	0.099513
CSUI_010499	hypothetical protein	349.612	-0.484477	0.130879	-3.70171	0.000214151	0.00252891
CSUI_010498	hypothetical protein	269.937	0.190152	0.100109	1.89945	0.0575049	0.188183
CSUI_010497	hypothetical protein	164.466	-0.109151	0.118161	-0.923748	0.355618	0.59238
CSUI_010496	hypothetical protein	213.846	-0.152824	0.112707	-1.35594	0.175117	0.382674
CSUI_010495	hypothetical protein	1.07697	1.69862	1.29408	1.3126	0.189316	NA
CSUI_010494	rna polymerase iii transcription factor iiic	457.446	0.0124281	0.079732	0.155873	0.876133	0.946006
CSUI_010493	retrotransposon nucleocapsid related	5.26971	-0.635874	0.592863	-1.07255	0.283474	0.515825
CSUI_010492	transmembrane protein	417.595	0.11391	0.0784993	1.45109	0.146753	0.342577
CSUI_010491	hypothetical protein	805.175	-0.229942	0.0701921	-3.2759	0.00105327	0.00915332
CSUI_010490	integral membrane duf56 family protein	319.283	0.0450239	0.0779549	0.577564	0.563558	0.760806
CSUI_010489	dynamin-related protein drpb	268.588	0.043537	0.10245	0.424959	0.670867	0.831765
CSUI_010488	rna polymerase-associated protein rtf1	71.4644	0.0121099	0.163303	0.0741563	0.940886	0.975331
CSUI_010487	hypothetical protein	27.9796	0.268586	0.264502	1.01544	0.309895	0.545411
CSUI_010486	hypothetical protein	2258.45	-0.244301	0.0521304	-4.68634	2.78135e-06	5.8181e-05
CSUI_010485	alanine--trna ligase-like	170.675	0.0725907	0.108473	0.669208	0.503363	0.718165
CSUI_010484	sag-related sequence srs53f	174.191	3.11974	0.135855	22.9638	1.07252e-116	6.03509e-114
CSUI_010483	hypothetical protein	201.464	2.45263	0.134928	18.1773	7.8089e-74	1.9973e-71
CSUI_010482	root hair defective 3 gtp-binding protein	198.069	-0.151541	0.111182	-1.363	0.172884	0.379075
CSUI_010481	cchc-type integrase	0.0533146	0.365312	3.69824	0.0987799	0.921313	NA
CSUI_010480	calcium-dependent protein kinase cdpk9	223.21	-0.307553	0.148092	-2.07677	0.0378231	0.141651
CSUI_010479	sag-related sequence srs53f	228.622	-0.071609	0.107001	-0.66924	0.503343	0.718165
CSUI_010478	hypothetical protein	3.83259	0.37148	0.722906	0.513871	0.607342	0.791051
CSUI_010477	atpase family associated with various cellular activities domain-containing protein	6.74755	-0.0736973	0.488987	-0.150714	0.880201	0.947198
CSUI_010476	dna topoisomerase	79.2941	0.0869298	0.153534	0.566191	0.571264	0.766729
CSUI_010475	zn-finger in ubiquitin-hydrolases domain-containing protein	107.006	-0.0464674	0.134648	-0.345103	0.730017	0.87005
CSUI_010474	eukaryotic initiation factor 4a	8048.7	0.193261	0.060573	3.19054	0.00142007	0.0115724
CSUI_010473	histone h2b	1218.7	-0.102322	0.0668738	-1.53007	0.125998	0.311645
CSUI_010472	dna chr wayne state university expressed family protein	60.016	0.258792	0.182219	1.42023	0.155542	0.355281
CSUI_010471	dna-directed rna polymerase i rpa1	143.317	-0.137379	0.106404	-1.29111	0.196665	0.412385
CSUI_010470	hypothetical protein	145.654	-0.133209	0.112545	-1.18361	0.236567	0.462531
CSUI_010469	hypothetical protein	618.241	-1.44692	0.0814393	-17.7668	1.27774e-70	3.05951e-68
CSUI_010468	hypothetical protein	879.666	-0.265574	0.0895943	-2.96418	0.00303492	0.0210444
CSUI_010467	proteasome subunit beta type 7	329.211	-0.174669	0.0968902	-1.80275	0.0714273	0.216962
CSUI_010466	hypothetical protein	68.361	0.40711	0.193187	2.10734	0.0350885	0.134452
CSUI_010465	histone deacetylase complex subunit sin3	217.973	-0.0134308	0.105796	-0.12695	0.89898	0.956249
CSUI_010464	hypothetical protein	465.413	-0.151855	0.0871214	-1.74303	0.0813287	0.236708
CSUI_010463	hypothetical protein	304.684	0.15266	0.0909873	1.67781	0.0933833	0.259106
CSUI_010462	hypothetical protein	2.42355	-0.120588	0.77375	-0.155848	0.876152	0.946006
CSUI_010461	hypothetical protein	81.0027	0.19583	0.16515	1.18577	0.235713	0.461181
CSUI_010460	hypothetical protein	49.4219	-0.493753	0.198183	-2.4914	0.012724	0.0635863
CSUI_010459	hypothetical protein	38.7853	0.481107	0.219508	2.19175	0.0283974	0.114999
CSUI_010458	hypothetical protein	107.23	-0.100704	0.132286	-0.761263	0.4465	0.673765
CSUI_010457	hypothetical protein	98.2971	-0.130396	0.143721	-0.907287	0.364255	0.602546
CSUI_010456	hypothetical protein	97.4133	0.0354471	0.128581	0.275679	0.782794	0.900586
CSUI_010455	transmembrane protein	300.77	-0.0915327	0.0871115	-1.05075	0.293372	0.527077
CSUI_010453	hypothetical protein	10.6267	-0.623253	0.427317	-1.45853	0.144695	0.339958
CSUI_010452	ap-4 complex subunit sigma	28.285	0.390034	0.276223	1.41202	0.157943	0.35851
CSUI_010451	dynein heavy chain family protein	3.38787	0.563885	0.711425	0.792614	0.428003	0.656859
CSUI_010450	dynein gamma flagellar outer	6.57437	0.830906	0.55982	1.48424	0.137745	0.328692
CSUI_010449	dynein heavy chain family protein	16.999	-0.28832	0.338897	-0.850759	0.394903	0.629942
CSUI_010448	glutamate leucine phenylalanine valine dehydrogenase family protein	51.7885	0.251191	0.181514	1.38386	0.1664	0.369873
CSUI_010447	dhh family protein	166.467	-0.186724	0.112175	-1.66459	0.095995	0.263366
CSUI_010446	hypothetical protein	18.4256	0.335797	0.276705	1.21355	0.224918	0.448543
CSUI_010445	rna recognition motif-containing protein	589.893	0.206359	0.0646254	3.19316	0.00140725	0.0115012
CSUI_010444	hypothetical protein	418.862	-0.641605	0.0859626	-7.46377	8.40808e-14	5.00659e-12
CSUI_010443	multidrug resistance efflux transporter	175.018	0.0888586	0.115321	0.770531	0.440985	0.66973
CSUI_010442	hypothetical protein	439.206	0.334078	0.0889848	3.75432	0.000173812	0.0021519
CSUI_010441	myosin head (motor domain) domain-containing protein	29.1245	-0.707037	0.240734	-2.93701	0.00331391	0.0225265
CSUI_010440	hypothetical protein	33.7713	-0.328699	0.233618	-1.40699	0.159429	0.360936
CSUI_010439	hypothetical protein	34.23	-0.666576	0.221067	-3.01527	0.00256754	0.0183844
CSUI_010438	rna recognition motif-containing protein	752.949	0.286935	0.0893328	3.21198	0.00131825	0.010965
CSUI_010437	transmembrane protein	16.807	-0.196144	0.29365	-0.66795	0.504165	0.718667
CSUI_010436	hypothetical protein	11.4908	0.085602	0.410174	0.208697	0.834685	0.925005
CSUI_010435	dna topoisomerase iii	187.34	0.0406551	0.119556	0.340051	0.733818	0.872458
CSUI_010434	hypothetical protein	317.464	-0.0814803	0.0987132	-0.825425	0.409131	0.641382
CSUI_010433	ww domain-containing protein	317.165	-0.203271	0.0882609	-2.30307	0.0212747	0.0932274
CSUI_010432	patatin family protein	41.8896	-0.0164727	0.243124	-0.0677544	0.945981	0.977651
CSUI_010431	cyclin2 related protein	1072.73	0.149549	0.0749545	1.9952	0.0460212	0.161952
CSUI_010430	serine threonine-protein phosphatase 4 catalytic subunit	106.402	-0.354161	0.121248	-2.92095	0.00348961	0.023446
CSUI_010429	n6-adenosine-methyltransferase	172.699	-0.195273	0.115602	-1.68919	0.0911827	0.254696
CSUI_010428	ice family protease p20 domain-containing protein	863.487	0.0053649	0.0666405	0.0805051	0.935836	0.973081
CSUI_010427	hypothetical protein	7.99834	-0.0348075	0.548672	-0.0634396	0.949416	0.979316
CSUI_010426	hypothetical protein	72.2472	-0.725485	0.209719	-3.45933	0.000541529	0.00533658
CSUI_010425	aaa family protein	156.053	-0.366062	0.117166	-3.1243	0.00178228	0.013833
CSUI_010424	hypothetical protein	22.3213	1.21157	0.293382	4.12968	3.63276e-05	0.000567017
CSUI_010423	hypothetical protein	1302.22	-0.0926028	0.0712045	-1.30052	0.193423	0.407256
CSUI_010422	hypothetical protein	277.343	0.240627	0.0864938	2.78201	0.00540227	0.0331139
CSUI_010421	hypothetical protein	267.594	-0.186811	0.0929354	-2.01012	0.0444187	0.158393
CSUI_010420	hypothetical protein	115.574	0.260476	0.150668	1.72881	0.0838434	0.241818
CSUI_010419	hypothetical protein	80.2503	0.211293	0.155476	1.35901	0.174145	0.380844
CSUI_010418	hypothetical protein	14.4723	1.02482	0.358184	2.86115	0.00422112	0.027099
CSUI_010417	hypothetical protein	35.5752	0.361153	0.207203	1.74299	0.0813354	0.236708
CSUI_010416	zinc c2h2 type domain-containing protein	47.5517	-0.0594924	0.170814	-0.348287	0.727624	0.867997
CSUI_010415	hypothetical protein	18.3524	-0.518656	0.305138	-1.69974	0.0891795	0.251472
CSUI_010414	hypothetical protein	120.426	-0.0236331	0.134033	-0.176323	0.86004	0.937313
CSUI_010413	apicoplast-associated thioredoxin family protein atrx1	726.07	0.123198	0.0874996	1.40798	0.159138	0.360494
CSUI_010412	ubiquitin-conjugating enzyme subfamily	1020.73	-0.370517	0.0758171	-4.88699	1.02391e-06	2.30923e-05
CSUI_010411	hypothetical protein	101.556	-0.446838	0.148495	-3.00912	0.00262005	0.0187213
CSUI_010410	enoyl- hydratase isomerase family protein	6.11895	-0.872834	0.508571	-1.71625	0.0861168	0.245792
CSUI_010409	hypothetical protein	37.2189	0.428929	0.249873	1.71659	0.0860539	0.245737
CSUI_010408	zinc finger protein	304.191	-0.240084	0.0936985	-2.56231	0.010398	0.0549902
CSUI_010407	hypothetical protein	40.5365	0.0609824	0.213451	0.285697	0.77511	0.896607
CSUI_010406	hypothetical protein	80.6844	-0.249837	0.155422	-1.60748	0.107949	0.283677
CSUI_010405	hypothetical protein	104.113	-0.609556	0.159762	-3.81539	0.000135967	0.00174081
CSUI_010404	hypothetical protein	75.3861	-0.0960291	0.169722	-0.565803	0.571527	0.766729
CSUI_010403	hypothetical protein	211.95	-0.623943	0.104375	-5.97788	2.26053e-09	8.45185e-08
CSUI_010402	SMC protein	56.5436	-0.120029	0.162937	-0.736658	0.46133	0.684184
CSUI_010401	hypothetical protein	36.858	-0.155188	0.219664	-0.706482	0.479889	0.699931
CSUI_010400	transmembrane protein	41.8456	0.108024	0.20098	0.537484	0.590933	0.780172
CSUI_010399	hypothetical protein	11.3752	0.248607	0.377947	0.657783	0.510678	0.723665
CSUI_010398	hypothetical protein	60.3783	-0.195858	0.186682	-1.04915	0.294108	0.527724
CSUI_010397	swi2 snf2 brahma-like	94.299	-0.0359624	0.159093	-0.226047	0.821165	0.91805
CSUI_010396	hypothetical protein	8.92481	0.414087	0.474501	0.872679	0.382838	0.619833
CSUI_010395	bcs1 family isoform 9	40.404	-0.341711	0.201364	-1.69698	0.0897001	0.252245
CSUI_010394	zinc finger (ccch type)	260.23	0.379761	0.0871649	4.35681	1.31973e-05	0.000234262
CSUI_010393	amine-terminal region of a tm vesicle-mediated sorter	134.287	-0.0597537	0.119411	-0.500402	0.616792	0.797126
CSUI_010392	hypothetical protein	274.26	-0.193046	0.103585	-1.86365	0.0623704	0.198787
CSUI_010391	protein kinase domain-containing protein	39.0231	-0.253417	0.218144	-1.16169	0.245359	0.472738
CSUI_010390	hypothetical protein	279.907	0.0531266	0.0909554	0.584095	0.559156	0.757068
CSUI_010389	transmembrane protein	2084.44	0.135407	0.0874051	1.54919	0.121336	0.304464
CSUI_010388	transmembrane protein	5.86919	-0.445815	0.50256	-0.887088	0.375032	0.613015
CSUI_010387	hypothetical protein	271.75	-0.278879	0.103451	-2.69577	0.00702262	0.0409303
CSUI_010386	abc1 family protein	14.7498	-0.442989	0.344722	-1.28506	0.198771	0.415099
CSUI_010385	sec34-like family	18.7654	0.022425	0.321176	0.0698215	0.944336	0.977258
CSUI_010384	kh domain	991.585	-0.406543	0.104963	-3.8732	0.000107416	0.00142387
CSUI_010383	hypothetical protein	43.719	-0.0669976	0.201984	-0.331697	0.740118	0.876398
CSUI_010382	kazal-type serine protease inhibitor domain-containing protein	21.3327	-0.00596966	0.252676	-0.0236258	0.981151	0.990832
CSUI_010381	hypothetical protein	1856.7	-0.110951	0.071471	-1.5524	0.120568	0.303618
CSUI_010380	hypothetical protein	399.168	-0.426301	0.0917235	-4.64767	3.357e-06	6.8941e-05
CSUI_010379	abc1 family protein	81.7337	0.00698482	0.144412	0.0483673	0.961423	0.983751
CSUI_010378	gram domain-containing protein	16.5636	-0.0996869	0.337924	-0.294998	0.767995	0.892413
CSUI_010377	retrotransposon ty3-gypsy subclass	7.48899	0.0474867	0.5259	0.090296	0.928052	0.969755
CSUI_010376	zn-finger in ran binding protein and others domain-containing protein	280.197	-0.213622	0.0898675	-2.37707	0.0174506	0.080035
CSUI_010375	40s ribosomal protein s15a	6119.72	0.401333	0.0669146	5.99769	2.00148e-09	7.54187e-08
CSUI_010374	ribosomal protein l15	59.8132	-0.35435	0.182914	-1.93725	0.0527147	0.176863
CSUI_010373	hypothetical protein	5.40734	0.456872	0.53664	0.851357	0.394571	0.629859
CSUI_010372	dead deah box helicase domain-containing protein	784.473	0.170187	0.0563979	3.01761	0.00254777	0.0183095
CSUI_010371	hypothetical protein	205.725	-0.575745	0.137365	-4.19135	2.77297e-05	0.000445814
CSUI_010370	hypothetical protein	292.219	0.156325	0.0861974	1.81357	0.0697436	0.21374
CSUI_010369	dynein heavy chain	13.7932	-0.226787	0.372575	-0.6087	0.542723	0.746128
CSUI_010368	rna recognition motif-containing protein	1968.45	0.128028	0.0609087	2.10196	0.0355565	0.135416
CSUI_010367	hypothetical protein	174.078	-0.215314	0.125989	-1.709	0.0874518	0.248343
CSUI_010366	hypothetical protein	41.6923	1.83228	0.205361	8.92226	4.5687e-19	3.72581e-17
CSUI_010365	hypothetical protein	0	NA	NA	NA	NA	NA
CSUI_010364	hypothetical protein	25.6434	0.200598	0.261441	0.767277	0.442917	0.671705
CSUI_010363	hypothetical protein	238.286	0.368279	0.0959022	3.84016	0.000122956	0.00160213
CSUI_010362	serine--trna	41.6988	-0.143688	0.201611	-0.712699	0.476032	0.697016
CSUI_010361	hypothetical protein	301.915	-0.524369	0.105744	-4.95885	7.09099e-07	1.66992e-05
CSUI_010360	b-box zinc finger domain-containing protein	72.1047	0.151037	0.183294	0.824014	0.409931	0.642006
CSUI_010359	hypothetical protein	953.045	0.303673	0.0699367	4.34211	1.4112e-05	0.000247377
CSUI_010358	hypothetical protein	991.177	0.293943	0.0811459	3.6224	0.000291883	0.00323312
CSUI_010357	hypothetical protein	82.5797	-0.0173011	0.137869	-0.125489	0.900136	0.956756
CSUI_010356	hypothetical protein	508.762	-0.0474998	0.0787509	-0.603165	0.546399	0.749106
CSUI_010355	tubulin-binding cofactor c	93.7144	0.233929	0.139494	1.67698	0.0935463	0.259479
CSUI_010353	cpsf a subunit region protein	36.3532	0.130254	0.239076	0.544825	0.585874	0.777336
CSUI_010352	enoyl- hydratase isomerase family protein	7.93666	0.181994	0.461649	0.394227	0.693414	0.846019
CSUI_010351	hypothetical protein	376.335	-0.000788888	0.0747479	-0.010554	0.991579	0.996356
CSUI_010350	hypothetical protein	0	NA	NA	NA	NA	NA
CSUI_010349	phosphoglycerate mutase family protein	565.447	-0.211024	0.103451	-2.03984	0.0413665	0.150757
CSUI_010348	hypothetical protein	0.466972	1.27974	1.76951	0.723215	0.469548	NA
CSUI_010347	hypothetical protein	10.9223	0.287841	0.344847	0.834693	0.40389	0.637131
CSUI_010346	type i fatty acid synthase	67.3473	0.00846164	0.199553	0.042403	0.966177	0.986023
CSUI_010345	hypothetical protein	52.5777	0.430183	0.221328	1.94365	0.051938	0.175048
CSUI_010344	myosin f	154.053	-0.225648	0.103531	-2.17952	0.029293	0.117947
CSUI_010343	hypothetical protein	61.1951	0.010947	0.174298	0.0628061	0.949921	0.979334
CSUI_010342	mitochondrial import inner membrane translocase subunit tim10	1.5966	-1.02707	1.1292	-0.909555	0.363057	NA
CSUI_010341	crn (crooked neck) related	37.2566	-0.197119	0.231171	-0.852697	0.393827	0.629475
CSUI_010340	phosphoinositide phospholipase	31.3814	0.635136	0.255285	2.48795	0.0128482	0.0639513
CSUI_010339	hypothetical protein	888.805	0.261497	0.0725471	3.60452	0.000312731	0.00342361
CSUI_010338	hypothetical protein	2457.32	-0.316794	0.0537484	-5.89401	3.76928e-09	1.3728e-07
CSUI_010337	retrotransposon ty3-gypsy subclass	6.89643	-0.665545	0.523553	-1.27121	0.203654	0.422086
CSUI_010336	alanine transaminase	37.7511	-0.0993861	0.223902	-0.443882	0.657128	0.822616
CSUI_010335	hypothetical protein	318.851	0.263318	0.0877596	3.00044	0.00269586	0.0191415
CSUI_010334	ubiquitin-conjugating enzyme subfamily protein	711.839	0.216916	0.0749058	2.89585	0.00378139	0.0248719
CSUI_010333	pci domain-containing protein	922.2	-0.225258	0.0694174	-3.24498	0.0011746	0.00992411
CSUI_010332	f5 8 type c domain-containing protein	313.759	0.178603	0.0974029	1.83365	0.066706	0.207575
CSUI_010331	hypothetical protein	1040.66	0.0701416	0.0668455	1.04931	0.294035	0.527679
CSUI_010330	acyl carrier protein	968.856	-0.144225	0.072423	-1.99143	0.0464337	0.163008
CSUI_010329	hypothetical protein	37.2583	0.33277	0.20557	1.61877	0.105497	0.279685
CSUI_010328	hypothetical protein	10.7786	-0.350202	0.39201	-0.893348	0.371671	0.609735
CSUI_010327	fad binding domain of dna photolyase domain-containing protein	357.218	0.539821	0.101779	5.30386	1.13378e-07	3.23847e-06
CSUI_010326	hypothetical protein	10484.9	0.67516	0.076875	8.78256	1.59791e-18	1.2317e-16
CSUI_010325	hus1-like protein	60.5909	0.216605	0.172295	1.25717	0.208691	0.428282
CSUI_010324	dna double-strand break repair rad50 atpase	120.759	0.0418378	0.126432	0.330912	0.740711	0.876824
CSUI_010323	hypothetical protein	39.4696	-0.318513	0.260295	-1.22366	0.22108	0.444228
CSUI_010322	histone deacetylase sir2	149.251	-0.40372	0.121181	-3.33154	0.000863676	0.00775723
CSUI_010321	hypothetical protein	462.549	-0.103381	0.0888718	-1.16326	0.244723	0.471938
CSUI_010320	histone lysine methyltransferase set suv39	182.131	-0.171613	0.108913	-1.57568	0.115099	0.294459
CSUI_010319	hypothetical protein	86.1397	-0.175946	0.164136	-1.07195	0.283743	0.516122
CSUI_010318	srs domain-containing protein	280.493	-0.0236673	0.131625	-0.179809	0.857303	0.936071
CSUI_010317	alanine dehydrogenase	67.8176	0.67587	0.184941	3.65452	0.000257659	0.00293492
CSUI_010316	thrombospondin type 1 domain-containing	10.2738	-0.103749	0.414895	-0.250061	0.80254	0.909729
CSUI_010315	lysine decarboxylase	109.78	-0.607448	0.163882	-3.70663	0.000210039	0.00248557
CSUI_010314	hypothetical protein	6.52323	-0.841872	0.54547	-1.54339	0.122737	0.306542
CSUI_010313	atpase family associated with various cellular activities domain-containing protein	78.9283	-0.295477	0.157784	-1.87267	0.0611143	0.196172
CSUI_010312	zinc c3hc4 type (ring finger) domain-containing	57.4708	-0.119792	0.188498	-0.635506	0.525099	0.73463
CSUI_010311	sodium:neurotransmitter symporter family protein	392.198	0.0613029	0.0771996	0.794083	0.427147	0.656586
CSUI_010310	hypothetical protein	173.771	-0.367825	0.194929	-1.88697	0.0591645	0.19195
CSUI_010309	elmo ced-12 family protein	291.192	0.120469	0.0989976	1.21688	0.223648	0.446899
CSUI_010308	hypothetical protein	1372.61	-1.98493	0.0664907	-29.8528	8.08338e-196	1.13713e-192
CSUI_010307	cell-cycle-associated protein kinase	22.6538	0.344274	0.264341	1.30239	0.192784	0.406614
CSUI_010306	hypothetical protein	12.4936	0.0498343	0.41443	0.120248	0.904287	0.958633
CSUI_010305	hypothetical protein	122.964	0.184881	0.124211	1.48844	0.136635	0.32737
CSUI_010304	zinc c3hc4 type (ring finger) domain-containing protein	721.293	-0.0319017	0.0706432	-0.451589	0.651565	0.819448
CSUI_010303	transmembrane protein	55.6845	-0.16645	0.174273	-0.955111	0.339521	0.57649
CSUI_010302	60s ribosome subunit biogenesis protein	782.594	0.108406	0.0643649	1.68424	0.0921362	0.256405
CSUI_010301	hypothetical protein	778.865	0.0853504	0.0797907	1.06968	0.284764	0.516892
CSUI_010300	acyl- thioesterase	1188.08	0.0173538	0.0572612	0.303063	0.761842	0.889097
CSUI_010299	cell-cycle-associated protein kinase gsk	492.053	-0.0383813	0.0710218	-0.540416	0.58891	0.779259
CSUI_010298	hypothetical protein	274.723	-0.0184346	0.0883709	-0.208604	0.834757	0.925005
CSUI_010297	glutamate leucine phenylalanine valine dehydrogenase family protein	87.6208	-0.447075	0.161799	-2.76315	0.00572461	0.034637
CSUI_010296	agap005082-related protein	53.7609	0.0257894	0.193474	0.133296	0.893959	0.954156
CSUI_010295	gcc2 and gcc3 domain-containing protein	6.00763	-0.473706	0.516696	-0.916797	0.359249	0.596927
CSUI_010294	dead deah box helicase domain-containing protein	15.7977	-0.0424054	0.343035	-0.123618	0.901617	0.957453
CSUI_010293	oxysterol-binding protein	58.6455	0.0626568	0.152678	0.410386	0.681523	0.838853
CSUI_010292	hypothetical protein	46.2406	0.190215	0.201246	0.945187	0.344563	0.581515
CSUI_010291	hypothetical protein	33.6209	0.249289	0.248061	1.00495	0.314919	0.550069
CSUI_010290	hypothetical protein	147.977	0.213024	0.109811	1.93991	0.05239	0.176157
CSUI_010289	dynein gamma flagellar outer	7.13719	-0.277526	0.58199	-0.476857	0.633464	0.807912
CSUI_010288	hypothetical protein	132.493	0.264552	0.13121	2.01625	0.0437736	0.157038
CSUI_010287	replication protein a 70 kda dna-binding	245.798	-0.114035	0.0943223	-1.209	0.226664	0.450684
CSUI_010286	gnat family protein	334.391	-0.0225214	0.0778467	-0.289305	0.772348	0.895437
CSUI_010285	hypothetical protein	83.6165	-0.465131	0.143201	-3.24809	0.00116183	0.00984577
CSUI_010284	transmembrane protein	602.183	-0.540606	0.251321	-2.15106	0.0314714	0.123926
CSUI_010283	(2fe-2s)-binding protein	18.4478	-0.00664051	0.302417	-0.0219581	0.982481	0.991002
CSUI_010282	abc1 family protein	22.6719	0.0357448	0.253756	0.140863	0.887978	0.950404
CSUI_010281	formate nitrite transporter protein	442.641	0.0809278	0.0985052	0.821559	0.411328	0.642839
CSUI_010280	hypothetical protein	29.0611	-0.800062	0.273804	-2.92202	0.00347771	0.02338
CSUI_010279	transmembrane protein	79.2437	-0.245629	0.157594	-1.55862	0.119087	0.301102
CSUI_010278	homoserine kinase	29.188	-0.215917	0.267877	-0.80603	0.420226	0.649774
CSUI_010277	atp-dependent rna helicase ded1	7.53365	-1.41458	0.537523	-2.63167	0.00849672	0.0469558
CSUI_010276	transmembrane	7.5112	-0.35281	0.450427	-0.783279	0.433463	0.661875
CSUI_010275	transmembrane protein	526.982	-0.585891	0.11267	-5.20005	1.99238e-07	5.46883e-06
CSUI_010274	hypothetical protein	280.613	0.188235	0.0988503	1.90424	0.0568792	0.186678
CSUI_010273	dead deah box helicase	291.633	0.424194	0.103192	4.11073	3.94406e-05	0.000605545
CSUI_010272	hypothetical protein	262.251	0.0712327	0.0996376	0.714918	0.47466	0.696184
CSUI_010271	hypothetical protein	63.4367	0.214193	0.174236	1.22932	0.21895	0.442143
CSUI_010270	hypothetical protein	15.3955	0.203265	0.308683	0.658491	0.510223	0.723297
CSUI_010269	hypothetical protein	1.55606	3.18313	1.14663	2.77607	0.00550199	NA
CSUI_010268	hypothetical protein	53.366	5.29789	0.329315	16.0876	3.11509e-58	6.37404e-56
CSUI_010267	hypothetical protein	1828.64	1.25494	0.0740827	16.9397	2.29382e-64	4.96435e-62
CSUI_010266	fyve zinc finger domain-containing protein	160.567	0.768273	0.121444	6.32614	2.51369e-10	1.09648e-08
CSUI_010265	hypothetical protein	81.2132	0.0663381	0.144939	0.457698	0.64717	0.816599
CSUI_010264	hypothetical protein	3185.52	0.0433352	0.0684785	0.632829	0.526845	0.735988
CSUI_010263	afg3 atpase family	178.31	-0.107022	0.118222	-0.905268	0.365323	0.603518
CSUI_010262	udp-glucose 4-epimerase	178.717	0.0393162	0.126049	0.311912	0.755107	0.88595
CSUI_010261	glutaminyl-trna synthetase	1180.02	0.145366	0.0519407	2.79869	0.00513109	0.0318225
CSUI_010260	general transcription factor iih polypeptide 5 gtf2h5	410.281	0.188773	0.0923369	2.0444	0.0409141	0.14969
CSUI_010259	hypothetical protein	52.7943	0.173221	0.209222	0.82793	0.40771	0.639955
CSUI_010258	ef hand domain-containing	175.553	-0.142591	0.192739	-0.739813	0.459413	0.68281
CSUI_010257	hypothetical protein	34.0736	-0.149799	0.234952	-0.637575	0.523751	0.733136
CSUI_010256	hypothetical protein	147.647	-0.260047	0.118039	-2.20306	0.0275908	0.112462
CSUI_010255	dna repair protein rad4 domain-containing protein	82.8115	-0.0904088	0.150512	-0.600676	0.548056	0.750252
CSUI_010254	diacylglycerol kinase	21.6281	-0.288662	0.269604	-1.07069	0.28431	0.516529
CSUI_010253	hypothetical protein	221.446	0.101801	0.11296	0.901208	0.367478	0.606125
CSUI_010252	apical membrane antigen 1 protein	758.625	-0.0350093	0.0804643	-0.43509	0.663497	0.827009
CSUI_010251	centrosomal protein of 120 kda	60.6579	0.186535	0.174876	1.06667	0.286122	0.518458
CSUI_010250	hypothetical protein	0.637945	1.76025	1.52742	1.15244	0.249141	NA
CSUI_010249	transmembrane protein	5.55705	-0.0784221	0.553301	-0.141735	0.887289	0.950404
CSUI_010248	transmembrane protein	40.5182	-0.400765	0.216807	-1.84849	0.0645311	0.202859
CSUI_010247	hypothetical protein	287.642	-0.00507108	0.095788	-0.0529406	0.957779	0.982202
CSUI_010246	hypothetical protein	209.282	-0.265724	0.114741	-2.31585	0.0205666	0.0907671
CSUI_010245	gaf domain-containing protein	473.058	0.0288721	0.0822643	0.350968	0.725612	0.866516
CSUI_010244	hypothetical protein	409.293	-0.164394	0.0688045	-2.38929	0.0168808	0.0780189
CSUI_010243	rhoptry neck protein ron4	46.8014	0.0691001	0.243461	0.283824	0.776545	0.897718
CSUI_010242	kelch repeat-containing protein	644.636	-0.263815	0.0775603	-3.40143	0.000670354	0.00636436
CSUI_010241	zinc finger (ccch type) motif-containing protein	107.638	-0.51677	0.143342	-3.60515	0.000311977	0.00341868
CSUI_010240	hypothetical protein	46.649	-0.473152	0.199731	-2.36894	0.0178392	0.0814122
CSUI_010239	nudix hydrolase domain protein	214.111	0.0295548	0.113292	0.260873	0.79419	0.904972
CSUI_010238	hypothetical protein	277.781	-0.128738	0.0903777	-1.42444	0.154318	0.353798
CSUI_010237	citrate synthase i	101.278	-0.378451	0.147715	-2.56203	0.0104061	0.0549908
CSUI_010236	dense granular protein gra10	536.856	0.18899	0.0787423	2.40011	0.01639	0.0764414
CSUI_010235	glutamate leucine phenylalanine valine dehydrogenase family protein	78.5811	-0.201903	0.171594	-1.17663	0.239342	0.465933
CSUI_010234	amino acid transporter	269.137	0.0518115	0.0792159	0.654054	0.513077	0.72558
CSUI_010233	hypothetical protein	37.078	-0.287048	0.22837	-1.25694	0.208775	0.428282
CSUI_010232	hypothetical protein	613.773	0.0495226	0.0768744	0.644202	0.519445	0.729725
CSUI_010231	hypothetical protein	46.7414	-0.065814	0.211006	-0.311906	0.755112	0.88595
CSUI_010230	hypothetical protein	81.5892	-0.0739962	0.142176	-0.520456	0.602746	0.787499
CSUI_010229	hypothetical protein	13.8716	-0.643336	0.338819	-1.89876	0.0575962	0.188263
CSUI_010228	hypothetical protein	210.114	0.390292	0.119432	3.26789	0.00108351	0.0093316
CSUI_010227	hypothetical protein	25.5038	-0.0851631	0.255706	-0.333051	0.739096	0.875741
CSUI_010226	tic22-like family protein	385.632	0.199208	0.0795626	2.50378	0.0122873	0.0619816
CSUI_010225	hypothetical protein	8742.37	9.76466	0.130111	75.0486	0	0
CSUI_010224	pan domain-containing protein	5559.1	-0.135676	0.0693071	-1.9576	0.0502769	0.171304
CSUI_010223	hypothetical protein	40.1353	-0.290689	0.216575	-1.34221	0.179527	0.388388
CSUI_010222	hypothetical protein	260.129	-0.02398	0.0855908	-0.28017	0.779347	0.898601
CSUI_010221	hypothetical protein	18.4023	0.00276949	0.328946	0.00841928	0.993282	0.99647
CSUI_010220	hypothetical protein	706.796	-0.627737	0.110808	-5.66511	1.46932e-08	4.87778e-07
CSUI_010219	hypothetical protein	55.8771	-0.0258605	0.189072	-0.136776	0.891208	0.952303
CSUI_010218	hypothetical protein	90.4707	0.0403971	0.13229	0.305369	0.760085	0.888727
CSUI_010217	hypothetical protein	172.81	-0.0180564	0.116354	-0.155185	0.876676	0.946375
CSUI_010216	hypothetical protein	130.366	0.0758046	0.142103	0.533449	0.593723	0.781767
CSUI_010215	hypothetical protein	5.55554	1.32311	0.599758	2.20608	0.0273782	0.112097
CSUI_010214	hypothetical protein	26.094	-0.0716374	0.254203	-0.281812	0.778088	0.898328
CSUI_010213	helicase associated domain protein	13.7498	0.484718	0.385408	1.25767	0.20851	0.42805
CSUI_010212	coiled coil protein	81.6075	0.306285	0.141325	2.16724	0.0302166	0.120802
CSUI_010211	atpase family associated with various cellular activities domain-containing protein	0.875757	0.170297	1.42096	0.119847	0.904604	NA
CSUI_010210	chromo (chrromatin organization modifier) domain-containing protein	174.608	-0.408903	0.106813	-3.82822	0.000129076	0.00166776
CSUI_010209	hypothetical protein	15.798	0.19937	0.329578	0.604925	0.545229	0.748478
CSUI_010208	flagellar associated protein	10.0377	0.316385	0.364589	0.867787	0.385511	0.622102
CSUI_010207	aaa family protein	38.631	0.040587	0.214096	0.189574	0.849643	0.932458
CSUI_010206	hypothetical protein	11.3172	-0.0935137	0.439594	-0.212727	0.83154	0.922894
CSUI_010205	bromodomain-containing protein	179.848	-0.299341	0.126453	-2.36722	0.0179224	0.0816595
CSUI_010204	myristoyl :protein n-myristoyltransferase	11.1643	-0.558746	0.371044	-1.50587	0.1321	0.320676
CSUI_010203	srs domain-containing protein	964.691	-0.0428044	0.0822484	-0.520428	0.602765	0.787499
CSUI_010202	wd domain-containing protein	36.9175	-0.127566	0.23425	-0.544571	0.586048	0.777336
CSUI_010201	transcription factor related	849.822	0.317675	0.0607569	5.22863	1.70772e-07	4.74535e-06
CSUI_010200	tetratricopeptide repeat-containing protein	380.002	-0.203782	0.100845	-2.02073	0.0433073	0.155713
CSUI_010199	hypothetical protein	255.338	-0.170333	0.096873	-1.75831	0.0786951	0.23172
CSUI_010198	ribosomal protein l15 protein	185.409	-0.0187005	0.119809	-0.156086	0.875965	0.946006
CSUI_010197	hypothetical protein	47.1289	-4.48496	0.356075	-12.5956	2.23397e-36	2.92338e-34
CSUI_010196	mitochondrial import inner membrane translocase	276.229	0.270429	0.0907894	2.97864	0.0028953	0.0202007
CSUI_010195	hypothetical protein	64.4766	-0.154564	0.176883	-0.873818	0.382217	0.61972
CSUI_010194	hypothetical protein	26.3017	0.0117997	0.264583	0.0445974	0.964428	0.985354
CSUI_010193	major facilitator family protein	76.6891	0.0992178	0.137325	0.722505	0.469984	0.692394
CSUI_010192	vps53 n-terminal protein	208.015	-0.171266	0.0961074	-1.78203	0.0747447	0.223717
CSUI_010191	glucose-6-phosphate 1-dehydrogenase	23.1009	-0.205129	0.255597	-0.80255	0.422235	0.651561
CSUI_010190	dead deah box helicase domain-containing protein	21.5116	0.0327721	0.260038	0.126028	0.89971	0.956487
CSUI_010189	diacylglycerol kinase	228.074	-0.136065	0.116453	-1.16842	0.242639	0.469267
CSUI_010188	sufb sufd domain-containing protein	433.432	-0.446475	0.0904522	-4.93604	7.97248e-07	1.8576e-05
CSUI_010187	hypothetical protein	52.1774	-0.241315	0.202036	-1.19441	0.232316	0.457424
CSUI_010186	cyclase-associated protein	1532.46	0.134334	0.079653	1.68649	0.0917022	0.255766
CSUI_010185	transcription factor with ap2 domain	2187.35	-0.146311	0.0580687	-2.51962	0.011748	0.0599874
CSUI_010184	rhoptry neck protein	262.711	0.00540522	0.104657	0.051647	0.95881	0.982826
CSUI_010183	hypothetical protein	111.471	0.188202	0.125212	1.50307	0.132821	0.321762
CSUI_010182	hypothetical protein	195.143	0.179317	0.117368	1.52782	0.126557	0.312175
CSUI_010181	phosphatidate cytidylyltransferase	444.622	-0.0879178	0.0888467	-0.989546	0.322396	0.557591
CSUI_010180	tfiih basal transcription factor complex helicase xpb subunit	120.602	0.196113	0.123261	1.59104	0.111602	0.289638
CSUI_010179	ffd and tfg box motifs protein	803.392	0.240055	0.073512	3.26552	0.00109263	0.00937948
CSUI_010178	hypothetical protein	12.9579	0.952616	0.315937	3.01521	0.002568	0.0183844
CSUI_010177	suz domain protein	853.362	0.397337	0.0639449	6.21374	5.17371e-10	2.11727e-08
CSUI_010176	hypothetical protein	62.8045	-0.0519142	0.167561	-0.309822	0.756696	0.886792
CSUI_010175	hypothetical protein	4.71639	-0.253586	0.570796	-0.444267	0.65685	0.822542
CSUI_010174	hypothetical protein	38.3126	-1.21595	0.234115	-5.19382	2.06026e-07	5.61409e-06
CSUI_010173	dual specificity catalytic domain-containing protein	4.48386	-0.483907	0.585481	-0.826513	0.408513	0.640843
CSUI_010172	dynein heavy chain family protein	26.2285	0.122086	0.268228	0.455156	0.648997	0.81753
CSUI_010171	dead deah box helicase domain-containing protein	172.333	0.1241	0.126277	0.98276	0.325725	0.561107
CSUI_010170	ap2 domain transcription factor ap2xii-4	593.709	-0.140776	0.103883	-1.35514	0.175373	0.38302
CSUI_010169	tdc1	488.468	0.164352	0.0726609	2.26191	0.0237032	0.100625
CSUI_010168	hypothetical protein	183.209	0.00259365	0.120144	0.0215879	0.982777	0.991002
CSUI_010167	cactin	1142.61	0.224741	0.0703286	3.19559	0.00139547	0.0114549
CSUI_010166	coatomer epsilon subunit protein	471.147	0.132589	0.0676894	1.95878	0.0501385	0.171039
CSUI_010165	40s ribosomal protein	9372.65	0.188093	0.0648268	2.90147	0.0037142	0.0245736
CSUI_010164	hypothetical protein	235.614	0.0566074	0.0962698	0.588008	0.556527	0.75551
CSUI_010163	hypothetical protein	167.366	-0.155844	0.108158	-1.44089	0.149617	0.347244
CSUI_010162	hypothetical protein	172.245	-0.455962	0.145253	-3.13909	0.00169475	0.0133189
CSUI_010161	hypothetical protein	99.2761	-0.150923	0.159802	-0.944438	0.344946	0.581838
CSUI_010160	hypothetical protein	29.9052	0.431057	0.286018	1.5071	0.131786	0.320258
CSUI_010159	protein farnesyltransferase alpha subunit	13.672	0.0297356	0.310786	0.0956788	0.923776	0.968195
CSUI_010158	toxoplasma gondii family a protein	1605.99	-0.643727	0.0596039	-10.8001	3.43844e-27	3.65059e-25
CSUI_010157	toxoplasma gondii family a protein	44.9099	0.0622438	0.210973	0.295032	0.767969	0.892413
CSUI_010156	hypothetical protein	188.204	-0.02243	0.123228	-0.182021	0.855566	0.93475
CSUI_010155	hypothetical protein	854.849	0.063001	0.0748407	0.841801	0.399899	0.633896
CSUI_010154	clumping factor b	514.01	-0.0053464	0.0657764	-0.0812814	0.935218	0.973
CSUI_010153	myb family dna-binding domain-containing protein	93.8783	-0.277981	0.130387	-2.13197	0.0330097	0.128588
CSUI_010152	40s ribosomal protein	5774.79	0.335787	0.0774425	4.33596	1.45126e-05	0.00025361
CSUI_010151	hypothetical protein	6.66247	-0.0201975	0.485938	-0.041564	0.966846	0.986034
CSUI_010150	hypothetical protein	422.561	-0.0513149	0.0863273	-0.594423	0.552229	0.752318
CSUI_010149	hypothetical protein	236.585	0.0423705	0.10218	0.414665	0.678387	0.83682
CSUI_010148	hypothetical protein	573.814	-0.656235	0.110915	-5.91656	3.28743e-09	1.20119e-07
CSUI_010147	histone lysine acetyltransferase hat1	120.964	-0.00995593	0.118562	-0.0839723	0.933078	0.972392
CSUI_010146	cytochrome c-type heme lyase	435.043	0.126221	0.0774919	1.62883	0.103349	0.275941
CSUI_010145	hypothetical protein	249.491	0.0679773	0.111277	0.610885	0.541276	0.745049
CSUI_010144	heat repeat-containing protein	238.05	0.159248	0.0961524	1.6562	0.0976809	0.266365
CSUI_010143	chloride chloride channel family protein	14.2375	0.199502	0.339957	0.586846	0.557307	0.756136
CSUI_010142	tyrosine kinase-like protein	120.719	-0.54944	0.138442	-3.96872	7.22587e-05	0.00102033
CSUI_010141	hypothetical protein	159.936	0.0179578	0.109205	0.164441	0.869384	0.94186
CSUI_010140	microtubule-binding protein	636.685	-0.0899663	0.0677226	-1.32845	0.184028	0.395315
CSUI_010139	inner membrane complex protein	134.966	0.0735083	0.12516	0.587317	0.556991	0.755954
CSUI_010138	hypothetical protein	161.999	-0.27143	0.126726	-2.14186	0.0322048	0.12616
CSUI_010137	hypothetical protein	466.54	0.046929	0.0764136	0.614145	0.53912	0.743702
CSUI_010136	transmembrane protein	99.5718	-0.21302	0.17467	-1.21956	0.222632	0.445817
CSUI_010135	transmembrane protein	138.806	-0.111629	0.108876	-1.02528	0.305229	0.540527
CSUI_010134	hypothetical protein	404.422	-0.138617	0.0835986	-1.65812	0.0972926	0.265696
CSUI_010133	tbl2-prov related	29.1972	-0.171593	0.232458	-0.738169	0.460412	0.683662
CSUI_010132	hypothetical protein	21.5181	0.135674	0.272105	0.498611	0.618054	0.798097
CSUI_010131	synaptobrevin protein	606.633	-0.0684491	0.069276	-0.988064	0.323121	0.558502
CSUI_010130	camk camkl protein kinase	569.515	-0.115171	0.0628874	-1.83139	0.0670424	0.208424
CSUI_010129	nop53 (60s ribosomal biogenesis) protein	98.9608	-0.193207	0.142035	-1.36027	0.173744	0.380263
CSUI_010128	hypothetical protein	122.426	0.0421249	0.14123	0.298271	0.765496	0.891207
CSUI_010127	hypothetical protein	421.976	-0.015608	0.076738	-0.203393	0.838828	0.926506
CSUI_010126	oxysterol-binding	267.909	-0.0667814	0.103654	-0.644275	0.519397	0.729725
CSUI_010125	hypothetical protein	674.771	0.0332226	0.0710634	0.467506	0.640138	0.812474
CSUI_010124	ap2 domain transcription factor ap2x-8	342.132	-0.111135	0.0873121	-1.27285	0.203071	0.421265
CSUI_010123	ap2 domain transcription factor ap2xi-4	1168.04	-0.0765805	0.0624391	-1.22648	0.220016	0.443421
CSUI_010122	hypothetical protein	59.357	-0.0567485	0.170122	-0.333576	0.7387	0.8756
CSUI_010121	abc1 family protein	62.6244	-0.702255	0.19005	-3.69511	0.000219793	0.00257931
CSUI_010120	hypothetical protein	54.7445	0.321757	0.166585	1.93149	0.0534229	0.178457
CSUI_010119	hypothetical protein	77.3785	-0.118065	0.183164	-0.644586	0.519195	0.729725
CSUI_010118	protein phosphatase 2c domain-containing	95.173	0.417451	0.130654	3.1951	0.00139781	0.0114649
CSUI_010117	hypothetical protein	5.17776	-1.03392	0.591804	-1.74707	0.0806246	0.235308
CSUI_010116	rna pseudouridine synthase superfamily protein	1014.86	0.628617	0.202622	3.10241	0.00191953	0.0146556
CSUI_010115	heat repeat-containing protein	1308.34	0.0985173	0.0763493	1.29035	0.196929	0.412708
CSUI_010114	exonuclease iii ape	44.7296	-0.365839	0.190541	-1.92	0.0548574	0.182329
CSUI_010113	hypothetical protein	139.303	0.119013	0.128424	0.926716	0.354074	0.590858
CSUI_010112	abc transporter transmembrane region domain-containing protein	73.1102	0.0175384	0.142539	0.123043	0.902073	0.957639
CSUI_010111	abc transporter transmembrane region domain-containing protein	79.9273	-0.254707	0.136957	-1.85976	0.0629199	0.199891
CSUI_010110	lipase maturation	60.3447	-0.00962588	0.171262	-0.0562057	0.955178	0.981159
CSUI_010109	rhoptry kinase family protein	3.61104	0.0999433	0.63992	0.156181	0.87589	0.946006
CSUI_010108	rnb family domain-containing protein	310.263	-0.0781342	0.0835463	-0.935221	0.349674	0.586211
CSUI_010107	ccaat-box dna-binding subunit related protein	178.426	-0.361903	0.155063	-2.33391	0.0196004	0.0874289
CSUI_010106	transmembrane protein	732.48	-0.538735	0.112519	-4.78793	1.68514e-06	3.64003e-05
CSUI_010105	duf51 family protein	241.476	-0.111794	0.102848	-1.08697	0.277049	0.50884
CSUI_010104	glucose inhibited division protein a subfamily protein	111.666	-0.0779509	0.122109	-0.638372	0.523231	0.732767
CSUI_010103	mannosyl-oligosaccharide glucosidase	137.867	-0.212699	0.124403	-1.70976	0.0873102	0.248129
CSUI_010102	protein phosphatase 2c domain-containing protein	23.3657	-0.465812	0.253324	-1.8388	0.0659442	0.20596
CSUI_010101	nac domain-containing protein	5096.48	0.253481	0.0680076	3.72724	0.000193587	0.00233758
CSUI_010100	translation initiation factor sui1 protein	574.269	0.204024	0.0821089	2.4848	0.0129624	0.0643489
CSUI_010099	rhoptry kinase family protein rop35	2127.07	-0.0640109	0.0680708	-0.940357	0.347035	0.583767
CSUI_010098	30s ribosomal protein s16	93.3564	-0.250532	0.122654	-2.04259	0.0410932	0.150053
CSUI_010097	malate dehydrogenase	2004.47	0.00471087	0.0567612	0.0829946	0.933856	0.972842
CSUI_010096	diaminopimelate decarboxylase	386.64	-0.00641653	0.0796887	-0.08052	0.935824	0.973081
CSUI_010095	hypothetical protein	20.0379	-0.7394	0.291615	-2.53554	0.0112275	0.058067
CSUI_010094	hypothetical protein	105.33	-0.811165	0.181235	-4.47577	7.61348e-06	0.000143042
CSUI_010093	hypothetical protein	9.76816	0.81047	0.391506	2.07014	0.0384397	0.143387
CSUI_010092	hypothetical protein	4.46929	1.7326	1.07143	1.61709	0.105858	0.280416
CSUI_010091	hypothetical protein	169.162	-0.0145119	0.124652	-0.11642	0.90732	0.959662
CSUI_010090	hypothetical protein	97.4141	0.316751	0.130003	2.43649	0.0148307	0.0710534
CSUI_010089	hypothetical protein	60.9314	-0.245227	0.163341	-1.50132	0.133273	0.32248
CSUI_010088	hypothetical protein	192.042	0.0693011	0.095648	0.724542	0.468733	0.691363
CSUI_010087	ppr repeat protein	221.497	0.135255	0.118138	1.1449	0.252252	0.480834
CSUI_010086	heat repeat-containing protein	52.556	-0.14151	0.190986	-0.740942	0.458729	0.682694
CSUI_010085	myosin heavy chain	54.5665	-0.553936	0.176954	-3.13039	0.00174574	0.0136276
CSUI_010084	hypothetical protein	33.5503	-0.0609233	0.228065	-0.267132	0.789368	0.902983
CSUI_010083	hypothetical protein	20.7351	-0.0527469	0.29396	-0.179435	0.857596	0.936243
CSUI_010082	hypothetical protein	181.237	-0.245553	0.106423	-2.30733	0.0210365	0.0923343
CSUI_010081	transmembrane protein	28.0722	-0.675231	0.292815	-2.30599	0.021111	0.0926249
CSUI_010080	hypothetical protein	11.4712	-0.39424	0.360976	-1.09215	0.274766	0.506755
CSUI_010079	hypothetical protein	141.112	-0.277074	0.122397	-2.26373	0.0235904	0.100259
CSUI_010078	serine hydroxymethyltransferase 2	666.502	0.0069767	0.0733453	0.0951213	0.924218	0.968195
CSUI_010077	hypothetical protein	339.868	-0.341583	0.0910704	-3.75076	0.000176302	0.00217794
CSUI_010076	hypothetical protein	18.8917	-0.0739805	0.297752	-0.248464	0.803776	0.910487
CSUI_010075	pre-mrna-splicing factor related protein	785.288	-0.0324961	0.0692636	-0.469165	0.638952	0.811782
CSUI_010074	hypothetical protein	28.5506	0.299934	0.232644	1.28924	0.197313	0.413294
CSUI_010073	mitochondrial carrier superfamily protein	233.732	-0.258697	0.0989242	-2.6151	0.0089201	0.0488501
CSUI_010072	hypothetical protein	301.377	0.163602	0.0933919	1.75178	0.0798124	0.233909
CSUI_010071	phosphoacetylglucosamine mutase	463.088	-0.123401	0.0820037	-1.50482	0.132369	0.320984
CSUI_010070	mitochondrial carrier superfamily protein	473.84	0.238478	0.0758611	3.14361	0.00166876	0.0131422
CSUI_010069	hypothetical protein	152.535	-0.223146	0.111964	-1.99301	0.0462606	0.1626
CSUI_010068	hypothetical protein	307.314	-1.25132	0.10441	-11.9847	4.27156e-33	5.28265e-31
CSUI_010067	60s ribosomal protein	13162.6	0.265544	0.0594094	4.46973	7.83183e-06	0.000146655
CSUI_010066	transmembrane protein	10.3603	0.276584	0.377251	0.733156	0.463463	0.686648
CSUI_010065	transmembrane protein	574.257	-0.359401	0.0847459	-4.24092	2.22601e-05	0.000367863
CSUI_010064	hypothetical protein	4.8492	0.285132	0.524985	0.543124	0.587044	0.77807
CSUI_010063	ssxt (amine-terminal region) protein	79.5756	0.274537	0.144068	1.90561	0.0567013	0.186366
CSUI_010062	polynucleotide adenylyltransferase	23.8849	0.137053	0.266629	0.514023	0.607236	0.791051
CSUI_010061	deoxyribose-phosphate aldolase	295.241	0.158542	0.0936854	1.69228	0.090592	0.253836
CSUI_010060	rna recognition motif-containing protein	1059.57	0.160477	0.0573229	2.79952	0.00511784	0.0318035
CSUI_010059	rtr1 rpap2 family	652.524	0.114927	0.0674365	1.70422	0.0883396	0.249667
CSUI_010058	hypothetical protein	238.308	-0.0353832	0.0938577	-0.376988	0.706183	0.853639
CSUI_010057	la domain protein	1040.35	-0.0625648	0.060709	-1.03057	0.302743	0.537927
CSUI_010056	hypothetical protein	534.354	-0.429931	0.088434	-4.8616	1.16441e-06	2.58467e-05
CSUI_010055	oxoglutarate dehydrogenase (succinyl-transferring) e1 component	473.151	-0.144018	0.0864682	-1.66556	0.0958011	0.262898
CSUI_010054	rna polymerase-associated protein rtf1	73.9803	-0.0421181	0.158607	-0.26555	0.790586	0.903591
CSUI_010053	patched family protein	403.649	-0.0601449	0.0814404	-0.738514	0.460202	0.683621
CSUI_010052	hypothetical protein	16.0631	-0.479771	0.324722	-1.47748	0.139547	0.33146
CSUI_010051	hypothetical protein	220.497	0.1284	0.107786	1.19126	0.233553	0.458869
CSUI_010050	ubiquitin-conjugating enzyme	498.364	0.00259572	0.0919894	0.0282176	0.977489	0.99012
CSUI_010049	ankyrin repeat domain containing protein	16.1961	0.56869	0.373613	1.52214	0.127975	0.314667
CSUI_010048	hypothetical protein	173.484	0.150316	0.108164	1.3897	0.164619	0.367591
CSUI_010047	hypothetical protein	108.094	-0.134414	0.138369	-0.971417	0.331341	0.566671
CSUI_010046	serine protease	15.2013	-0.450013	0.313686	-1.4346	0.151402	0.34987
CSUI_010045	protein phosphatase 2c domain-containing protein	1266.72	-0.5669	0.096849	-5.85344	4.81509e-09	1.72576e-07
CSUI_010044	hypothetical protein	95.2202	-0.0479435	0.152193	-0.315018	0.752748	0.88436
CSUI_010043	hypothetical protein	115.828	0.167045	0.126424	1.32131	0.186397	0.397594
CSUI_010042	hypothetical protein	341.415	-0.348445	0.105405	-3.30577	0.000947169	0.00836549
CSUI_010041	hypothetical protein	274.277	0.132677	0.0943242	1.4066	0.159545	0.361055
CSUI_010040	hypothetical protein	707.812	-0.200899	0.0662905	-3.03058	0.00244082	0.0177448
CSUI_010039	zinc c3hc4 type (ring finger) domain-containing	58.8574	-0.127147	0.189194	-0.672044	0.501555	0.717073
CSUI_010038	wd g-beta repeat-containing protein	106.511	0.234292	0.135565	1.72826	0.0839412	0.242032
CSUI_010037	microneme protein mic3	754.91	-0.0858344	0.0984132	-0.872184	0.383108	0.620181
CSUI_010036	splicing factor	524.821	0.167237	0.0867794	1.92715	0.0539611	0.179775
CSUI_010035	tenascin isoform x1	10.3252	0.0910031	0.439005	0.207294	0.83578	0.92541
CSUI_010034	eukaryotic initiation factor 4e	1307.1	0.285959	0.0728725	3.9241	8.70531e-05	0.00119621
CSUI_010033	ribosomal protein s12	209.628	-0.586341	0.229169	-2.55855	0.0105109	0.0554309
CSUI_010032	ulp1 protease c-terminal catalytic domain-containing protein	98.7638	0.455687	0.140139	3.25169	0.00114723	0.00975143
CSUI_010031	set domain containing lysine methyltransferase kmtox	1439.33	-0.139194	0.0682587	-2.0392	0.0414297	0.15089
CSUI_010030	transmembrane protein	15.4726	0.150728	0.336662	0.447712	0.654361	0.821448
CSUI_010029	hypothetical protein	157.384	-0.00539535	0.109498	-0.0492734	0.960701	0.983417
CSUI_010028	serine threonine specific protein phosphatase	72.3947	-0.100711	0.164499	-0.612227	0.540387	0.744372
CSUI_010027	radical sam domain-containing protein	95.1606	0.195168	0.159373	1.2246	0.220725	0.444055
CSUI_010026	hypothetical protein	4.78921	-0.322693	0.555348	-0.581065	0.561197	0.758826
CSUI_010025	transmembrane	44.3767	-0.55399	0.217664	-2.54516	0.0109227	0.0570943
CSUI_010024	abc1 protein	101.519	-0.108994	0.140899	-0.77356	0.439191	0.668278
CSUI_010023	hypothetical protein	464.913	0.440273	0.0700155	6.28822	3.21126e-10	1.36375e-08
CSUI_010022	hypothetical protein	184.635	-0.276147	0.117497	-2.35025	0.0187606	0.0844864
CSUI_010021	hypothetical protein	692.808	0.544102	0.0587981	9.25373	2.16783e-20	1.86235e-18
CSUI_010020	hypothetical protein	43.6729	-0.279116	0.223512	-1.24878	0.211747	0.432016
CSUI_010019	hypothetical protein	109.915	-0.340821	0.144987	-2.3507	0.0187381	0.0844723
CSUI_010018	bromodomain-containing protein	69.0568	-0.0229997	0.1779	-0.129285	0.897132	0.95582
CSUI_010017	phytanoyl- dioxygenase superfamily protein	32.0634	-0.189882	0.217557	-0.872789	0.382778	0.619825
CSUI_010016	elongation factor tu	733.358	0.124239	0.0642245	1.93444	0.0530584	0.177661
CSUI_010015	hypothetical protein	448.066	-0.0251839	0.0732189	-0.343954	0.730881	0.870406
CSUI_010014	phospholipase carboxylesterase	228.759	-0.33511	0.12408	-2.70076	0.00691821	0.0404727
CSUI_010013	hypothetical protein	206.297	0.421546	0.11295	3.73214	0.000189859	0.00230245
CSUI_010012	xrn 5 -3 exonuclease n-terminus protein	76.266	0.327684	0.161493	2.0291	0.0424485	0.153606
CSUI_010011	PfMNL-2 CISD1 family iron-sulfur protein	596.002	0.104731	0.0705457	1.48459	0.137653	0.328692
CSUI_010010	gins complex subunit psf3	364.399	0.179877	0.0857424	2.09788	0.0359159	0.136238
CSUI_010009	formin frm2	689.593	-0.597539	0.170629	-3.50197	0.000461824	0.00469077
CSUI_010008	dna topoisomerase family protein	265.681	0.243018	0.0891696	2.72535	0.00642335	0.0381016
CSUI_010007	hypothetical protein	257.643	-0.213496	0.10636	-2.0073	0.0447177	0.159006
CSUI_010006	hypothetical protein	1142.98	-0.0854998	0.0731668	-1.16856	0.242581	0.469234
CSUI_010005	transmembrane protein	2514.56	-0.0484023	0.0549819	-0.880331	0.37868	0.616229
CSUI_010004	sjoegren syndrome nuclear autoantigen 1 family protein	356.66	0.0614185	0.0909632	0.675201	0.499548	0.715991
CSUI_010003	tpr mlp1 mlp2-like	33.5324	1.226	0.222275	5.51566	3.47477e-08	1.1049e-06
CSUI_010002	hypothetical protein	1957.14	-0.199418	0.077464	-2.57433	0.0100434	0.0536189
CSUI_010001	hypothetical protein	2735.85	-0.0699092	0.0581474	-1.20228	0.229257	0.453676
CSUI_010000	ubiquitin ribosomal protein s27a fusion	12851.3	0.176169	0.0666467	2.64333	0.00820947	0.0459421
CSUI_009999	transmembrane protein	710.544	0.143685	0.11246	1.27766	0.201371	0.418742
CSUI_009998	hypothetical protein	245.319	-0.0486733	0.108796	-0.447381	0.6546	0.821448
CSUI_009997	hypothetical protein	446.856	0.305345	0.0864368	3.53258	0.000411526	0.00428825
CSUI_009996	zinc c3hc4 type (ring finger) protein	358.331	0.262201	0.0939288	2.79149	0.00524666	0.0323717
CSUI_009995	3-demethylubiquinone-9 3-o-methyltransferase	394.038	0.119843	0.0920913	1.30135	0.193139	0.406874
CSUI_009994	hypothetical protein	423.552	0.236475	0.0823139	2.87284	0.00406798	0.0263564
CSUI_009993	mbp-1 interacting protein-2a family protein	410.283	0.187312	0.0904336	2.07127	0.0383334	0.143086
CSUI_009992	fibronectin-binding a domain protein	150.697	0.198395	0.129314	1.53421	0.124977	0.309775
CSUI_009991	oocyst wall protein	3.77028	0.280609	0.644018	0.435716	0.663043	0.826618
CSUI_009990	14 kda phosphohistidine	428.113	0.0265782	0.0869129	0.305803	0.759755	0.888525
CSUI_009989	hypothetical protein	857.88	-0.127606	0.0826687	-1.54358	0.12269	0.306493
CSUI_009988	scy kinase-related protein (incomplete catalytic triad)	398.81	0.00436782	0.0758719	0.0575684	0.954092	0.980714
CSUI_009987	rna recognition motif (or rnp domain)	2701.68	-0.329787	0.1268	-2.60085	0.00929929	0.0505088
CSUI_009986	hypothetical protein	390.605	0.205928	0.0942662	2.18454	0.0289227	0.116749
CSUI_009985	amine-terminal region of a tm vesicle-mediated sorter	109.852	-0.0400608	0.134947	-0.296863	0.766571	0.891716
CSUI_009984	hypothetical protein	4.39163	0.789539	0.570496	1.38395	0.166373	0.369873
CSUI_009983	c2 domain protein	163.124	-0.417531	0.131057	-3.18587	0.00144319	0.0117438
CSUI_009982	hypothetical protein	10.6808	0.14053	0.35415	0.39681	0.691508	0.845108
CSUI_009981	hypothetical protein	37.743	-0.311086	0.234453	-1.32686	0.184554	0.395986
CSUI_009980	phosphoribosylpyrophosphate synthetase	915.729	0.047166	0.0788281	0.59834	0.549613	0.751105
CSUI_009979	dna polymerase delta catalytic	29.9938	0.142724	0.231679	0.616042	0.537867	0.743448
CSUI_009978	zinc finger (ccch type) motif-containing protein	749.343	-0.102725	0.0707793	-1.45134	0.146685	0.342487
CSUI_009977	dienoyl reductase peroxisomal family protein	21.3273	0.521933	0.266605	1.9577	0.0502651	0.171304
CSUI_009976	transmembrane protein	1467.26	0.210378	0.0613996	3.42637	0.000611703	0.00590911
CSUI_009975	apical membrane antigen ama1	11.1877	-0.0649307	0.383249	-0.169422	0.865465	0.939846
CSUI_009974	trna (cytosine -c)-methyltransferase	344.322	0.206787	0.0875334	2.36238	0.018158	0.0824325
CSUI_009973	hypothetical protein	225.627	0.204746	0.0942929	2.17138	0.0299023	0.119886
CSUI_009972	condensin complex subunit 1	773.869	-0.16357	0.0757066	-2.16057	0.0307282	0.12225
CSUI_009971	hypothetical protein	37615.2	0.115551	0.0707252	1.6338	0.1023	0.274378
CSUI_009970	flavoprotein subunit of succinate dehydrogenase	361.89	0.259778	0.0847964	3.06354	0.00218732	0.0162482
CSUI_009969	hypothetical protein	493.016	0.0933525	0.0724395	1.2887	0.197504	0.41343
CSUI_009968	hypothetical protein	480.66	-0.0586716	0.0759101	-0.772909	0.439576	0.668332
CSUI_009967	nucleosome assembly protein	2457.84	-0.0239135	0.0613235	-0.389956	0.696569	0.848213
CSUI_009966	protein kinase domain containing protein	36.9999	-0.0491438	0.221099	-0.222271	0.824103	0.919538
CSUI_009965	xpg n-terminal domain-containing protein	914.116	-0.294674	0.0701864	-4.19844	2.68755e-05	0.000433942
CSUI_009964	cw-type zinc finger	330.458	0.129372	0.0953027	1.35748	0.174629	0.381828
CSUI_009963	5 -3 n-terminal resolvase family domain-containing protein	109.054	-0.313522	0.124869	-2.51081	0.0120455	0.0610081
CSUI_009962	hypothetical protein	61.7281	-0.0180188	0.154388	-0.116711	0.907089	0.959642
CSUI_009961	hypothetical protein	28.4217	0.113779	0.244857	0.464678	0.642162	0.813348
CSUI_009960	hypothetical protein	31.9463	0.0671972	0.237503	0.282933	0.777228	0.898042
CSUI_009959	cell division protein cdc48ap	41.4239	-0.0829889	0.187759	-0.441996	0.658492	0.823591
CSUI_009958	hypothetical protein	50.5344	-1.5237	0.198909	-7.66031	1.85484e-14	1.17271e-12
CSUI_009957	hypothetical protein	12475.6	0.251107	0.0783226	3.20605	0.00134568	0.0111602
CSUI_009956	40s ribosomal protein	6720.89	0.358447	0.0636017	5.63581	1.74236e-08	5.70015e-07
CSUI_009955	cmgc dyrk	294.228	-0.159496	0.0994025	-1.60455	0.108594	0.284477
CSUI_009954	dense granule protein gra12	91.949	0.520752	0.142188	3.66243	0.000249833	0.00286316
CSUI_009953	hypothetical protein	658.292	0.216884	0.0710532	3.05241	0.00227008	0.0167415
CSUI_009952	transmembrane protein	395.392	0.108505	0.0713758	1.5202	0.128461	0.315258
CSUI_009951	gag-pol polyprotein	0	NA	NA	NA	NA	NA
CSUI_009950	hypothetical protein	571.31	-0.00278636	0.0892848	-0.0312075	0.975104	0.9897
CSUI_009949	pwi domain-containing protein	347.233	-0.124507	0.0874544	-1.42368	0.154538	0.354137
CSUI_009948	hypothetical protein	347.666	-0.604156	0.105109	-5.74788	9.0368e-09	3.11964e-07
CSUI_009947	srs domain-containing protein	1055	0.20501	0.0850792	2.40964	0.0159685	0.0750351
CSUI_009946	hypothetical protein	182.579	0.100589	0.120064	0.837794	0.402146	0.635856
CSUI_009945	hypothetical protein	4.14497	1.0791	0.681023	1.58452	0.113075	0.291459
CSUI_009944	bromodomain protein	187.536	0.0874724	0.108964	0.802766	0.42211	0.651561
CSUI_009943	ste kinase	50.468	0.0765854	0.182507	0.419629	0.674757	0.83429
CSUI_009942	leucine rich repeat containing	10.4855	-0.567616	0.38811	-1.46251	0.143601	0.338224
CSUI_009941	ff domain protein	247.984	0.182604	0.0984454	1.85487	0.0636143	0.201117
CSUI_009940	flagella associated protein	54.8216	-0.302458	0.182212	-1.65992	0.0969295	0.265154
CSUI_009939	hypothetical protein	100.537	0.380076	0.129579	2.93315	0.00335541	0.0227343
CSUI_009938	tyrosine kinase-like protein	565.899	-0.2001	0.0908528	-2.20246	0.0276327	0.112592
CSUI_009937	hypothetical protein	20.1973	0.251705	0.310919	0.809552	0.418198	0.64889
CSUI_009936	hypothetical protein	235.555	-0.389051	0.10654	-3.65168	0.000260532	0.00296464
CSUI_009935	adp-ribosylation factor-like protein	161.391	0.14985	0.131703	1.13779	0.255209	0.484987
CSUI_009934	branched-chain alpha-keto acid dehydrogenase e1 component beta	550.899	0.283848	0.0751191	3.77864	0.000157689	0.00198062
CSUI_009933	hypothetical protein	19.1978	-0.226874	0.289682	-0.783182	0.43352	0.661875
CSUI_009932	zinc c3hc4 type (ring finger) domain-containing protein	428.648	-0.0350297	0.0709766	-0.493539	0.621632	0.800314
CSUI_009931	cytochrome c	164.069	0.256691	0.115255	2.22715	0.0259372	0.10787
CSUI_009930	3 5 -cyclic nucleotide phosphodiesterase domain-containing protein	16.4672	-0.167207	0.283516	-0.589762	0.55535	0.754846
CSUI_009929	specific serine endopeptidase	543.478	-0.347113	0.0818895	-4.23879	2.24728e-05	0.000370513
CSUI_009927	hypothetical protein	237.936	-0.874318	0.0999017	-8.75178	2.10005e-18	1.59689e-16
CSUI_009926	regulator of chromosome condensation repeat-containing protein	37.5739	-0.0607099	0.206135	-0.294515	0.768364	0.892565
CSUI_009925	hypothetical protein	147.725	-0.184514	0.129414	-1.42576	0.153938	0.353338
CSUI_009924	smc n terminal domain-containing protein	128.344	-0.0228135	0.140533	-0.162336	0.871041	0.943184
CSUI_009923	50s ribosomal protein l17	197.105	0.179802	0.109139	1.64745	0.0994647	0.269016
CSUI_009922	dna-directed rna polymerases 39 kda	391.249	0.263172	0.0780886	3.37017	0.000751227	0.00694684
CSUI_009921	40s ribosomal protein s27	3477.81	0.134386	0.0632325	2.12527	0.0335638	0.130034
CSUI_009920	hypothetical protein	407.529	0.280969	0.0916746	3.06485	0.00217779	0.0162096
CSUI_009919	hypothetical protein	783.262	0.942304	0.067078	14.0479	7.93625e-45	1.29441e-42
CSUI_009918	eukaryotic translation initiation	1397.07	-0.0379647	0.0758277	-0.500671	0.616603	0.797065
CSUI_009917	vivax protein	974.984	0.247769	0.0603628	4.10467	4.04895e-05	0.000619301
CSUI_009916	hypothetical protein	502.816	-0.102677	0.0724453	-1.4173	0.156394	0.356454
CSUI_009915	hypothetical protein	15.7342	0.860673	0.291801	2.94952	0.0031827	0.0218804
CSUI_009914	nol1 nop2 sun family protein	1093.53	0.196145	0.0626597	3.13032	0.00174614	0.0136276
CSUI_009913	dihydrouridine synthase	479.483	0.243001	0.0738666	3.28973	0.00100283	0.00876908
CSUI_009912	btb poz domain-containing protein	59.0234	0.27544	0.220731	1.24785	0.212085	0.432392
CSUI_009911	hypothetical protein	4.80965	0.310787	0.632457	0.491397	0.623146	0.801259
CSUI_009910	60s ribosomal protein l7a	590.234	0.267455	0.0792622	3.37431	0.000740011	0.00687703
CSUI_009909	ribosomal protein rpl22	91.4596	-0.162425	0.137224	-1.18365	0.236553	0.462531
CSUI_009908	hypothetical protein	385.457	-0.0528404	0.0783259	-0.674622	0.499916	0.716147
CSUI_009907	hypothetical protein	436.034	-0.400328	0.0741041	-5.40224	6.5813e-08	1.9491e-06
CSUI_009906	wd g-beta repeat-containing protein	478.925	-0.50966	0.110778	-4.60075	4.20977e-06	8.38527e-05
CSUI_009905	afg1 family protein	33.8882	-0.0563549	0.215856	-0.261076	0.794034	0.904934
CSUI_009904	hypothetical protein	178.292	0.0117801	0.106002	0.111131	0.911513	0.961403
CSUI_009903	hypothetical protein	62.3502	-0.44109	0.176508	-2.49899	0.012455	0.062629
CSUI_009902	transmembrane	91.0336	0.329325	0.146591	2.24655	0.024669	0.103553
CSUI_009901	c terminal region domain-containing protein	14.7862	0.340051	0.32625	1.0423	0.297271	0.531705
CSUI_009900	pub domain-containing protein	312.188	0.167437	0.0853477	1.96182	0.0497832	0.170188
CSUI_009899	hypothetical protein	332.277	0.185484	0.0872416	2.12609	0.0334957	0.129986
CSUI_009898	riboflavin kinase	282.919	-0.168446	0.0891873	-1.88868	0.0589348	0.191581
CSUI_009897	paf1 rna polymerase ii complex component leo1	659.5	-0.189399	0.079158	-2.39267	0.0167264	0.077644
CSUI_009896	at hook motif protein	1026.26	-0.230904	0.0673588	-3.42797	0.000608105	0.00588707
CSUI_009895	hypothetical protein	77.9465	-0.357809	0.151793	-2.35722	0.0184122	0.0832505
CSUI_009894	hypothetical protein	845.469	-0.0321061	0.0672967	-0.477082	0.633303	0.807912
CSUI_009893	hypothetical protein	32.7163	-0.383501	0.223578	-1.71529	0.0862912	0.246156
CSUI_009892	hypothetical protein	59.6638	-0.0585095	0.20257	-0.288835	0.772708	0.895638
CSUI_009891	hypothetical protein	49.9026	-0.147224	0.173561	-0.848257	0.396295	0.630642
CSUI_009890	hypothetical protein	282.4	-0.0607219	0.10038	-0.604922	0.545231	0.748478
CSUI_009889	trna (uracil-5-)-methyltransferase	175.614	0.456477	0.115293	3.95929	7.51718e-05	0.0010588
CSUI_009888	retrotransposon ty3-gypsy subclass	7.63359	0.895194	0.542479	1.65019	0.098904	0.268079
CSUI_009887	ribosomal rna small subunit methyltransferase b	378.638	0.0980225	0.0860172	1.13957	0.254466	0.483826
CSUI_009886	hypothetical protein	244.43	-0.429612	0.115599	-3.71639	0.000202088	0.00242204
CSUI_009885	hypothetical protein	2.38655	-0.208727	0.94404	-0.2211	0.825014	0.920007
CSUI_009884	retrotransposon ty3-gypsy subclass	2680.54	-0.87561	0.0509759	-17.1769	3.95295e-66	8.8973e-64
CSUI_009883	hypothetical protein	270.761	-1.00885	0.129963	-7.76259	8.32106e-15	5.47633e-13
CSUI_009882	hypothetical protein	158.919	-1.05642	0.140659	-7.51048	5.89119e-14	3.60323e-12
CSUI_009881	p-loop containing nucleoside triphosphate hydrolase protein	446.952	-0.125537	0.111439	-1.12651	0.25995	0.489784
CSUI_009880	hypothetical protein	34.3507	-0.552597	0.219992	-2.51189	0.0120086	0.0609035
CSUI_009879	hypothetical protein	71.9389	-0.0977929	0.141265	-0.692267	0.48877	0.708012
CSUI_009878	hypothetical protein	223.324	-0.0363907	0.107239	-0.339343	0.734351	0.8726
CSUI_009877	hypothetical protein	46.7738	-0.621151	0.202356	-3.06959	0.00214352	0.0160287
CSUI_009876	hypothetical protein	247.537	0.0922121	0.111141	0.829688	0.406715	0.639092
CSUI_009875	histone lysine acetyltransferase hat1	120.229	0.0336066	0.118868	0.282723	0.777389	0.898136
CSUI_009874	cytochrome c family oxidase subunit transmembrane domain protein	928.971	0.207595	0.0828741	2.50495	0.0122469	0.0618831
CSUI_009873	transmembrane protein	59.2464	-0.0513802	0.19876	-0.258503	0.796019	0.905865
CSUI_009872	protein kinase domain-containing protein	163.504	-0.0719553	0.104886	-0.686033	0.492693	0.712054
CSUI_009871	fyve zinc finger domain-containing protein	181.146	0.07804	0.108458	0.719539	0.471809	0.693449
CSUI_009870	retrotransposon ty3-gypsy subclass	2.53918	0.65738	0.774682	0.848581	0.396114	0.630444
CSUI_009869	hypothetical protein	23.7406	-0.577687	0.287863	-2.00681	0.0447698	0.15914
CSUI_009868	rna binding motif-containing zinc finger	94.314	0.287867	0.141672	2.03193	0.0421612	0.15296
CSUI_009867	calcium binding egf domain-containing protein	3.75103	-0.925639	0.828932	-1.11667	0.264137	0.494689
CSUI_009866	hypothetical protein	39.1138	0.300217	0.208642	1.43891	0.150176	0.347982
CSUI_009865	hypothetical protein	744.137	0.0389303	0.0817593	0.476158	0.633962	0.808088
CSUI_009864	hypothetical protein	651.816	0.160245	0.0906139	1.76844	0.0769874	0.228305
CSUI_009863	hypothetical protein	213.237	-0.116656	0.113031	-1.03208	0.302036	0.53724
CSUI_009862	coatomer delta	243.596	-0.1712	0.0963324	-1.77718	0.0755385	0.225255
CSUI_009861	hypothetical protein	1954.46	-0.000739307	0.0718303	-0.0102924	0.991788	0.996356
CSUI_009860	dual specificity catalytic domain-containing protein	2206.79	0.112923	0.0582863	1.93739	0.0526975	0.176863
CSUI_009859	hypothetical protein	43.0796	0.00653583	0.191607	0.0341106	0.972789	0.98878
CSUI_009858	rna recognition motif-containing protein	2387.69	0.0982585	0.050183	1.95801	0.0502294	0.171246
CSUI_009857	horma domain-containing protein	4.09519	-0.187003	0.609011	-0.30706	0.758798	0.888052
CSUI_009856	salivary proline-rich related	383.2	-0.228822	0.0988711	-2.31434	0.020649	0.0910949
CSUI_009855	microneme protein mic1	24.9822	-0.330918	0.249271	-1.32754	0.184329	0.395659
CSUI_009854	transmembrane protein	272.033	0.0633572	0.0819694	0.772937	0.43956	0.668332
CSUI_009853	nucleolar phosphoprotein	6148.21	0.146188	0.0571893	2.55621	0.010582	0.0557276
CSUI_009852	transmembrane protein	1688.7	0.882534	0.0647421	13.6315	2.60075e-42	3.85116e-40
CSUI_009851	elongation factor tu gtp binding domain-containing protein	29.5873	-0.123662	0.250798	-0.493073	0.621961	0.800314
CSUI_009850	proteophosphoglycan related	93.6278	0.266915	0.174501	1.52959	0.126119	0.31177
CSUI_009849	hypothetical protein	505.905	-0.135631	0.0857375	-1.58193	0.113666	0.29232
CSUI_009848	retrotransposon ty3-gypsy subclass	5.33215	-0.118724	0.507078	-0.234134	0.814881	0.915693
CSUI_009847	cleavage and polyadenylation specifity factor protein	404.647	-0.162175	0.0770556	-2.10465	0.0353214	0.134794
CSUI_009846	calpain family cysteine protease domain-containing protein	226.6	0.308408	0.0984765	3.13179	0.00173742	0.0135878
CSUI_009845	ef hand domain-containing protein	17.9221	-0.0219534	0.292506	-0.0750528	0.940173	0.975281
CSUI_009844	hypothetical protein	75.2029	-0.0626303	0.155131	-0.403725	0.686415	0.841669
CSUI_009843	hypothetical protein	38.958	-0.0418145	0.192983	-0.216674	0.828462	0.921478
CSUI_009842	srp72 rna-binding domain-containing protein	823.12	0.00303173	0.060579	0.050046	0.960086	0.983067
CSUI_009841	cell division protein cdc48	645.704	-0.212022	0.0629815	-3.36642	0.000761507	0.00700736
CSUI_009840	hypothetical protein	4.10654	0.0176299	0.631157	0.0279327	0.977716	0.99012
CSUI_009839	apicomplexan specific related	147.244	0.162717	0.121071	1.34398	0.178954	0.387671
CSUI_009838	lariat debranching enzyme a	618.324	0.105084	0.0729806	1.43989	0.149899	0.347661
CSUI_009837	endonuclease exonuclease phosphatase domain-containing protein	730.161	0.135507	0.0687223	1.9718	0.048632	0.167898
CSUI_009836	hypothetical protein	1026.57	-0.0874378	0.0991863	-0.881551	0.37802	0.615574
CSUI_009835	hypothetical protein	1005.2	-0.205916	0.0600744	-3.42769	0.000608747	0.00588707
CSUI_009834	nodal modulator	188.145	-0.489348	0.103658	-4.72081	2.34902e-06	4.96914e-05
CSUI_009833	nli interacting factor family phosphatase	299.675	-0.261165	0.0934535	-2.79459	0.00519653	0.0321152
CSUI_009832	hypothetical protein	66.0585	0.61975	0.17755	3.49057	0.000481991	0.00483882
CSUI_009831	autophagy protein apg6	283.871	0.092291	0.0988134	0.933992	0.350308	0.586487
CSUI_009830	dna rna-binding protein alba	4564.87	-0.0555844	0.0459328	-1.21012	0.226231	0.450302
CSUI_009829	hypothetical protein	250.584	-0.420768	0.129176	-3.25733	0.00112466	0.00960982
CSUI_009828	dna-directed rna polymerase iii rpc8	26.1422	0.255864	0.272982	0.937292	0.348608	0.58547
CSUI_009827	rna polymerase n-terminal domain-containing protein	25.9964	0.0787331	0.24971	0.315298	0.752536	0.88436
CSUI_009826	hypothetical protein	1244.04	-0.180877	0.062072	-2.91398	0.00356853	0.0238057
CSUI_009825	oligomerization domain protein	242.259	0.110959	0.117575	0.943725	0.34531	0.582309
CSUI_009824	hypothetical protein	776.852	0.0607202	0.0737815	0.822973	0.410523	0.642117
CSUI_009823	hypothetical protein	132.899	-0.0080895	0.139229	-0.0581019	0.953667	0.980591
CSUI_009822	zinc finger lsd1 subclass domain-containing protein	1038.36	0.034334	0.0718106	0.478118	0.632566	0.807772
CSUI_009821	zinc c3hc4 type (ring finger) domain-containing protein	526.98	-0.115061	0.0795553	-1.4463	0.148092	0.344916
CSUI_009820	hypothetical protein	127.266	-0.122594	0.113601	-1.07916	0.280516	0.513015
CSUI_009819	dhh family protein	109.818	-0.191153	0.129756	-1.47317	0.140705	0.333296
CSUI_009818	n-acetyltransferase b complex non catalytic subunit	224.597	0.115307	0.0925698	1.24562	0.212904	0.433513
CSUI_009817	hypothetical protein	138.556	0.156678	0.112523	1.39241	0.163798	0.367062
CSUI_009816	variable surface lipoprotein	497.158	-0.0148765	0.0736338	-0.202034	0.83989	0.926872
CSUI_009815	hypothetical protein	39.4003	-0.199899	0.241326	-0.828336	0.40748	0.639847
CSUI_009814	centrin family protein	10.0962	0.183349	0.406152	0.45143	0.65168	0.819448
CSUI_009813	hypothetical protein	19.1469	0.175269	0.286831	0.611053	0.541165	0.745049
CSUI_009812	brca1 c terminus domain-containing protein	107.674	0.110682	0.135633	0.816039	0.414478	0.645967
CSUI_009811	had family iiid protein	22.7007	-0.151695	0.278402	-0.544878	0.585838	0.777336
CSUI_009810	hypothetical protein	526.37	0.183633	0.0828063	2.21762	0.0265807	0.11007
CSUI_009809	pseudouridylate synthase	93.3122	0.234487	0.132132	1.77465	0.0759564	0.226141
CSUI_009808	hypothetical protein	39.3946	0.209291	0.199695	1.04805	0.294615	0.528466
CSUI_009807	retrotransposon ty3-gypsy subclass	1.49133	-0.49026	1.19773	-0.409323	0.682302	NA
CSUI_009806	hypothetical protein	4078.1	0.00432773	0.0733814	0.0589758	0.952971	0.980297
CSUI_009805	ku70 ku80 beta-barrel domain-containing protein	112.045	0.0179795	0.127776	0.140711	0.888098	0.950404
CSUI_009804	histone lysine-specific demethylase lsd1 bhc110 kdma1a	151.805	-0.0280405	0.148272	-0.189116	0.850002	0.932458
CSUI_009803	hypothetical protein	64.136	-0.337468	0.19232	-1.75473	0.0793062	0.232971
CSUI_009802	rna-dependent rna polymerase rdp	87.794	0.148703	0.141689	1.0495	0.293948	0.527606
CSUI_009801	hypothetical protein	105.319	-0.249475	0.142023	-1.75658	0.0789892	0.232343
CSUI_009800	hypothetical protein	28.3322	-0.39536	0.279321	-1.41543	0.156942	0.357173
CSUI_009799	peptidyl-prolyl cis-trans isomerase e	589.741	0.016914	0.0926313	0.182595	0.855116	0.934598
CSUI_009798	sterol-sensing domain of srebp cleavage-activation domain-containing protein	66.5947	0.34905	0.154791	2.25498	0.0241345	0.102045
CSUI_009797	dead deah box helicase domain-containing protein	301.01	0.0264552	0.106828	0.247644	0.80441	0.910606
CSUI_009796	sec1 family domain-containing	140.871	0.152551	0.120551	1.26545	0.205709	0.424585
CSUI_009795	trna binding domain-containing protein	464.983	0.0104518	0.0822019	0.127148	0.898823	0.956249
CSUI_009794	pyruvate carboxylase	126.199	0.0155527	0.126569	0.122879	0.902203	0.957686
CSUI_009793	glycerophosphodiester phosphodiesterase family protein	222.439	-0.0634093	0.0953282	-0.665168	0.505943	0.720198
CSUI_009792	cmgc kinase	185.05	-0.224967	0.101138	-2.22436	0.0261244	0.108551
CSUI_009791	hypothetical protein	135.253	-0.15794	0.119737	-1.31905	0.187151	0.398901
CSUI_009790	adenylate and guanylate cyclase catalytic domain-containing protein	35.6725	-0.0926607	0.216794	-0.427414	0.669078	0.830279
CSUI_009789	thioredoxin family redox-active protein	43.0912	0.324554	0.196269	1.65362	0.0982055	0.266864
CSUI_009788	methyltransferase	17.6437	0.891507	0.292893	3.04379	0.00233615	0.0171389
CSUI_009787	hypothetical protein	144.817	-0.0410944	0.120898	-0.33991	0.733924	0.872461
CSUI_009786	rna recognition motif (or rnp domain) protein	71.925	0.109813	0.13854	0.792648	0.427983	0.656859
CSUI_009785	hypothetical protein	203.85	0.00743976	0.0921775	0.0807112	0.935672	0.973081
CSUI_009784	hypothetical protein	604.403	-0.275014	0.0858721	-3.2026	0.00136195	0.0112535
CSUI_009783	hypothetical protein	108.849	0.136996	0.151277	0.905595	0.36515	0.603518
CSUI_009782	hypothetical protein	217.778	-0.127825	0.089233	-1.43249	0.152004	0.350832
CSUI_009781	hypothetical protein	1519.08	0.089958	0.058178	1.54625	0.122043	0.30546
CSUI_009780	fha domain-containing protein	1425.68	0.00576057	0.0597525	0.0964071	0.923197	0.967831
CSUI_009779	hypothetical protein	560.782	0.129293	0.081531	1.58582	0.112781	0.291176
CSUI_009778	rrm domain-containing	22.377	-0.159712	0.25978	-0.614797	0.538689	0.743488
CSUI_009777	polycystin cation channel protein	12.3657	-1.0808	0.402626	-2.68437	0.00726662	0.0418733
CSUI_009776	hypothetical protein	633.668	-0.147366	0.0760323	-1.93821	0.0525978	0.176645
CSUI_009775	hypothetical protein	354.885	-0.0550524	0.0875503	-0.628808	0.529475	0.737555
CSUI_009774	bir protein	528.204	0.0616224	0.0686907	0.897101	0.369665	0.608485
CSUI_009773	iron-sulfur assembly atpase	265.135	-0.123551	0.102983	-1.19972	0.230247	0.455075
CSUI_009772	dynein heavy chain related	28.358	-2.61203	0.294773	-8.86118	7.9174e-19	6.23094e-17
CSUI_009771	tubulin beta chain	189.422	0.452742	0.156676	2.88967	0.00385651	0.0252626
CSUI_009770	hypothetical protein	270.863	0.0683578	0.107104	0.638236	0.52332	0.732791
CSUI_009769	hypothetical protein	43.5445	-0.440374	0.23564	-1.86884	0.0616452	0.197318
CSUI_009768	hypothetical protein	22.1144	-0.702777	0.284073	-2.47393	0.0133635	0.0657754
CSUI_009767	rna-binding protein nova-1	896.662	0.138003	0.0723312	1.90793	0.0564001	0.185647
CSUI_009766	hypothetical protein	254.429	-0.744801	0.137083	-5.43319	5.53546e-08	1.67914e-06
CSUI_009765	hypothetical protein	25.9245	0.22839	0.284879	0.801708	0.422722	0.652082
CSUI_009764	wd g-beta repeat-containing protein	129.216	0.0241865	0.132515	0.182519	0.855176	0.934598
CSUI_009763	hypothetical protein	1693.93	-0.069199	0.0685304	-1.00976	0.312612	0.548595
CSUI_009762	hypothetical protein	538.655	-0.0468918	0.0653828	-0.717189	0.473257	0.694942
CSUI_009761	hypothetical protein	211.625	-0.153337	0.096905	-1.58235	0.11357	0.292208
CSUI_009760	hypothetical protein	4.15396	-0.277314	0.57786	-0.479898	0.6313	0.806786
CSUI_009759	hypothetical protein	37.9772	0.314741	0.220255	1.42898	0.153009	0.352141
CSUI_009758	hypothetical protein	1724.42	-0.25132	0.0624252	-4.02594	5.67484e-05	0.00082406
CSUI_009757	hypothetical protein	264.464	0.0893802	0.0882062	1.01331	0.310912	0.54672
CSUI_009756	hypothetical protein	485.428	0.0214897	0.0883938	0.243113	0.807918	0.912791
CSUI_009755	cell-cycle-associated protein kinase	71.2629	0.0136417	0.150071	0.0909019	0.927571	0.969741
CSUI_009754	hypothetical protein	47.4105	-0.28962	0.207148	-1.39813	0.162073	0.364502
CSUI_009753	hypothetical protein	631.454	0.0560995	0.0790995	0.709228	0.478183	0.698258
CSUI_009752	transmembrane protein	5149.38	-0.0933569	0.0386242	-2.41705	0.0156467	0.0739556
CSUI_009751	hypothetical protein	28.3146	0.264533	0.241371	1.09596	0.273097	0.504669
CSUI_009750	hypothetical protein	29.4663	-0.0451593	0.243678	-0.185324	0.852975	0.933484
CSUI_009749	hypothetical protein	9.20616	-0.343557	0.411639	-0.834607	0.403939	0.637131
CSUI_009748	hypothetical protein	6.78028	-0.159257	0.477726	-0.333365	0.738859	0.875645
CSUI_009747	transmembrane	3.77595	-0.0516074	0.623589	-0.0827587	0.934043	0.972881
CSUI_009746	hypothetical protein	12.2338	-0.162572	0.36363	-0.44708	0.654817	0.821459
CSUI_009745	hypothetical protein	12.7799	-0.0085708	0.36667	-0.0233747	0.981351	0.990853
CSUI_009744	hypothetical protein	430.671	0.200739	0.0834305	2.40606	0.0161256	0.0755839
CSUI_009743	hypothetical protein	250.291	-0.244264	0.103835	-2.35242	0.0186515	0.0841297
CSUI_009742	horma domain protein	208.078	0.224991	0.11456	1.96395	0.0495353	0.169444
CSUI_009741	dead deah box helicase domain-containing protein	489.17	0.217993	0.0776781	2.80637	0.00501036	0.0312391
CSUI_009740	hypothetical protein	79.1312	0.54313	0.142799	3.80347	0.000142685	0.00181034
CSUI_009738	hypothetical protein	189.686	-0.0716853	0.111268	-0.64426	0.519407	0.729725
CSUI_009737	leucine rich repeat-containing protein	347.192	0.0399681	0.0863226	0.463008	0.643358	0.81387
CSUI_009735	regulator of chromosome condensation repeat-containing protein	1027.94	-0.0548938	0.0597996	-0.917963	0.358638	0.596001
CSUI_009734	internal kinesin motor domain protein	409.438	-0.00356955	0.0695111	-0.0513523	0.959045	0.982888
CSUI_009733	hypothetical protein	39.0726	-0.171597	0.214624	-0.799523	0.423987	0.65319
CSUI_009732	hypothetical protein	0	NA	NA	NA	NA	NA
CSUI_009731	hypothetical protein	0.846028	-0.861649	1.51795	-0.56764	0.570279	NA
CSUI_009730	hypothetical protein	4.13801	-0.0588559	0.624367	-0.094265	0.924899	0.968442
CSUI_009729	hypothetical protein	31.1747	-0.156947	0.255588	-0.614063	0.539174	0.743702
CSUI_009728	mcm10 replication factor	39.7329	-0.328336	0.207154	-1.58498	0.11297	0.291369
CSUI_009727	hypothetical protein	373.459	-0.340332	0.0893516	-3.80891	0.000139583	0.00178103
CSUI_009726	replication factor a protein 3 protein	100.01	-0.0372173	0.142702	-0.260805	0.794243	0.904972
CSUI_009725	hypothetical protein	149.915	-0.0372624	0.105585	-0.352914	0.724153	0.865837
CSUI_009724	hypothetical protein	2588.96	-0.510302	0.0737506	-6.91929	4.53899e-12	2.354e-10
CSUI_009723	hypothetical protein	333.777	0.0873847	0.077212	1.13175	0.257739	0.488145
CSUI_009722	hypothetical protein	2392.72	-0.0764147	0.0761239	-1.00382	0.315465	0.550596
CSUI_009721	hypothetical protein	7.32954	-0.304945	0.499387	-0.610638	0.54144	0.745183
CSUI_009720	gyf domain-containing protein	512.511	-0.0842464	0.0757387	-1.11233	0.265996	0.496438
CSUI_009719	hypothetical protein	6.75661	0.344939	0.445963	0.77347	0.439244	0.668278
CSUI_009718	formin binding	577.731	-0.22285	0.0975162	-2.28526	0.0222976	0.0963662
CSUI_009717	hypothetical protein	3.59591	0.23566	0.714769	0.329701	0.741626	0.877076
CSUI_009716	hypothetical protein	301.136	0.109941	0.107327	1.02435	0.305669	0.540795
CSUI_009715	hypothetical protein	458.537	0.169941	0.0839608	2.02405	0.0429648	0.154877
CSUI_009714	tetratricopeptide repeat-containing protein	84.9537	0.397681	0.156918	2.53432	0.0112664	0.058215
CSUI_009713	hypothetical protein	2119.27	0.130941	0.0553204	2.36696	0.0179349	0.0816832
CSUI_009712	hypothetical protein	0.265604	0.365323	2.51893	0.145031	0.884686	NA
CSUI_009711	ubiquitin-conjugating enzyme	442.695	0.194343	0.0714106	2.72148	0.00649897	0.0384337
CSUI_009710	ubiquitin carboxyl-terminal hydrolase	104.367	0.0636221	0.1266	0.502543	0.615285	0.796002
CSUI_009709	hypothetical protein	338.983	0.164796	0.0811172	2.03158	0.0421963	0.152989
CSUI_009708	hypothetical protein	6.70713	-0.405493	0.537689	-0.754141	0.450764	0.676207
CSUI_009707	hmg (high mobility group) box domain-containing protein	577.58	0.33835	0.0934765	3.61963	0.000295027	0.00326474
CSUI_009706	hypothetical protein	5.78411	0.80519	0.53106	1.51619	0.12947	0.31689
CSUI_009705	hypothetical protein	614.009	0.259493	0.0741148	3.50123	0.000463116	0.00469965
CSUI_009704	gag-pol related	1.47838	0.841838	1.17484	0.716558	0.473647	NA
CSUI_009703	morn repeat-containing protein	325.542	-0.323151	0.0765322	-4.22242	2.4169e-05	0.00039363
CSUI_009702	kelch repeat-containing protein	545.137	0.0960167	0.0760368	1.26277	0.206673	0.425599
CSUI_009701	hypothetical protein	19.256	0.935835	0.308836	3.0302	0.00244394	0.017756
CSUI_009700	hypothetical protein	310.815	0.0907786	0.0889868	1.02014	0.307664	0.542789
CSUI_009699	hypothetical protein	149.442	0.0365668	0.13202	0.27698	0.781795	0.8999
CSUI_009698	hypothetical protein	223.248	-0.0575697	0.105336	-0.546532	0.5847	0.776846
CSUI_009697	hypothetical protein	59.593	-0.15879	0.164933	-0.962757	0.335669	0.572714
CSUI_009696	endo- -beta-glucanase	32.8789	0.558555	0.222074	2.51517	0.0118975	0.0604894
CSUI_009695	endo- -beta-glucanase	16.6685	0.21442	0.304183	0.704905	0.48087	0.700726
CSUI_009694	rhoptry kinase family protein rop32	7.00363	-0.0885881	0.457602	-0.193592	0.846495	0.931319
CSUI_009693	hypothetical protein	51.0003	-0.118996	0.176614	-0.673762	0.500463	0.716566
CSUI_009692	hypothetical protein	31.2661	0.178849	0.218149	0.819848	0.412303	0.643916
CSUI_009691	hypothetical protein	229.924	0.093203	0.106437	0.875667	0.381211	0.618921
CSUI_009690	hypothetical protein	435.196	-0.272462	0.080778	-3.37297	0.00074363	0.00690496
CSUI_009689	major facilitator family protein	115.885	-0.0398961	0.126586	-0.315171	0.752632	0.88436
CSUI_009688	hypothetical protein	168.22	-0.0832159	0.115372	-0.721286	0.470734	0.692773
CSUI_009687	na+ h+ exchanger	68.1908	-0.123477	0.15571	-0.792996	0.42778	0.656859
CSUI_009686	hypothetical protein	42.7682	0.0689442	0.221598	0.311123	0.755707	0.886362
CSUI_009685	hypothetical protein	104.633	-0.276608	0.140113	-1.97418	0.048361	0.16745
CSUI_009684	cmgc mapk mek kinase-related (incomplete catalytic triad)	1146.86	-0.148822	0.0935103	-1.5915	0.111497	0.289587
CSUI_009683	matrix-remodeling-associated protein 5-like	704.341	0.134351	0.0594332	2.26054	0.023788	0.10087
CSUI_009682	hypothetical protein	703.491	-0.227638	0.209111	-1.0886	0.27633	0.50839
CSUI_009681	wd domain-containing protein	33.1312	-0.469348	0.219148	-2.14169	0.0322183	0.12616
CSUI_009680	hypothetical protein	34.4635	0.153309	0.204003	0.751504	0.452349	0.677105
CSUI_009679	radical sam domain-containing protein	22.8655	0.114593	0.242955	0.471662	0.637168	0.810339
CSUI_009678	hypothetical protein	322.202	0.829001	0.0944775	8.77459	1.71532e-18	1.31321e-16
CSUI_009677	hypothetical protein	118.307	0.509174	0.144527	3.52304	0.000426634	0.00440839
CSUI_009676	hypothetical protein	97.9356	-0.163235	0.15191	-1.07455	0.282575	0.514913
CSUI_009675	hypothetical protein	78.5362	0.206276	0.140447	1.46871	0.141912	0.33552
CSUI_009674	atp-binding cassette g family transporter	23.8187	0.106729	0.270723	0.394236	0.693407	0.846019
CSUI_009673	hypothetical protein	1.03089	-0.118794	1.36287	-0.087165	0.93054	NA
CSUI_009672	atp-binding cassette g family transporter abcg89	4.06548	0.0839273	0.610252	0.137529	0.890613	0.951848
CSUI_009671	start domain-containing protein	307.217	-0.164526	0.0971361	-1.69376	0.0903101	0.253239
CSUI_009670	zinc c3hc4 type (ring finger) domain-containing protein	596.682	-0.0322463	0.0660443	-0.488253	0.625371	0.802413
CSUI_009669	dead (asp-glu-ala-asp) box polypeptide 17	3445.38	0.140561	0.0576649	2.43755	0.0147871	0.070888
CSUI_009668	protein kinase (incomplete catalytic triad)	160.863	0.130835	0.0981543	1.33295	0.182549	0.392822
CSUI_009667	egf family domain-containing protein	591.458	-0.825473	0.0803573	-10.2725	9.3701e-25	9.01291e-23
CSUI_009666	gtp-binding protein	313.469	-0.0115166	0.101096	-0.113918	0.909303	0.960208
CSUI_009665	hypothetical protein	1.97815	0.254796	1.05607	0.24127	0.809346	NA
CSUI_009664	er-trafficking trapp i complex 85 kda subunit	278.719	-0.112916	0.108842	-1.03743	0.299535	0.534311
CSUI_009663	hypothetical protein	3.22893	0.92785	0.670673	1.38346	0.166523	0.370001
CSUI_009662	hypothetical protein	2.56959	-0.688397	1.40622	-0.489537	0.624461	0.802025
CSUI_009661	hypothetical protein	3.24014	-0.0934335	0.772834	-0.120897	0.903772	0.958537
CSUI_009660	hypothetical protein	82.2033	0.373183	0.172273	2.16623	0.030294	0.121025
CSUI_009659	phospholipid-translocating p-type flippase subfamily protein	752.2	0.266964	0.0687483	3.88321	0.000103088	0.00137622
CSUI_009658	hypothetical protein	1.57549	0.540898	1.08944	0.49649	0.619549	NA
CSUI_009657	hypothetical protein	281.24	0.151544	0.098623	1.5366	0.124392	0.309167
CSUI_009656	hypothetical protein	7.39247	0.198755	0.46239	0.429843	0.66731	0.829237
CSUI_009655	hypothetical protein	160.846	-0.188385	0.12904	-1.4599	0.144318	0.33937
CSUI_009654	hypothetical protein	118.496	-0.783185	0.158663	-4.93616	7.96738e-07	1.8576e-05
CSUI_009653	hypothetical protein	61.2454	-0.127796	0.169375	-0.754513	0.450541	0.676207
CSUI_009652	hypothetical protein	0	NA	NA	NA	NA	NA
CSUI_009651	hypothetical protein	266.068	-0.523744	0.119249	-4.39204	1.12293e-05	0.000201234
CSUI_009650	hypothetical protein	29.4094	-0.0327651	0.222572	-0.147211	0.882965	0.948539
CSUI_009649	hypothetical protein	9.63925	0.0830579	0.379173	0.21905	0.826611	0.920475
CSUI_009648	hypothetical protein	43.0821	-0.768984	0.198692	-3.87023	0.000108734	0.00143795
CSUI_009647	hypothetical protein	74.7157	-0.987933	0.174287	-5.66844	1.44105e-08	4.79811e-07
CSUI_009646	hypothetical protein	22.7816	0.429116	0.266997	1.6072	0.108011	0.283677
CSUI_009645	transmembrane protein	279.09	-0.0348171	0.0991446	-0.351175	0.725457	0.866486
CSUI_009644	sarcalumenin eps15 family protein	223.016	0.0612312	0.091815	0.666897	0.504838	0.719261
CSUI_009643	gyf domain-containing	20.1377	0.0595037	0.249184	0.238795	0.811265	0.914003
CSUI_009642	hypothetical protein	6.52683	-0.607906	0.529168	-1.1488	0.25064	0.478897
CSUI_009641	wd-40 repeat	201.417	-0.410327	0.113946	-3.60105	0.000316936	0.00345955
CSUI_009640	hypothetical protein	123.593	-0.107919	0.118899	-0.907655	0.36406	0.602343
CSUI_009639	hypothetical protein	3.81759	0.798952	0.589718	1.3548	0.17548	0.38302
CSUI_009638	hypothetical protein	22.8827	0.281904	0.278539	1.01208	0.311499	0.547336
CSUI_009637	hypothetical protein	84.9089	-0.333318	0.160725	-2.07384	0.0380941	0.142334
CSUI_009636	3-methyl-2-oxobutanoate hydroxymethyltransferase	777.484	-0.225183	0.0710927	-3.16746	0.00153779	0.0123344
CSUI_009635	hypothetical protein	2.95599	-0.779068	0.723699	-1.07651	0.2817	0.514151
CSUI_009634	hypothetical protein	1653.68	-0.0365122	0.0684336	-0.533542	0.593659	0.781767
CSUI_009633	sag-related sequence srs11	353.146	-0.0477486	0.0960571	-0.497086	0.619128	0.798678
CSUI_009632	hypothetical protein	28.9188	0.00765749	0.264796	0.0289185	0.97693	0.990008
CSUI_009631	sag-related sequence srs11	386.047	-0.553537	0.0973377	-5.68677	1.29465e-08	4.33631e-07
CSUI_009630	hypothetical protein	422.098	0.00596291	0.0808656	0.0737385	0.941218	0.975545
CSUI_009629	3-oxo-5-alpha-steroid 4-dehydrogenase	733.071	0.113634	0.0705173	1.61144	0.107084	0.281972
CSUI_009628	hypothetical protein	389.329	0.244828	0.0853805	2.86749	0.00413739	0.0267138
CSUI_009627	aldehyde	439.992	0.0624596	0.0852933	0.732292	0.46399	0.686982
CSUI_009626	hypothetical protein	104.876	0.258322	0.119892	2.15462	0.0311915	0.123328
CSUI_009625	hypothetical protein	308.969	0.224784	0.0850693	2.64236	0.00823305	0.0459421
CSUI_009624	hypothetical protein	10.8645	0.606204	0.358682	1.69009	0.0910107	0.254468
CSUI_009623	hypothetical protein	51.05	-0.168127	0.174	-0.966246	0.333921	0.570077
CSUI_009622	hypothetical protein	148.428	-0.689271	0.127809	-5.39297	6.93025e-08	2.0417e-06
CSUI_009621	hypothetical protein	31.2301	-0.246367	0.241272	-1.02112	0.307199	0.542394
CSUI_009620	hypothetical protein	2214.36	-0.10565	0.0773343	-1.36615	0.171892	0.377828
CSUI_009619	hypothetical protein	2040.76	0.154124	0.0733152	2.10221	0.035535	0.13538
CSUI_009618	sag-related sequence srs22c	1612.57	-0.102522	0.0822167	-1.24698	0.212406	0.432811
CSUI_009617	hypothetical protein	4.99687	-0.560908	0.562806	-0.996627	0.318946	0.554007
CSUI_009616	hypothetical protein	2.19265	0.667621	0.942297	0.708504	0.478632	NA
CSUI_009615	hypothetical protein	1.22926	0.341163	1.32009	0.258438	0.796069	NA
CSUI_009614	wd g-beta repeat-containing protein	420.637	-0.0361931	0.0875602	-0.413351	0.67935	0.837623
CSUI_009613	hypothetical protein	489.903	0.131363	0.0859877	1.52769	0.12659	0.312175
CSUI_009612	unchacterized apicomplexan-specific serine rich low complexity protein	654.887	0.0928818	0.0724382	1.28222	0.199765	0.416456
CSUI_009611	hypothetical protein	13.3391	0.617534	0.367655	1.67966	0.0930244	0.258174
CSUI_009610	hypothetical protein	95.6454	-0.0703176	0.136735	-0.514261	0.60707	0.791051
CSUI_009609	hypothetical protein	464.009	-0.17656	0.0942989	-1.87235	0.0611585	0.196258
CSUI_009608	hypothetical protein	4.00784	-0.148916	0.605448	-0.245961	0.805713	0.911352
CSUI_009607	hypothetical protein	691.113	0.0665612	0.0825446	0.806367	0.420031	0.649774
CSUI_009606	hypothetical protein	96.5791	-0.183015	0.144269	-1.26856	0.204597	0.423416
CSUI_009605	hypothetical protein	1563.01	0.00348584	0.0729901	0.0477576	0.961909	0.984031
CSUI_009604	microneme protein	141.126	-0.401453	0.130415	-3.07827	0.0020821	0.0156266
CSUI_009603	smc n terminal domain-containing protein	126.231	-0.336992	0.133373	-2.52668	0.0115145	0.0590901
CSUI_009602	transmembrane protein	195.996	-0.0402811	0.101649	-0.396275	0.691902	0.845384
CSUI_009601	hypothetical protein	165.063	-0.0775935	0.105051	-0.738628	0.460133	0.683608
CSUI_009600	hypothetical protein	170.127	-0.0699502	0.107731	-0.649307	0.51614	0.727535
CSUI_009599	perforin-like protein plp1	1166.36	-0.0244148	0.081317	-0.300242	0.763992	0.890487
CSUI_009598	sag-related sequence srs32	50.6649	-0.0345928	0.218298	-0.158466	0.87409	0.94523
CSUI_009597	hypothetical protein	675.812	0.149682	0.0659996	2.26793	0.0233338	0.0994313
CSUI_009596	hypothetical protein	474.519	0.108388	0.0832943	1.30126	0.193169	0.406874
CSUI_009595	hypothetical protein	355.126	0.152711	0.075611	2.01969	0.0434157	0.156003
CSUI_009594	alpha-glucan water dikinase	49.7945	-0.466693	0.187055	-2.49496	0.0125973	0.0631772
CSUI_009593	calcium-translocating p-type pmca-type protein	50.0602	0.247453	0.209512	1.18109	0.237566	0.463697
CSUI_009592	endonuclease exonuclease phosphatase domain-containing	44.0382	-0.0560868	0.198674	-0.282305	0.777709	0.898321
CSUI_009591	smc n terminal domain-containing protein	52.484	-0.0923227	0.164654	-0.560706	0.574998	0.768713
CSUI_009590	hypothetical protein	371.884	-0.186433	0.10974	-1.69886	0.0893461	0.251662
[truncated: 9,548 more rows]

## Sheet: Holland-I_untreated_vs_treated
gene_id	description	baseMean	log2FoldChange	lfcSE	stat	pvalue	padj
CytC-Oxi-subunit-I	CoI	4187.93	0.881204	0.156727	5.62256	1.88149e-08	3.63818e-06
CytC-Oxi-III	CoIII	5502.97	0.799141	0.158321	5.0476	4.47389e-07	3.65432e-05
CytC-Oxi-I	CoI	7107.13	1.00519	0.167159	6.01342	1.81653e-09	5.21565e-07
Cytb	Cytb	3724.97	0.936518	0.152873	6.12612	9.00478e-10	2.94208e-07
CSUI_100762	ribosomal protein s5	171.685	0.290714	0.132787	2.18933	0.0285729	0.113382
CSUI_011589	hypothetical protein	32.0296	-0.559534	0.237554	-2.3554	0.0185029	0.0846933
CSUI_011588	hypothetical protein	11.1287	-0.0357802	0.365398	-0.0979213	0.921995	NA
CSUI_011587	hypothetical protein	24.0973	-0.438388	0.296243	-1.47983	0.13892	0.327755
CSUI_011586	hypothetical protein	3.715	0.217537	0.630322	0.34512	0.730004	NA
CSUI_011585	vacuolar atp synthase subunit c	14.127	-0.0407886	0.353775	-0.115295	0.908211	NA
CSUI_011584	hypothetical protein	48.7897	0.389817	0.202837	1.92183	0.0546278	0.17458
CSUI_011583	hypothetical protein	17.4412	-0.0360999	0.352363	-0.102451	0.918399	NA
CSUI_011582	corepressor complex crc230	39.5069	-0.229133	0.213567	-1.07289	0.283322	0.505265
CSUI_011581	hypothetical protein	31.9483	-0.171569	0.224083	-0.765649	0.443885	0.652932
CSUI_011580	hypothetical protein	14.0935	0.306689	0.346507	0.885087	0.37611	NA
CSUI_011579	hypothetical protein	23.8101	0.436515	0.252465	1.72901	0.0838071	0.234655
CSUI_011578	hypothetical protein	48.7998	-0.117759	0.180686	-0.651734	0.514572	0.710725
CSUI_011577	sodium hydrogen exchanger nhe2	7.46959	0.370001	0.58003	0.637899	0.523539	NA
CSUI_011576	hypothetical protein	22.6331	0.0586181	0.270673	0.216564	0.828548	0.911121
CSUI_011575	hypothetical protein	46.8567	-0.109605	0.219822	-0.49861	0.618054	0.784469
CSUI_011574	hypothetical protein	9.43884	-0.786	0.373673	-2.10344	0.035427	NA
CSUI_011573	phospholipid-translocating p-type flippase subfamily protein	21.6	-0.108998	0.306281	-0.355877	0.721933	0.847137
CSUI_011572	hypothetical protein	30.3374	0.217134	0.237677	0.91357	0.360943	0.581028
CSUI_011571	adapter-related protein	12.0251	0.293162	0.357292	0.82051	0.411925	NA
CSUI_011570	calcium-dependent protein kinase cdpk4	6.36325	-0.275033	0.577426	-0.476309	0.633854	NA
CSUI_011569	sda1-like protein	23.9821	-0.155926	0.265265	-0.587812	0.556659	0.742238
CSUI_011568	hec ndc80p family protein	8.90392	0.0961972	0.44657	0.215413	0.829445	NA
CSUI_011567	hypothetical protein	80.2564	0.357002	0.153826	2.32082	0.0202967	0.0902488
CSUI_011566	hypothetical protein	6.63417	-0.65648	0.514803	-1.27521	0.202236	NA
CSUI_011565	hypothetical protein	47.1817	0.303212	0.19943	1.52039	0.128412	0.310804
CSUI_011564	protein kinase domain	7.12509	-0.455786	0.462844	-0.98475	0.324747	NA
CSUI_011563	hypothetical protein	10.3094	0.109328	0.448587	0.243717	0.80745	NA
CSUI_011562	trigger factor protein	19.5228	-0.169083	0.283477	-0.596462	0.550867	0.73815
CSUI_011561	hypothetical protein	20.2932	-0.464318	0.277656	-1.67228	0.0944687	0.254437
CSUI_011560	hypothetical protein	18.6915	0.147981	0.2817	0.525314	0.599365	0.77257
CSUI_011559	hypothetical protein	553.59	-0.0741462	0.0660829	-1.12202	0.261855	0.480363
CSUI_011558	hypothetical protein	144.696	-0.168925	0.132706	-1.27293	0.203043	0.412929
CSUI_011557	coatomer delta subunit	25.9287	-0.511646	0.308792	-1.65693	0.0975334	0.25966
CSUI_011556	cw-type zinc finger protein	69.3757	-0.181324	0.174868	-1.03692	0.299773	0.520973
CSUI_011555	hypothetical protein	23.5521	0.582265	0.287021	2.02865	0.0424943	0.148081
CSUI_011554	trafficking protein mon1 subfamily protein	15.7025	0.0974577	0.304137	0.32044	0.748635	NA
CSUI_011553	hypothetical protein	13.979	0.347671	0.314125	1.10679	0.268385	NA
CSUI_011552	hypothetical protein	55.7459	0.0771746	0.167697	0.460202	0.645371	0.80091
CSUI_011551	hypothetical protein	58.2999	-0.318054	0.202607	-1.56981	0.116459	0.291454
CSUI_011550	alpha beta fold family protein	42.9653	0.4804	0.184047	2.61021	0.00904872	0.0510033
CSUI_011549	hypothetical protein	82.1777	-0.113684	0.145728	-0.780114	0.435324	0.644685
CSUI_011548	hypothetical protein	27.8285	-0.37277	0.263842	-1.41285	0.1577	0.354497
CSUI_011547	glutamine-dependent nad(+) synthetase protein	5.51846	-0.571389	0.575615	-0.992658	0.320877	NA
CSUI_011546	hmg (high mobility group) box domain-containing protein	881.867	-0.0517231	0.0749078	-0.69049	0.489886	0.691033
CSUI_011545	protein disulfide-isomerase-like	21.2711	-0.353611	0.284283	-1.24387	0.213547	0.426923
CSUI_011544	arsenite-activated atpase family protein	21.7606	0.110965	0.244194	0.454412	0.649533	0.803985
CSUI_011543	wd g-beta repeat-containing protein	14.4456	-0.182795	0.315771	-0.578885	0.562667	NA
CSUI_011542	hypothetical protein	928.813	0.0356842	0.0613693	0.581466	0.560926	0.745201
CSUI_011541	hypothetical protein	4.26827	0.702634	0.624104	1.12583	0.260238	NA
CSUI_011540	tetratricopeptide repeat domain containing protein	58.9074	-0.124446	0.178589	-0.696825	0.485912	0.688076
CSUI_011539	aldo keto reductase family oxidoreductase	23.5751	0.091331	0.233922	0.390433	0.696216	0.833858
CSUI_011538	zinc c3hc4 type (ring finger) domain-containing protein	38.0809	-0.495619	0.198822	-2.49278	0.0126749	0.0649567
CSUI_011537	transmembrane protein	6.30995	-0.584527	0.5193	-1.12561	0.260333	NA
CSUI_011536	hypothetical protein	156.073	-0.184363	0.114186	-1.61458	0.106401	0.273374
CSUI_011535	hypothetical protein	11.0424	0.499492	0.419276	1.19132	0.233528	NA
CSUI_011534	tetratricopeptide repeat-containing protein	28.9124	-0.234401	0.222421	-1.05386	0.291946	0.513403
CSUI_011533	hypothetical protein	23.3802	-0.047058	0.240324	-0.195811	0.844758	0.920857
CSUI_011532	rna polymerase-associated protein rtf1	120.6	-0.210488	0.132587	-1.58755	0.112388	0.284575
CSUI_011531	eukaryotic translation initiation factor 3 subunit 10	198.385	-0.0917611	0.120286	-0.762856	0.445549	0.654455
CSUI_011530	protein kinase domain protein	95.2163	-0.260919	0.144337	-1.80771	0.0706523	0.207704
CSUI_011529	hypothetical protein	1.17983	-1.92013	1.26486	-1.51806	0.128999	NA
CSUI_011528	26s proteasome subunit p55	40.9755	-0.0267863	0.217764	-0.123006	0.902102	0.952246
CSUI_011527	hypothetical protein	1.29451	0.412518	1.10757	0.372453	0.709556	NA
CSUI_011526	atp-binding cassette g family transporter abcg87	46.8827	0.593802	0.181857	3.26522	0.0010938	0.0108521
CSUI_011525	hypothetical protein	56.8977	0.0369187	0.197431	0.186995	0.851664	0.925632
CSUI_011524	phosphoserine aminotransferase	75.8357	-0.0963954	0.147451	-0.653746	0.513275	0.709555
CSUI_011523	heat repeat-containing protein	7.48633	0.201014	0.469565	0.428085	0.668589	NA
CSUI_011522	hypothetical protein	125.585	-0.160458	0.126711	-1.26633	0.205394	0.415569
CSUI_011521	hypothetical protein	1018.47	-0.29895	0.0694063	-4.30725	1.65299e-05	0.00052207
CSUI_011520	rnb family domain-containing protein	30.1166	0.0905027	0.227902	0.397113	0.691284	0.83046
CSUI_011519	hypothetical protein	41.7597	-0.600664	0.183739	-3.26911	0.00107885	0.0107488
CSUI_011518	bifunctional protein subfamily protein	14.9516	-0.292006	0.35397	-0.824947	0.409402	NA
CSUI_011517	rab11b	16.6225	-0.0652235	0.321049	-0.203158	0.839012	NA
CSUI_011516	sag-related sequence srs53f	315.723	-0.211815	0.0959187	-2.20828	0.027225	0.109489
CSUI_011515	hypothetical protein	7.49326	0.0188316	0.457718	0.0411425	0.967182	NA
CSUI_011514	vps52 sac2 family protein	8.39802	0.00784397	0.41731	0.0187965	0.985003	NA
CSUI_011513	hypothetical protein	2294.67	0.249329	0.0841116	2.96426	0.0030341	0.0230353
CSUI_011512	lsm domain-containing protein	40.4336	0.117516	0.200996	0.584671	0.558769	0.743691
CSUI_011511	ser thr phosphatase family protein	18.6088	0.489934	0.292551	1.6747	0.093994	0.253589
CSUI_011510	hypothetical protein	25.6915	0.0579105	0.224192	0.258308	0.796169	0.892064
CSUI_011509	hypothetical protein	18.8729	1.01674	0.326073	3.11813	0.00182003	0.0160203
CSUI_011508	hypothetical protein	41.2953	0.587314	0.208477	2.81716	0.004845	0.0327891
CSUI_011507	hypothetical protein	22.2333	-0.307089	0.254459	-1.20683	0.227498	0.441981
CSUI_011506	snare region anchored in the vesicle membrane carboxy-terminal protein	65.392	0.747468	0.178234	4.19374	2.74392e-05	0.000728253
CSUI_011505	gaf domain protein	12.6422	-0.331485	0.42381	-0.782155	0.434124	NA
CSUI_011504	hypothetical protein	43.9712	0.220869	0.23676	0.932879	0.350882	0.570553
CSUI_011503	anonymous antigen-1	43.0338	-0.643517	0.213726	-3.01094	0.00260437	0.0207965
CSUI_011502	hypothetical protein	52.9935	0.157194	0.162487	0.967422	0.333333	0.555165
CSUI_011501	atpase family associated with various cellular activities domain-containing protein	1.64662	-0.456412	0.975654	-0.467801	0.639927	NA
CSUI_011500	start-2 domain protein	108.239	0.043603	0.136996	0.31828	0.750273	0.864506
CSUI_011499	thrombospondin type 1 domain-containing protein	51.413	0.482396	0.173343	2.7829	0.00538751	0.0350504
CSUI_011498	hypothetical protein	46.3366	0.125707	0.228083	0.551144	0.581535	0.761372
CSUI_011497	heat repeat-containing protein	6.59533	-0.673547	0.505283	-1.33301	0.182529	NA
CSUI_011496	vacuolar proton translocating atpase subunit a	177.163	0.11964	0.110598	1.08176	0.27936	0.501219
CSUI_011495	hypothetical protein	231.918	-0.20829	0.0925368	-2.25088	0.0243929	0.101951
CSUI_011494	hypothetical protein	48.7148	-0.268991	0.180903	-1.48693	0.137032	0.324758
CSUI_011493	hypothetical protein	29.5577	0.0204744	0.241973	0.0846144	0.932568	0.967384
CSUI_011492	amp-binding enzyme domain-containing protein	19.1437	-0.0202756	0.340674	-0.0595161	0.952541	0.978975
CSUI_011491	hypothetical protein	43.0799	-0.312172	0.18377	-1.69871	0.0893741	0.245242
CSUI_011490	hypothetical protein	71.8651	0.319109	0.151739	2.10301	0.035465	0.131673
CSUI_011489	hypothetical protein	12.9254	0.256812	0.446574	0.575073	0.565242	NA
CSUI_011488	swi2 snf2 brahma-like	12.988	-0.214521	0.337965	-0.634741	0.525597	NA
CSUI_011487	hypothetical protein	25.1826	-0.374195	0.263219	-1.42161	0.155139	0.351073
CSUI_011486	hypothetical protein	62.9666	0.52694	0.184458	2.8567	0.00428072	0.0300221
CSUI_011485	transposon tf2-1	0.597121	-1.41565	3.21518	-0.440304	0.659717	NA
CSUI_011484	tyrosine kinase-like protein	204.93	-0.253082	0.0942458	-2.68534	0.00724567	0.0433414
CSUI_011483	gyf domain	12.0284	0.288487	0.408087	0.706925	0.479613	NA
CSUI_011482	hypothetical protein	166.39	-0.0328423	0.128216	-0.256148	0.797837	0.892925
CSUI_011481	hypothetical protein	8.73095	0.45886	0.465467	0.985805	0.324229	NA
CSUI_011480	hypothetical protein	7.51095	0.402917	0.437822	0.920275	0.357429	NA
CSUI_011479	myosin h	10.7504	0.145113	0.380904	0.38097	0.703225	NA
CSUI_011478	hypothetical protein	3.63083	0.0840414	0.704969	0.119213	0.905107	NA
CSUI_011477	transmembrane amino acid transporter protein	351.303	-0.106712	0.0859671	-1.24132	0.214489	0.427838
CSUI_011476	hypothetical protein	79.9234	0.00255981	0.148988	0.0171813	0.986292	0.993873
CSUI_011475	hypothetical protein	35.2127	0.10407	0.192823	0.539719	0.589391	0.765521
CSUI_011474	histone lysine demethylase no66	65.5825	0.0469702	0.193559	0.242666	0.808264	0.898757
CSUI_011473	transmembrane protein	1483.17	-0.2324	0.0840219	-2.76594	0.00567585	0.0361416
CSUI_011472	smc n terminal domain-containing protein	35.9282	-0.149829	0.21985	-0.681507	0.495551	0.695195
CSUI_011471	hypothetical protein	53.0153	0.180705	0.212484	0.850441	0.39508	0.60972
CSUI_011470	hypothetical protein	19.7052	-0.206541	0.330193	-0.625517	0.531632	0.723188
CSUI_011469	otu family cysteine protease	122.905	0.329589	0.141253	2.33333	0.0196308	0.0883259
CSUI_011468	hypothetical protein	6.63686	-0.550453	0.568602	-0.968082	0.333003	NA
CSUI_011467	smc n terminal domain-containing protein	13.6319	-0.039967	0.319806	-0.124973	0.900545	NA
CSUI_011466	dynein heavy chain family protein	6.9895	-0.219078	0.519989	-0.421314	0.673526	NA
CSUI_011465	trna (uracil-5-)-methyltransferase	105.873	0.446817	0.178179	2.50768	0.0121525	0.0630588
CSUI_011464	3 exoribonuclease family domain 1 protein	501.117	-0.0330552	0.079939	-0.413505	0.679237	0.822978
CSUI_011463	cleft lip and palate transmembrane protein 1 protein	39.2128	-0.0437346	0.205783	-0.212528	0.831695	0.912134
CSUI_011462	hypothetical protein	111.206	0.549405	0.157109	3.49696	0.000470597	0.00598369
CSUI_011461	wd g-beta repeat-containing protein	173.72	-0.195924	0.108809	-1.80062	0.071763	0.21024
CSUI_011460	transmembrane protein	43.8691	0.124082	0.239223	0.518686	0.60398	0.775079
CSUI_011459	rhoptry kinase family protein rop32	28.742	-0.129689	0.237698	-0.545602	0.585339	0.763341
CSUI_011458	hypothetical protein	14.496	0.638952	0.409691	1.55959	0.118856	NA
CSUI_011457	hypothetical protein	370.942	0.231953	0.11648	1.99135	0.0464426	0.157271
CSUI_011456	retrotransposon nucleocapsid related	10.818	-0.300379	0.357475	-0.840279	0.400752	NA
CSUI_011455	hypothetical protein	24.3074	0	1.11349	0	1	1
CSUI_011454	hypothetical protein	171.459	-0.0417711	0.111545	-0.374478	0.708048	0.839749
CSUI_011453	hypothetical protein	16.3111	0.156243	0.326442	0.478626	0.632205	NA
CSUI_011452	udp-glucose 4-epimerase	31.8499	-0.26002	0.238345	-1.09094	0.2753	0.495906
CSUI_011451	atp-binding cassette g family transporter abcg96	34.4697	0.209557	0.223931	0.935809	0.349372	0.569269
CSUI_011450	hypothetical protein	19.5834	0.00988932	0.332567	0.0297363	0.976277	0.990044
CSUI_011449	hypothetical protein	10.8583	0.341093	0.402532	0.847369	0.396789	NA
CSUI_011448	hypothetical protein	73.0878	-0.0299568	0.19038	-0.157353	0.874967	0.937311
CSUI_011447	hypothetical protein	665.776	-0.157072	0.0733594	-2.14113	0.0322634	0.12366
CSUI_011446	translation initiation factor eif3 subunit 135	4.04919	-0.0101266	0.646017	-0.0156754	0.987493	NA
CSUI_011445	hypothetical protein	191.356	0.215118	0.114268	1.88258	0.0597573	0.185518
CSUI_011444	hypothetical protein	45.475	0.0279093	0.179561	0.155431	0.876482	0.938215
CSUI_011443	protein phosphatase 2c domain-containing protein	25.5094	0.0627783	0.298063	0.210621	0.833183	0.912548
CSUI_011442	hypothetical protein	3.4011	0.218654	0.71226	0.306986	0.758854	NA
CSUI_011441	n6-adenosine-methyltransferase	82.9706	-0.0753336	0.139822	-0.538781	0.590038	0.766047
CSUI_011440	hypothetical protein	1079.2	-0.093183	0.0728819	-1.27855	0.201056	0.41065
CSUI_011439	histidine acid phosphatase superfamily protein	277.697	-0.0455767	0.0942161	-0.483746	0.628566	0.791556
CSUI_011438	polycystin cation channel protein	10.2627	-0.102693	0.337926	-0.303891	0.761211	NA
CSUI_011437	histone lysine methyltransferase set1	90.7893	-0.108832	0.12587	-0.864638	0.387237	0.603367
CSUI_011436	n-terminal domain-containing protein	24.0047	-0.100859	0.243917	-0.413498	0.679242	0.822978
CSUI_011435	b-box zinc finger domain-containing protein	15.5484	0.0899739	0.327046	0.275111	0.783231	NA
CSUI_011434	nad(+) adp	33.511	-0.486658	0.263084	-1.84982	0.0643397	0.193899
CSUI_011433	hypothetical protein	437.015	0.315644	0.0907429	3.47844	0.000504344	0.00625479
CSUI_011432	autophagy protein apg9 protein	12.2228	-0.120732	0.383802	-0.31457	0.753088	NA
CSUI_011431	hypothetical protein	481.464	-0.354591	0.0670559	-5.288	1.23663e-07	1.36245e-05
CSUI_011430	hypothetical protein	17.8759	0.662063	0.343489	1.92746	0.0539221	NA
CSUI_011429	hypothetical protein	53.503	0.423016	0.232483	1.81955	0.0688269	0.203876
CSUI_011428	hypothetical protein	6.22583	0.527644	0.543583	0.970677	0.331709	NA
CSUI_011427	myosin f	14.3951	-0.139927	0.296911	-0.471277	0.637443	NA
CSUI_011426	transmembrane protein	49.5249	-0.0874435	0.21863	-0.399962	0.689185	0.829174
CSUI_011425	nbp2b	1.97941	-0.613273	1.07222	-0.571968	0.567344	NA
CSUI_011424	hypothetical protein	35.0473	-0.00516657	0.234723	-0.0220113	0.982439	0.992812
CSUI_011423	hypothetical protein	18.5808	0.252013	0.343045	0.734635	0.462562	0.668896
CSUI_011422	hect-domain (ubiquitin-transferase) domain-containing protein	40.2674	0.0423629	0.233515	0.181414	0.856042	0.927181
CSUI_011421	pci domain-containing protein	497.259	-0.171897	0.0784813	-2.19029	0.0285029	0.113187
CSUI_011420	c2 domain protein	17.4881	-0.124756	0.325218	-0.383608	0.701269	NA
CSUI_011419	hypothetical protein	34.4637	-0.103704	0.228265	-0.454316	0.649602	0.803985
CSUI_011418	protein kinase (incomplete catalytic triad)	210.687	-0.199983	0.102627	-1.94864	0.0513383	0.167966
CSUI_011417	hypothetical protein	21.2144	-0.208144	0.269839	-0.771363	0.440492	0.649877
CSUI_011416	glycogen	28.5118	0.83103	0.330649	2.51333	0.0119598	0.0624795
CSUI_011415	smc n terminal domain-containing protein	88.0827	0.383032	0.144572	2.64943	0.00806278	0.0468968
CSUI_011414	tryptophan synthase subunit beta	3061.47	-0.0728	0.0445036	-1.63582	0.101877	0.266653
CSUI_011413	hypothetical protein	107.006	0.32018	0.18013	1.77749	0.0754871	0.217994
CSUI_011412	swi2 snf2 iswi-like (at hook)	392.86	0.0843659	0.0875542	0.963585	0.335254	0.556602
CSUI_011411	hypothetical protein	173.542	0.0635357	0.11425	0.556111	0.578135	0.758912
CSUI_011410	hypothetical protein	4.51578	-0.995111	0.646834	-1.53843	0.123943	NA
CSUI_011409	hypothetical protein	23.448	0.0473418	0.257116	0.184126	0.853914	0.926255
CSUI_011408	mitochondrial processing peptidase alpha subunit	597.834	-0.0810836	0.0760783	-1.06579	0.286518	0.50722
CSUI_011407	hypothetical protein	24.7006	-0.373312	0.24501	-1.52366	0.127594	0.310275
CSUI_011406	hypothetical protein	6.51425	-0.97213	0.519533	-1.87116	0.0613229	NA
CSUI_011405	hypothetical protein	249.451	0.0960654	0.0846941	1.13426	0.256684	0.474553
CSUI_011404	hypothetical protein	7.18849	-0.301443	0.495899	-0.607871	0.543273	NA
CSUI_011403	myosin regulatory light chain	195.737	0.206145	0.103852	1.98499	0.047146	0.159084
CSUI_011402	26s protease regulatory subunit 4	106.405	-0.046898	0.121579	-0.385741	0.699688	0.836273
CSUI_011401	hypothetical protein	4.92615	0.5038	0.648308	0.7771	0.4371	NA
CSUI_011400	hypothetical protein	1.5182	-0.757016	1.08797	-0.695805	0.486551	NA
CSUI_011399	hypothetical protein	17.0883	-0.585418	0.287858	-2.0337	0.0419817	NA
CSUI_011398	rna pseudouridine synthase superfamily protein	61.808	0.571317	0.167107	3.41886	0.00062883	0.00725721
CSUI_011397	hypothetical protein	31.8823	-0.184201	0.21373	-0.861842	0.388775	0.604295
CSUI_011396	hypothetical protein	30.5394	0.165048	0.260277	0.634124	0.526	0.719357
CSUI_011395	hypothetical protein	15.5842	-0.124564	0.299539	-0.415852	0.677519	NA
CSUI_011394	hypothetical protein	17.2679	-0.112125	0.317365	-0.353301	0.723863	NA
CSUI_011393	wd g-beta repeat-containing protein	15.4008	0.655154	0.32553	2.01258	0.0441593	NA
CSUI_011392	transmembrane protein	1594.36	0.0353669	0.0577902	0.611989	0.540545	0.730727
CSUI_011391	arginyl-trna synthetase family protein	61.1547	-0.0184826	0.159037	-0.116215	0.907482	0.954846
CSUI_011390	arginyl-trna synthetase family protein	71.4827	-0.262147	0.205097	-1.27816	0.201192	0.410816
CSUI_011389	methyltransferase domain protein	254.053	-0.147017	0.111018	-1.32427	0.185415	0.390749
CSUI_011388	trehalose	161.862	0.270701	0.143955	1.88045	0.0600462	0.18607
CSUI_011387	ankyrin repeat-containing protein	13.6862	0.0963661	0.363533	0.265082	0.790946	NA
CSUI_011386	rna recognition motif-containing protein	2605.41	-0.166787	0.0547422	-3.04677	0.00231312	0.019025
CSUI_011385	abc transporter transmembrane region domain-containing protein	42.5096	0.0691592	0.182578	0.378792	0.704842	0.838096
CSUI_011384	major facilitator family protein	106.008	-0.19285	0.132274	-1.45796	0.144852	0.336309
CSUI_011383	transmembrane protein	216.354	-0.158574	0.122184	-1.29783	0.194347	0.402359
CSUI_011382	hypothetical protein	30.1855	-0.113234	0.221442	-0.511347	0.609108	0.778642
CSUI_011381	hypothetical protein	4.49625	1.27063	0.563014	2.25683	0.0240187	NA
CSUI_011380	transmembrane protein	74.3997	-0.34211	0.143418	-2.38541	0.01706	0.0797452
CSUI_011379	guanylyl cyclase	77.5249	-0.427893	0.15567	-2.74872	0.00598276	0.0375657
CSUI_011378	dihydrolipoyllysine-residue succinyltransferase component of oxoglutarate dehydrogenase	45.9861	0.0364891	0.241607	0.151027	0.879955	0.939969
CSUI_011377	hypothetical protein	44.229	0.588104	0.222375	2.64465	0.00817759	0.0473573
CSUI_011376	dead deah box helicase domain-containing protein	5.52933	0.0027958	0.572682	0.00488194	0.996105	NA
CSUI_011375	srs domain-containing protein	120.296	-0.320482	0.154836	-2.06981	0.0384698	0.138488
CSUI_011374	hypothetical protein	52.4088	-0.197946	0.185984	-1.06432	0.287186	0.508044
CSUI_011373	dead deah box helicase domain-containing protein	16.0798	0.569623	0.312699	1.82164	0.0685102	NA
CSUI_011372	udp-galactose transporter family protein	90.8442	-0.0644526	0.151399	-0.425714	0.670316	0.818622
CSUI_011371	hypothetical protein	20.9398	0.0955806	0.305546	0.312819	0.754418	0.867127
CSUI_011370	hypothetical protein	135.523	-0.191254	0.12873	-1.4857	0.137358	0.325124
CSUI_011369	hypothetical protein	297.982	-0.0553567	0.10643	-0.520124	0.602977	0.774714
CSUI_011368	peptidase m16 inactive domain-containing protein	61.3957	0.143173	0.147377	0.971476	0.331311	0.553647
CSUI_011367	hypothetical protein	36.3593	0.0951457	0.223121	0.426431	0.669794	0.818454
CSUI_011366	nucleoredoxin family protein	234.573	-0.120349	0.0884699	-1.36034	0.173721	0.374944
CSUI_011365	3 5 -cyclic nucleotide phosphodiesterase domain-containing protein	8.66286	0.102883	0.442528	0.23249	0.816157	NA
CSUI_011364	rnb family domain-containing protein	79.6588	0.124612	0.148154	0.841093	0.400296	0.614737
CSUI_011363	hypothetical protein	4394.16	-0.196152	0.0578678	-3.38965	0.00069982	0.0078471
CSUI_011362	hypothetical protein	15.7282	-0.0282463	0.720756	-0.0391898	0.968739	NA
CSUI_011361	hypothetical protein	27.4251	-0.0822311	0.38214	-0.215186	0.829623	0.911382
[truncated: 11,313 more rows]

## Sheet: DEGsHolland-I control vs Wien-I
gene_id	description	log2FoldChange in Wien	log2FoldChange in Holland-I untreated	Function	Comparison
[truncated: 226 more rows]

[truncated: 5 more sheets: DEGSHolland-I treated vs Wien-I, Holland-I control vs Treated, All comparison, DEGs and SNPs, Mitochondrial RNAseq]
